# Supplementary material for: First 3D imaging characterization of Pele’s hair from Kilauea volcano (Hawaii)
Source: Sci Rep. 2019 Feb 8;9:1711. doi: 10.1038/s41598-018-37983-9 (PMC6368622; doi:10.1038/s41598-018-37983-9)
Supplement: Supplementary file 2 — Dataset 1 [file 41598_2018_37983_MOESM2_ESM.xlsx]

## Sheet: HMM_1
Volume3d	Length3d	EqDiameter	elongation	index
234000	646.65	31.724	0.95094	1
482000	799.16	34.982	0.95623	2
69300000	7164	145.8	0.97965	3
310000	626.97	43.27	0.93099	4
20000000	6202.6	94.68	0.98474	5
12700000	7081.6	76.246	0.98923	6
366.51	13.904	9.2821	0.33241	7
10296	177.92	16.374	0.90797	8
157.4	12.862	7.3264	0.43038	9
141.66	11.132	8.8894	0.20148	10
24.734	7.48	4.9961	0.33208	11
173000	475.89	31.37	0.93408	12
70170	446.95	21.324	0.95229	13
406.99	32.346	15.656	0.51596	14
35.977	7.0232	5.7544	0.18066	15
137.16	9.4151	7.3536	0.21896	16
69.705	13.998	5.4095	0.61355	17
158000	448.13	32.263	0.928	18
6451.1	46.668	20.994	0.55013	19
123.67	11.153	6.8624	0.38471	20
13381	170.62	19.146	0.88779	21
224.85	9.9537	8.8667	0.10921	22
13476	105.71	17.229	0.83702	23
17156	113.53	19.167	0.83118	24
89.942	7.8593	6.5894	0.16158	25
109000	347.76	27.555	0.92076	26
6580000	4120.8	67.397	0.98364	27
60.711	7.7079	6.5867	0.14545	28
58.462	9.8845	6.7032	0.32185	29
26.982	7.0229	3.6614	0.47864	30
708.29	22.285	12.462	0.44078	31
12018	157.33	13.565	0.91378	32
33.728	6.2115	4.5063	0.27453	33
2860.2	57.352	11.46	0.80017	34
1805.6	27.634	12.644	0.54244	35
57486	417.36	18.222	0.95634	36
1344.6	40.538	9.7056	0.76058	37
15236	122.39	18.787	0.8465	38
528.41	26.2	7.04	0.7313	39
56546	622.39	15.449	0.97518	40
6795.1	87.332	13.215	0.84868	41
69.705	11.132	6.5959	0.4075	42
4386.9	75.731	13.729	0.81871	43
596000	1406.5	34.466	0.9755	44
2111.4	63.738	9.7056	0.84773	45
5866.5	106.62	12.052	0.88696	46

## Sheet: HMM_2
Volume3d	Length3d	EqDiameter	elongation	index
16236	816.62	9.1364	0.98881	1
31300000	7080	166.35	0.9765	2
782000	2120.5	40.475	0.98091	3
4610000	3664.1	56.719	0.98452	4
376000	1902.7	24.346	0.9872	5
2052.9	88.117	9.8159	0.8886	6
5730000	7082.1	51.029	0.99279	7
18323	427.02	13.928	0.96738	8
1549.2	109.1	7.8233	0.92829	9
2740000	4190.1	50.827	0.98787	10
20387	417.11	13.18	0.9684	11
4170000	4089.7	62.659	0.98468	12
214000	961.55	23.661	0.97539	13
233.84	29.068	7.0391	0.75784	14
162000	486.84	29.403	0.9396	15
128.16	12.525	6.2437	0.5015	16
3152.4	77.296	12.268	0.84129	17
134.91	10.209	7.8087	0.23512	18
5151.3	454.51	6.2185	0.98632	19
490000	648.99	42.768	0.9341	20
20264	223.28	15.066	0.93252	21
209.11	19.683	5.1909	0.73627	22
34926	116.01	26.526	0.77134	23
5088.4	53.572	15.064	0.71881	24
8081.1	60.09	18.987	0.68403	25
1837	36.758	10.995	0.7009	26
10359	62.566	19.641	0.68607	27
267.57	10.642	9.0272	0.15175	28
1300000	2312.1	60.94	0.97364	29
766.74	15.552	11.699	0.24775	30
2226	54.745	10.296	0.81192	31
283.31	10.292	9.6651	0.060913	32
7033.3	80.553	15.064	0.81299	33
359.76	12.694	9.7672	0.23059	34
550000	1240.4	30.634	0.9753	35
238.34	16.586	9.666	0.4172	36
128.16	13.869	6.2695	0.54796	37
114000	710.36	20.55	0.97107	38

## Sheet: HMM_3A
Volume3d	Length3d	EqDiameter	elongation	index
4350000	1597.1	88.755	0.94443	1
2702.7	125.26	9.0424	0.92781	2
4640000	1597.8	95.356	0.94032	3
253000	1414.9	35.783	0.97471	4
96862	1395.7	17.632	0.98737	5
2300000	1595.8	61.897	0.96121	6
424000	1590.7	31.159	0.98041	7
156000	1591	16.289	0.98976	8
36523	1458.7	9.5889	0.99343	9
786.98	32.717	8.0256	0.75469	10
429.47	17.97	8.1289	0.54764	11
2887.1	146.9	7.3794	0.94976	12

## Sheet: HMM_3B
Volume3d	Length3d	EqDiameter	elongation	index
2450000	5548	76.848	0.98615	1
4080000	5550.2	50.067	0.99098	2
2520000	5551	39.871	0.99282	3
247.34	28.807	5.1918	0.81977	4
564.38	44.318	5.638	0.87278	5
42382	1065.4	13.215	0.9876	6
652000	5547.4	18.987	0.99658	7
8.9941	5.3447	1.5687	0.7065	8
1151.2	118.22	5.5214	0.9533	9
1119.8	95.283	5.4643	0.94265	10
202000	3909.6	13.134	0.99664	11

## Sheet: HMM_4
Volume3d	Length3d	EqDiameter	elongation	index
7910000	7187.6	50.828	0.99293	1
4500000	7186.6	42.109	0.99414	2
11247	673.76	6.7619	0.98996	3
5128.9	414.11	6.5377	0.98421	4
9149.2	797.59	7.1029	0.99109	5
5954.1	398.34	6.5377	0.98359	6
36428	2056	7.6819	0.99626	7
38432	2297.7	8.9315	0.99611	8

## Sheet: HMM_5
Volume3d	Length3d	EqDiameter	elongation	index
265000	810.24	32.135	0.96034	1
14100000	5602.4	100.64	0.98204	2
10500000	7184.8	71.209	0.99009	3
4050000	2402	68.983	0.97128	4
8809.6	209.21	10.735	0.94869	5
3017.5	74.04	9.8122	0.86747	6
395.74	25.158	6.7115	0.73323	7
15987	171.14	15.57	0.90903	8
768000	1327.8	39.778	0.97004	9
485.68	23.593	7.3794	0.68722	10
884000	1434.3	44.392	0.96905	11
2280	41.972	12.652	0.69857	12
155000	498.06	27.474	0.94484	13
205000	404.46	38.115	0.90576	14
4892.7	61.916	19.149	0.69073	15
7184	270.86	11.227	0.95855	16
292.31	12.695	8.7326	0.31212	17
143000	518.13	28.634	0.94474	18
954000	1219.5	65.355	0.94641	19
138000	562.96	25.6	0.95453	20
227.1	14.73	6.9251	0.52988	21
259000	581.73	35.665	0.93869	22
2360000	2434.5	53.402	0.97806	23
63603	267.73	24.44	0.90872	24
1726.8	47.317	9.8122	0.79263	25
3680.8	52.499	39.523	0.24718	26
469.94	18.506	10.371	0.43958	27
946.62	22.9	15.427	0.32632	28
260.83	21.154	10.277	0.51417	29
267.57	16.662	8.4789	0.49113	30
337.27	20.326	7.5681	0.62767	31
3613.3	57.605	29.189	0.49329	32
1753.8	48.498	22.024	0.54588	33
562.13	17.337	8.5424	0.50729	34
1971.9	50.119	18.305	0.63477	35
433.96	20.562	9.9887	0.51421	36
616.09	33.054	14.667	0.55627	37
688.04	24.702	11.077	0.55158	38
34105	164.5	27.135	0.83505	39
2907.3	38.416	15.148	0.60569	40
7815.8	105.06	14.737	0.85973	41
5241.2	33.361	21.49	0.35584	42
1288.4	34.282	9.4993	0.72291	43
3602.1	25.012	24.055	0.038282	44
1025.3	15.388	14.508	0.057181	45
445.2	14.592	9.9081	0.32099	46
1373.8	110.01	6.2185	0.94347	47
7674.1	141.17	12.054	0.91461	48
85571	394.43	23.316	0.94089	49
294.55	13.426	9.6917	0.27816	50
397.98	15.636	11.757	0.2481	51
442.95	17.59	11.073	0.37049	52
299.05	14.6	7.3794	0.49455	53
1080000	2254.3	36.79	0.98368	54
55196	374.48	19.202	0.94873	55
595.85	35.324	6.2185	0.82396	56
5306.5	98.152	12.054	0.87719	57
2014.7	40.669	10.889	0.73225	58
256.33	13.728	9.0386	0.34158	59
1562.7	35.455	10.296	0.70959	60
15850	228.11	13.215	0.94207	61
356000	1444.9	33.837	0.97658	62
29282	462.73	13.924	0.96991	63
179000	938.62	31.6	0.96633	64

## Sheet: HMM_6A
Volume3d	Length3d	EqDiameter	elongation	index
4250000	5057	145.47	0.97123	1
3020000	5046.3	100.36	0.98011	2
3750000	5039.9	132.44	0.97372	3
3260000	4615.5	130.13	0.97181	4
1150000	4376.1	154.03	0.9648	5
193000	3860.4	130.25	0.96626	6
40546	1372.6	62.652	0.95435	7
694.81	409.55	9.5004	0.9768	8

## Sheet: HMM_6B
Volume3d	Length3d	EqDiameter	elongation	index
158000	1771.6	16.705	0.99057	1
95308	1770.8	14.696	0.9917	2
