# Supplementary material for: First 3D imaging characterization of Pele’s hair from Kilauea volcano (Hawaii)
Source: Sci Rep. 2019 Feb 8;9:1711. doi: 10.1038/s41598-018-37983-9 (PMC6368622; doi:10.1038/s41598-018-37983-9)
Supplement: Supplementary file 3 — Dataset 2 [file 41598_2018_37983_MOESM3_ESM.xlsx]

## Sheet: LOE_1
Volume3d	Length3d	EqDiameter	elongation	index
405000	2141.8	24.171	0.98872	1
243000	2541.4	20.625	0.99189	2
789000	2409.1	28.891	0.98801	3
287.76	19.184	8.2301	0.571	4
4540000	7214.2	62.672	0.99131	5
133000	2409.1	13.16	0.99454	6
553000	3682.4	29.099	0.9921	7
1470000	6381	30.185	0.99527	8
2940.5	117.9	12.071	0.89762	9
23400000	7214.2	139.33	0.98069	10
2187.4	128.92	8.3668	0.9351	11
1488.2	78.6	7.7794	0.90103	12
80070	2777.2	14.659	0.99472	13
38654	1235.3	10.572	0.99144	14
222000	1923.1	28.84	0.985	15
365000	3070.6	29.506	0.99039	16
213000	1558.9	20.052	0.98714	17
30600000	7214.2	166.86	0.97687	18
4826.7	231.87	8.3355	0.96405	19
23636	1357.2	7.9843	0.99412	20
9370	445.4	7.9843	0.98207	21
15044	643.21	8.3355	0.98704	22
135000	1848.4	24.468	0.98676	23
3954.4	137.55	8.9303	0.93508	24
746.37	116.59	5.0152	0.95698	25
12868	303.92	16.551	0.94554	26
37941	609.15	15.361	0.97478	28
27193	817.44	10.777	0.98682	29
132.64	40.61	3.8977	0.90402	30
125000	1164.6	25.394	0.9782	33
334.97	53.96	5.3052	0.90168	34
186.59	27.51	5.0152	0.81769	35
452000	1992.5	28.007	0.98594	36
2063.7	341.91	6.0011	0.98245	37
24693	509.59	12.071	0.97631	38
1969.3	226.63	8.3355	0.96322	39
546.29	78.6	5.4064	0.93122	40
1960.3	127.07	7.1683	0.94359	41
30626	1380.7	8.3355	0.99396	42
780000	4146.2	37.672	0.99091	46
91232	906.52	17.718	0.98045	47
753.11	175.54	5.4064	0.9692	48
26755	641.9	11.866	0.98151	49
146000	1333.6	21.814	0.98364	50
25947	550.2	13.599	0.97528	51
6744.3	227.94	12.432	0.94546	53
188.84	34.06	4.2392	0.87554	54
535.05	41.92	6.6904	0.8404	56
445.12	68.12	6.0011	0.9119	57
138000	1327	18.885	0.98577	62
46628	627.49	15.952	0.97458	63
433.88	79.91	4.2392	0.94695	64
32220	1134.5	15.383	0.98644	66
161.86	13.475	7.9739	0.40825	67
209.07	56.33	4.2392	0.92474	68
41214	1304.8	10.097	0.99226	69
182.1	28.82	6.0011	0.79177	70
190000	1397.8	26.527	0.98102	71
31993	1126.6	9.2782	0.99176	72
240.55	25.36	5.2261	0.79393	74
8889	309.16	9.5028	0.96926	75
726.13	116.59	5.1916	0.95547	76
9111.5	833.16	6.0011	0.9928	77
525000	2392.1	34.476	0.98559	78
20168	279.03	14.454	0.9482	79
224.81	39.3	5.0152	0.87239	80
611.48	41.92	8.3355	0.80116	81
1317.4	179.47	5.4064	0.96988	82
7342.3	444.09	7.9843	0.98202	83
557.53	69.43	6.0011	0.91357	84
322000	3973.2	17.984	0.99547	85
526.05	81.22	5.1916	0.93608	86
37051	661.55	21.836	0.96699	87
1115.1	133.62	5.1916	0.96115	88
18167	670.72	10.097	0.98494	89
3088.9	176.85	7.1683	0.95947	93
618000	5697.2	49.939	0.99123	94
6746.5	518.76	6.6904	0.9871	95
15961	872.46	8.3355	0.99045	96
9518.4	438.85	7.9843	0.98181	97
269.77	31.44	5.0152	0.84048	98
17585	327.5	12.454	0.96197	99
1870.4	119.21	7.1683	0.93987	100
3266.5	362.87	6.8679	0.98107	101
13250	919.62	13.027	0.98584	102
998.15	74.67	6.0011	0.91963	103
285.51	68.12	4.2392	0.93777	105
1967.1	151.96	7.1683	0.95283	106
13196	323.57	10.777	0.96669	107
123.65	24.89	4.2392	0.82968	108
445.12	51.09	5.4064	0.89418	109
137.13	44.54	3.8977	0.91249	110
33591	1251	11.866	0.99052	111
28378	909.14	11.499	0.98735	112
730.63	56.33	6.6904	0.88123	114
26359	356.32	18.745	0.94739	115
1137.5	262	4.2392	0.98382	117
249.54	35.37	5.0152	0.85821	118
359.69	95.63	4.2392	0.95567	119
155.12	55.02	3.1626	0.94252	120
1726.5	66.81	8.3355	0.87523	121
1962.6	196.5	5.4064	0.97249	122
16081	888.18	7.1683	0.99193	123
1227.5	107.42	8.3355	0.9224	124
433.88	136.24	3.8977	0.97139	125
1544.4	75.98	7.7794	0.89761	128
879	204.36	4.2392	0.97926	129
5593.3	125.16	11.835	0.90544	131
5197.6	112.66	12.071	0.89286	132
2410	241.02	6.7782	0.97188	134
34890	884.25	11.859	0.98659	135
50007	2191.6	14.659	0.99331	136
200.08	26.483	10.786	0.59271	138
429.39	47.16	6.0011	0.87275	139
2920000	4539.2	52.322	0.98847	140
224.81	19.65	6.0011	0.6946	141
10352	218.77	12.071	0.94482	143
3550000	4433	41.724	0.99059	144
363000	2443.2	42.068	0.98278	146
23196	437.54	13.16	0.96992	148
3657.6	159.82	9.5028	0.94054	150
325.97	52.4	5.4064	0.89682	151
157.37	31.44	4.2392	0.86517	152
1301.6	47.16	9.2782	0.80326	154
667.68	27.51	8.9303	0.67538	155
287.76	37.99	5.1916	0.86334	157
66755	1699.1	12.071	0.9929	158
329000	1308.7	27.392	0.97907	159
344000	4233.9	27.597	0.99348	162
14705	956.3	8.9303	0.99066	163
123.65	40.61	3.1626	0.92212	164
483.34	78.6	6.6904	0.91488	166
157000	2454.9	14.454	0.99411	167
1030000	3090.3	37.884	0.98774	168
1335.4	116.59	7.1683	0.93852	170
21766	653.69	13.599	0.9792	171
297000	4009.9	22.217	0.99446	173
143.88	18.928	4.8055	0.74612	174
13738	250.21	15.205	0.93923	175
5339.2	251.52	10.097	0.95985	176
57117	1663.7	10.777	0.99352	177
179.85	75.98	3.1626	0.95838	178
116.9	17.59	5.1493	0.70726	179
9500.4	183.4	23.541	0.87164	180
746.37	43.23	7.7794	0.82005	181
5350.5	196.5	10.367	0.94724	182
107000	1606.1	20.647	0.98714	184
9860.1	386.45	15.361	0.96025	186
32631	917	10.572	0.98847	187
65934	2082.9	23.716	0.98861	188
620.47	36.68	7.1683	0.80457	189
3349.7	110.04	10.572	0.90393	190
6234	751.94	6.0011	0.99202	191
2601	31.607	23.102	0.26909	192
923.97	48.47	7.9843	0.83527	194
12774	218.77	16.157	0.92614	195
7032	168.99	14.194	0.91601	196
898000	1637.5	41.356	0.97474	197
168000	3495.1	22.627	0.99353	198
18536	564.61	13.16	0.97669	200
4419.7	417.89	7.1683	0.98285	201
953.19	48.47	7.9843	0.83527	202
13185	326.19	12.071	0.96299	203
694.66	45.85	6.6904	0.85408	204
2209.9	74.67	9.5028	0.87274	205
1823.2	67.396	8.7756	0.86979	206
391.17	29.27	6.9135	0.7638	207
438000	2245.3	26.527	0.98819	208
1103.8	107.42	6.0011	0.94413	209
2326.8	73.36	9.5028	0.87046	210
701.4	69.093	6.3404	0.90823	211
252000	1784.2	24.766	0.98612	212
10339	150.65	13.599	0.90973	213
690.16	58.95	6.4855	0.88998	214
1050000	2865	35.865	0.98748	215
433.88	37.99	6.8679	0.81922	216
3273.2	195.19	7.9843	0.9591	217
350000	1444.9	49.939	0.96544	219
181000	1450.2	21.538	0.98515	220
152.87	18.34	5.1916	0.71692	221
679000	2144.5	41.971	0.98043	222
708.15	35.37	7.9843	0.77426	223
667.68	74.67	6.0011	0.91963	224
2155.9	68.12	9.2782	0.8638	225
657000	3072	25.888	0.99157	226
15240	1072.9	7.9843	0.99256	227
2286.3	60.26	11.866	0.80309	228
2041.3	69.43	9.2782	0.86637	229
476.6	146.72	4.2392	0.97111	230
1913.1	226.63	5.4064	0.97614	231
2891	77.29	11.265	0.85425	232
1052.1	116.59	5.4064	0.95363	233
1110000	2363.2	57.702	0.97558	234
43280	1228.8	13.16	0.98929	235
10157	420.51	10.777	0.97437	236
17558	344.53	12.071	0.96496	237
18470	206.98	25.91	0.87482	238
818.31	34.06	8.3355	0.75527	239
456000	2153.6	32.978	0.98469	240
27105	876.39	10.572	0.98794	241
7047.8	74.131	17.465	0.7644	242
94597	1097.8	15.952	0.98547	244
260000	1506.5	30.026	0.98007	245
568.77	39.3	6.6904	0.82976	246
3086.6	165.06	11.265	0.93175	247
458.61	35.37	6.4855	0.81664	250
4125.2	144.1	9.5028	0.93405	251
553.03	129.69	4.2392	0.96731	252
256.28	51.09	4.2392	0.91703	253
130000	1086	25.214	0.97678	254
58900	476.84	19.834	0.9584	255
200.08	62.88	3.8977	0.93801	257
132.64	15.72	5.4064	0.65608	258
386000	1950.6	27.123	0.9861	259
8072.9	254.14	10.097	0.96027	260
388.92	96.94	4.2392	0.95627	261
325.97	23.58	7.1683	0.696	262
9601.6	186.02	12.071	0.93511	263
2821.4	73.36	10.572	0.85589	264
1223	56.33	7.9843	0.85826	265
3493.5	150.65	8.3355	0.94467	266
159.61	41.172	3.329	0.91914	267
9284.6	890.8	8.3355	0.99064	268
175000	766.35	26.508	0.96541	269
132.64	13.1	5.4064	0.5873	270
694.66	43.23	6.6904	0.84524	271
267.52	57.64	4.2392	0.92645	273
157000	2122.2	15.952	0.99248	274
182.1	57.64	3.8977	0.93238	275
47295	713.95	26.713	0.96258	277
265.27	30.13	5.4064	0.82056	278
350.7	26.2	6.6904	0.74464	279
9473.5	165.06	13.621	0.91748	280
418.14	29.27	7.3961	0.74732	281
274.27	70.74	5.0152	0.9291	282
5280.8	127.07	10.777	0.91519	284
674.43	30.13	9.2782	0.69206	285
2149.2	428.37	5.0152	0.98829	286
58275	2009.5	20.762	0.98967	287
45393	1895.6	9.6468	0.99491	288
1031.9	47.16	7.9843	0.8307	289
5480.8	273.79	8.3355	0.96955	290
211.32	57.64	4.2392	0.92645	291
10303	331.43	10.777	0.96748	292
65838	480.09	19.352	0.95969	293
20417	260.69	16.551	0.93651	295
782.34	43.23	7.1683	0.83418	296
7589.6	176.85	11.866	0.9329	297
1430000	2050.2	98.696	0.95186	298
402000	2041	38.768	0.98101	299
93455	768.97	20.244	0.97367	300
4253.4	172.92	11.866	0.93138	301
141.63	24.89	5.0152	0.7985	302
12430	183.15	13.893	0.92414	304
5170.6	250.21	13.621	0.94556	305
213000	1983.3	27.078	0.98635	306
21975	213.53	18.335	0.91413	307
142000	1337.5	17.451	0.98695	308
4981.8	100.27	14.904	0.85136	309
8857.5	770.28	7.9843	0.98964	310
420000	1294.3	37.064	0.97136	311
77919	464.69	23.451	0.94953	312
3671.1	221.39	7.7794	0.96486	313
265.27	26.2	6.6904	0.74464	314
155.12	43.23	4.2392	0.90194	315
2284.1	55.262	12.622	0.7716	316
16157	927.48	9.2782	0.99	317
14676	780.76	13.621	0.98255	318
399000	1793.4	32.299	0.98199	319
152.87	23.683	7.8136	0.67008	320
442000	1194.7	52.526	0.95603	321
975.67	151.96	5.4064	0.96442	322
274.27	30.13	11.265	0.62613	323
442.87	120.52	5.1916	0.95692	324
22533	596.05	13.027	0.97815	325
332.72	22.27	7.1683	0.67812	326
112000	1594.3	17.041	0.98931	327
2810.1	74.164	11.02	0.85141	328
115000	649.76	22.832	0.96486	329
116000	763.73	22.409	0.97066	331
168.61	58.95	4.2392	0.92809	332
836.29	62.88	7.9843	0.87302	333
25759	1044.1	11.866	0.98864	334
36363	499.11	22.422	0.95508	335
3315.9	90.39	12.071	0.86646	336
1166.8	125.76	8.9303	0.92899	337
36491	1492.1	13.621	0.99087	338
7454.7	282.96	9.2782	0.96721	339
59716	467.67	22.217	0.95249	340
52455	492.56	20.244	0.9589	341
312000	1454.1	28.245	0.98058	342
1029.6	230.56	4.2392	0.98161	345
13673	299.99	13.365	0.95545	346
13385	318.33	12.071	0.96208	348
456.36	32.75	6.6904	0.79571	349
30965	582.95	14.454	0.97521	350
469.85	35.37	6.8679	0.80583	351
3181	357.63	7.1683	0.97996	352
64657	509.59	21.128	0.95854	353
204.58	35.37	5.1916	0.85322	354
5849.5	111.35	13.365	0.87998	355
139.38	13.732	6.2343	0.546	356
32186	258.07	21.689	0.91596	357
1874.9	90.39	8.3355	0.90778	359
222.56	62.88	3.8977	0.93801	360
422.64	20.96	7.7942	0.62814	362
1870.4	241.04	5.4064	0.97757	363
139.38	39.307	4.3531	0.88925	364
36630	1029.7	13.16	0.98722	365
1054.4	49.78	8.9303	0.82061	366
1872.7	99.56	8.3355	0.91628	367
80760	1017.9	20.244	0.98011	368
458.61	121.83	4.2392	0.9652	369
4435.5	505.66	7.7942	0.98459	372
1634.4	106.11	6.8679	0.93528	373
34924	695.61	13.621	0.98042	374
9776.9	116.59	14.864	0.87252	376
1216.2	46.454	9.8975	0.78694	377
224000	846.26	35.975	0.95749	378
6254.2	171.61	12.071	0.92966	379
352.95	24.21	7.3754	0.69536	380
2713.4	102.18	10.777	0.89453	381
305.74	69.43	6.0011	0.91357	382
49465	408.72	21.538	0.9473	383
6735.3	370.73	8.7205	0.97648	384
27935	691.68	12.071	0.98255	385
566.52	104.33	4.8055	0.95394	386
8371.9	656.31	8.3355	0.9873	387
202.33	55.638	4.2983	0.92275	389
8540.5	339.29	11.866	0.96503	390
3356.4	218.77	8.3355	0.9619	391
537.29	103.49	4.2392	0.95904	392
67177	521.38	21.814	0.95816	393
948.69	138.86	5.4064	0.96107	394
8556.2	107.42	15.952	0.8515	395
16182	491.25	11.265	0.97707	396
26260	487.32	20.074	0.95881	397
2479.6	221.39	6.6904	0.96978	398
3412.6	470.29	5.4064	0.9885	399
1411.8	31.44	14.454	0.54028	400
9525.2	268.55	10.777	0.95987	402
4168	75.98	12.071	0.84113	403
41084	375.38	22.97	0.93881	404
7331	75.98	15.952	0.79004	405
3142.8	315.71	6.6904	0.97881	407
5321.2	214.84	9.5028	0.95577	408
20008	288.2	21.814	0.92431	409
137.13	24.89	4.2392	0.82968	410
5905.7	252.83	10.777	0.95737	411
8666.4	224.01	12.071	0.94612	412
17043	217.46	23.598	0.89148	413
2864.1	206.98	7.1683	0.96537	414
3695.9	206.98	8.3355	0.95973	415
937.45	66.81	7.1683	0.89271	417
5292	149.34	10.572	0.92921	418
4570.4	78.6	14.194	0.81942	419
2744.9	151.96	18.312	0.87949	420
1346.6	141.48	5.4064	0.96179	421
4882.9	131	11.866	0.90942	422
692.41	28.82	9.2782	0.67807	423
5240.3	108.73	12.454	0.88546	425
1692.8	86.46	9.5028	0.89009	428
3657.6	81.22	10.777	0.86731	429
451.87	53.71	6.0011	0.88827	430
413.65	23.58	7.9843	0.6614	431
1002.6	32.502	11.387	0.64964	432
352.95	17.962	8.8965	0.5047	433

## Sheet: LOE_2
Volume3d	Length3d	EqDiameter	elongation	index
6038.4	88.509	14.431	0.83695	1
239000	1608	23.791	0.9852	2
363000	3496.9	20.57	0.99412	3
13848	672.2	9.0419	0.98655	4
363000	3449.8	20.349	0.9941	5
1854.7	25.18	14.825	0.41125	6
304000	3162.9	20.746	0.99344	7
57954	939.42	13.134	0.98602	8
14914	567.27	10.296	0.98185	9
1570000	7185.1	36.221	0.99496	10
3420000	7183.5	51.512	0.99283	11
22917	247.79	16.84	0.93204	12
4970000	7181.5	54.658	0.99239	13
33128	446.83	19.247	0.95693	14
8300000	7181.5	72.82	0.98986	15
8718.1	208.03	11.659	0.94395	16
17193	1176.1	7.3777	0.99373	17
7427.7	332.9	10.207	0.96934	18
296.75	18.379	9.1352	0.50296	19
177.6	18.841	11.859	0.37057	20
872.26	17.377	14.356	0.17388	21
13014	212.47	13.507	0.93643	22
4849.1	293.54	7.2613	0.97526	23
334.97	11.735	8.9307	0.23896	24
10418	453.21	9.4999	0.97904	25
447.37	14.6	9.1331	0.37443	26
92048	1162.7	16.631	0.9857	27
139.38	48.359	3.3434	0.93086	28
393.42	17.337	7.9513	0.54138	29
946.45	21.248	10.207	0.51962	30
211.32	64.131	4.3544	0.9321	31
9563.4	530.25	14.243	0.97314	32
912.72	32.456	16.125	0.50317	33
840.79	26.508	19.318	0.27124	34
69034	2262.9	9.4976	0.9958	35
1407.3	40.407	9.1352	0.77392	36
2655	45.359	12.051	0.73433	37
18560	291.71	18.406	0.9369	38
121000	2449.3	13.805	0.99436	39
85.427	7.8168	6.7112	0.14143	40
125.89	9.0665	7.2128	0.20446	41
229.31	12.553	8.779	0.30065	42
40027	329.38	18.724	0.94315	43
7780.6	75.862	16.655	0.78046	44
35969	572.35	18.406	0.96784	45
40695	1115	15.48	0.98612	46
7504.1	39.627	27.397	0.30861	47
56.202	19.683	2.6449	0.86562	48
78.683	32.848	2.8564	0.91304	49
17045	361.71	10.987	0.96962	50
1011.6	50.835	8.0047	0.84254	51
53.954	22.29	2.8564	0.87185	52
186.59	9.6766	8.5209	0.11943	53
341.71	32.717	6.1191	0.81297	54
305000	1700.5	32.475	0.9809	55
17045	353.5	10.148	0.97129	56
5660.7	126.57	10.591	0.91632	57
55094	852.6	13.134	0.9846	58
110000	1648.2	13.728	0.99167	59
2902.3	54.876	11.968	0.78191	60
7418.7	218.07	9.1352	0.95811	61
1753.5	94.11	7.0385	0.92521	62
9421.7	113.27	20.175	0.82188	63
8598.9	99.324	16.01	0.83881	64
415000	2613	29.881	0.98856	65
99514	801.76	20.175	0.97484	66
3913.9	281.54	6.924	0.97541	67
638.46	24.761	8.3277	0.66368	68
2243.6	186.79	6.1014	0.96733	69
55002	399.64	20.068	0.94978	70
3660000	5235.7	57.464	0.98903	71
169000	3588.7	18.255	0.99491	72
51173	1298	10.893	0.99161	73
818.31	28.938	8.2109	0.71626	74
4579.4	237.49	6.7201	0.9717	75
613.73	14.016	11.156	0.20409	76
456.36	19.813	7.8788	0.60235	77
107.91	8.0823	5.6371	0.30254	78
121.4	48.489	3.3434	0.93105	79
77197	573.52	20.068	0.96501	80
415.9	47.186	5.1905	0.89	81
305000	3522.7	22.823	0.99352	82
7722.2	346.33	7.3784	0.97869	83
294.5	78.469	3.3434	0.95739	84
1301.6	54.096	8.7861	0.83758	85
867.76	23.724	9.613	0.59479	86
233.8	20.855	6.2178	0.70186	87
229.31	41.841	5.5231	0.868	88
71.939	10.087	4.9325	0.511	89
62513	822.49	17.249	0.97903	90
424.89	84.594	4.3544	0.94853	91
7791.9	766.95	6.924	0.99097	92
1171.3	27.634	10.527	0.61906	93
67.443	30.241	2.8564	0.90555	94
1877.2	38.193	11.659	0.69472	95
65.195	27.503	2.8564	0.89614	96
2792.1	468.98	5.5231	0.98822	97
1137.5	119.79	5.1905	0.95667	98
71680	1566.6	16.692	0.98935	99
7513.1	120.44	13.213	0.89029	100
87.676	11.862	4.9137	0.58575	101
1121.8	66.999	6.2178	0.9072	102
968.93	105.45	5.5231	0.94762	103
96214	4392.2	7.9753	0.99818	104
2832.6	79.772	9.7042	0.87835	105
249.54	71.821	3.3434	0.95345	106
222.56	17.076	6.2178	0.63587	107
256.28	41.841	4.3544	0.89593	108
748.61	51.096	5.6371	0.88968	109
1441	286.76	4.4602	0.98445	110
1654.6	191.09	5.6371	0.9705	111
337.21	112.23	3.2507	0.97103	112
1292.7	86.551	7.0393	0.91867	113
4876.1	98.151	11.459	0.88325	114
101.16	8.5143	6.5663	0.22879	115
1463.5	66.999	7.3784	0.88987	116
89.924	11.862	4.3554	0.63282	117
3702.6	145.2	10.584	0.92711	118
1020.6	21.117	10.888	0.4844	119
67.443	8.028	5.9049	0.26446	120
87.676	7.445	6.2432	0.16142	121
80.931	7.6105	6.6897	0.12098	122
890.24	15.986	11.942	0.25293	123
1074.6	132.04	5.5231	0.95817	124
87.676	10.183	8.8477	0.13109	125
68670	1103.9	17.82	0.98386	126
2225.6	84.986	9.0382	0.89365	127
80.931	7.6105	6.6897	0.12098	128
454.11	52.269	5.5231	0.89433	129
5157.1	179.1	9.7186	0.94573	130
462000	3492.5	22.507	0.99356	131
5321.2	43.369	17.446	0.59774	132
83640	784.68	16.341	0.97918	133
38701	203.34	21.916	0.89222	134
94.42	19.683	3.3434	0.83013	135
7405.2	92.938	14.3	0.84614	136
208000	3692.4	19.93	0.9946	137
80.931	7.6105	6.6897	0.12098	138
134.89	46.924	4.2363	0.90972	139
1722	101.15	7.8235	0.92266	140
11683	445	9.4976	0.97866	141
28901	569.21	12.622	0.97783	142
96418	1543.8	13.385	0.99133	143
3149.6	119.66	8.8865	0.92573	144
146.13	24.896	4.4609	0.82082	145
1200.5	36.627	9.1352	0.75059	146
35001	403.29	15.558	0.96142	147
281.01	31.283	5.6371	0.8198	148
1182.5	40.538	9.1352	0.77465	149
65.195	14.599	3.3425	0.77105	150
144000	1367.3	19.046	0.98607	151
1454.5	69.083	7.3784	0.89319	152
483.34	37.931	5.6371	0.85139	153
854.27	30.11	8.4473	0.71945	154
2425.7	52.269	10.819	0.79301	155
278000	2942.1	13.692	0.99535	156
3248.5	67.911	10.802	0.84093	157
112.4	7.7311	6.8677	0.11168	158
3163.1	48.751	12.275	0.74821	159
35367	1468.9	8.5376	0.99419	160
31260	836.3	9.5811	0.98854	161
92.172	9.5854	6.4188	0.33035	162
1405.1	49.793	8.2109	0.8351	163
121.4	9.1498	7.3829	0.19311	164
3037.2	133.86	8.2109	0.93866	165
60.698	6.7998	5.6176	0.17387	166
26264	600.12	10.802	0.982	167
14136	655.77	7.3784	0.98875	168
116.9	26.331	4.2363	0.83911	169
14332	500.92	8.5413	0.98295	170
6829.7	190.7	9.8151	0.94853	171
400.16	50.966	4.4609	0.91247	172
112.4	48.359	3.3425	0.93088	173
179.85	22.42	4.4609	0.80103	174
451.87	100.63	3.3434	0.96678	175
7888.6	435.09	7.0385	0.98382	176
1650.1	43.276	9.3188	0.78466	177
11124	148.86	13.507	0.90926	178
4781.7	96.717	11.381	0.88233	179
155.12	9.806	8.1204	0.17189	180
67.443	27.503	3.3425	0.87847	181
146.13	9.427	8.0066	0.15068	182
1229.7	83.814	6.1191	0.92699	183
3032.7	283.76	5.6371	0.98013	184
67515	1202.4	15.355	0.98723	185
152000	1985.7	14.431	0.99273	186
148.37	19.813	5.2334	0.73586	187
397.91	100.63	3.3434	0.96678	188
15881	79.777	20.723	0.74024	189
96.668	45.752	2.8564	0.93757	190
184000	1778.6	16.372	0.99079	191
56.202	18.51	3.2502	0.82441	192
575.51	16.081	13.639	0.15186	193
21818	1339.7	6.9462	0.99482	194
1542.2	41.972	9.6214	0.77077	195
168.61	43.014	3.3434	0.92227	196
307.99	68.041	4.1181	0.93948	197
71.939	36.628	2.6449	0.92779	198
20307	1293.2	7.3777	0.9943	199
265.27	69.476	3.3434	0.95188	200
213.57	60.22	4.1443	0.93118	201
51.706	18.51	3.3425	0.81942	202
58.45	19.682	2.6449	0.86562	203
107.91	27.503	3.3434	0.87844	204
4835.6	142.73	9.4978	0.93346	205
12542	1091.4	5.8655	0.99463	206
89.924	14.73	4.3438	0.70511	207
182.1	13.777	7.3829	0.46412	208
168.61	9.9193	7.7147	0.22225	209
209.07	11.387	8.7239	0.23385	210
148.37	10.908	6.8461	0.37237	211
89.924	27.634	3.3425	0.87904	212
60.698	6.7998	5.6176	0.17386	213
337.21	13.63	10.412	0.23613	214
53.954	6.9794	5.9231	0.15134	215
60.698	6.7998	5.6176	0.17386	216
4177	390.91	6.1191	0.98435	217
230000	1266.1	25.486	0.97987	218
741.87	27.634	8.5376	0.69105	219
69880	967.3	23.328	0.97588	220
312.48	120.96	2.8564	0.97639	221
141.63	10.18	7.2914	0.28372	222
60.698	6.7999	5.6176	0.17387	223
60.698	6.7998	5.6176	0.17386	224
74.187	36.627	2.6245	0.92835	225
13893	317.52	10.786	0.96603	226
343.96	61.262	4.2953	0.92989	227
227.06	44.71	4.4609	0.90023	228
1180.2	48.751	8.0255	0.83538	229
445.12	131.78	3.3434	0.97463	230
166.36	22.028	4.4609	0.79749	231
161.86	10.697	9.3512	0.12583	232
1829.9	121.88	7.1034	0.94172	233
65.195	26.2	3.3425	0.87242	234
283.26	17.206	6.2178	0.63864	235
56.202	32.717	1.5684	0.95206	236
170.85	51.096	3.3425	0.93458	237
267.52	61.393	4.2953	0.93004	238
274.27	82.248	3.3434	0.95935	239
2969.7	267.86	6.2178	0.97679	240
139.38	15.903	5.1905	0.67362	241
222.56	12.089	9.8672	0.18378	242
9237.4	300.71	9.0419	0.96993	243
137.13	43.276	3.939	0.90898	244
4352.3	272.68	6.924	0.97461	245
85.427	24.896	3.3425	0.86574	246
3974.6	154.59	8.5376	0.94477	247
47.21	22.29	2.8564	0.87185	248
422.64	97.89	4.3438	0.95562	249

## Sheet: LOE_3
Volume3d	Length3d	EqDiameter	elongation	index
807000	7169.9	28.906	0.99597	1
599000	7169.5	19.853	0.99723	2
386000	6176	17.427	0.99718	3
225000	4990.8	34.415	0.9931	4
30037	1697.5	7.2807	0.99571	5
5797.8	938.22	5.2133	0.99444	6
1214	188.74	4.4609	0.97637	7
917.22	165.28	4.4602	0.97301	8
1517.5	228.75	5.1905	0.97731	9
2747.2	435.48	5.0982	0.98829	10
2048	418.93	6.2178	0.98516	11
2974.2	492.18	5.1905	0.98945	12
699.16	113.27	4.4609	0.96062	13
732.88	105.58	7.8526	0.92562	14
816.06	179.62	4.4602	0.97517	15
40610	1990.1	7.2807	0.99634	16
1398.3	122.52	8.3312	0.932	17
45324	1819.6	14.906	0.99181	18
13365	957.78	9.2971	0.99029	19
845.28	133.08	6.5278	0.95095	20
1868.2	260.82	6.2178	0.97616	21
2715.7	76.904	10.888	0.85842	22
798.07	159.15	5.2334	0.96712	23
1468	47.84	11.659	0.75628	24
24648	1023	13.213	0.98708	25
39856	549.67	14.774	0.97312	26
6189	396.38	6.7083	0.98308	27
6580.2	386.47	6.7083	0.98264	28
27721	382.82	14.983	0.96086	29
2119.9	380.09	4.4609	0.98826	30
984.66	105.58	5.464	0.94825	31

## Sheet: LOE_4
Volume3d	Length3d	EqDiameter	elongation	index
430000	6491.1	16.131	0.99752	1
177000	2145.8	24.149	0.98875	2
577000	7214.2	26.508	0.99633	3
14588	593.43	12.071	0.97966	4
1080000	7214.2	48.177	0.99332	5
62041	620.94	21.792	0.96491	6
2360.5	506.97	5.0152	0.99011	7
5600	364.18	8.9303	0.97548	8
254.03	65.5	3.8977	0.94049	9
79720	2825.7	13.365	0.99527	10
175.35	52.4	3.8977	0.92562	11
7830.1	573.78	9.6468	0.98319	12
1058.9	179.47	5.4064	0.96988	13
334.97	74.67	5.4064	0.9276	14
1175.8	115.28	6.8679	0.94042	15
3767.8	982.5	5.4064	0.9945	16
222.56	68.12	3.8977	0.94278	17
4334.3	214.84	9.6468	0.9551	18
352.95	74.67	5.4064	0.9276	19
6222.7	1061.1	7.7942	0.99265	20
213.57	57.64	4.2392	0.92645	21
17832	1211.8	10.777	0.99111	22
173.1	37.99	4.2392	0.88841	23
854.27	189.95	5.4064	0.97154	24
224.81	49.78	3.1626	0.93647	25
2448.2	158.51	8.9303	0.94366	26
251.79	27.51	7.1683	0.73943	27
453000	4607.3	43.463	0.99057	28
4440	212.22	13.027	0.93862	29
1301.6	112.66	6.8679	0.93904	30
3574.5	65.041	19.682	0.69739	31
1029.6	89.08	11.866	0.86679	32
692.41	94.32	6.0011	0.93637	33
197.83	23.58	7.7942	0.66946	34
200.08	48.47	5.4064	0.88846	35
5417.9	315.71	10.573	0.96651	36
247.29	64.19	4.2392	0.93396	37
224.81	61.57	4.2392	0.93115	38
5447.1	630.11	10.777	0.9829	39
161.86	45.85	4.2392	0.90754	40
168.61	45.85	3.1626	0.93102	41
233.8	73.36	3.8977	0.94687	42
2693.2	666.79	5.4064	0.99189	43
346.21	49.78	6.0011	0.87945	44
1468	115.28	5.4064	0.9531	45
1317.4	230.56	5.4064	0.97655	46
27640	1506.5	10.692	0.9929	47
179.85	51.09	3.1626	0.9381	48
231.55	47.16	5.0152	0.89365	49
2985.5	314.4	8.3355	0.97349	50
265.27	58.95	5.4064	0.90829	51
175.35	48.47	4.2392	0.91254	52
204.58	43.23	4.2392	0.90194	53
591.25	108.73	5.0152	0.95387	54
325.97	24.42	12.293	0.49658	55
1110.6	298.68	5.4064	0.9819	56
218.06	26.2	5.0152	0.80858	57
829.55	127.07	5.4064	0.95745	58
379.93	52.4	5.0152	0.90429	59
370.94	55.02	6.0011	0.89093	60
1121.8	267.24	5.0152	0.98123	61
575.51	120.52	5.0152	0.95839	62
1764.8	170.3	6.8679	0.95967	63
314.73	64.19	5.4064	0.91578	64
553.03	65.5	18.54	0.71694	65
580.01	47.16	7.7942	0.83473	66
672.18	124.45	4.2392	0.96594	67
642.95	155.89	5.4064	0.96532	68
537.29	124.45	6.4855	0.94789	69
51423	2747.1	10.097	0.99632	70
575.51	128.38	5.4064	0.95789	71
229.31	57.64	3.1626	0.94513	72
445.12	115.28	5.4064	0.9531	73
1031.9	243.66	5.4064	0.97781	74
9624.1	699.54	10.777	0.98459	75
1589.4	341.91	5.4064	0.98419	76
305.74	57.64	5.0152	0.91299	77
1384.8	153.27	10.097	0.93412	78
81457	2177.2	18.312	0.99159	79
2216.6	440.16	4.2392	0.99037	80
179.85	61.57	3.8977	0.93669	81
566.52	142.79	3.8977	0.9727	82
164.11	22.27	4.2392	0.80965	83
485.59	83.84	5.4064	0.93551	84
238.3	77.29	3.8977	0.94957	85
501.32	117.9	4.2392	0.96404	86
953.19	186.02	5.4064	0.97094	87
265.27	40.61	4.2392	0.89561	88
4370.3	263.31	7.7794	0.97046	89
566.52	103.49	5.1916	0.94983	90
31150	505.66	17.695	0.96501	91
161.86	68.12	3.1626	0.95357	92
3689.1	521.38	7.7942	0.98505	93
829.55	175.54	5.4064	0.9692	94
2475.1	142.79	7.9843	0.94408	95
1207.2	216.15	6.6904	0.96905	96
175.35	44.069	5.1741	0.88259	97
809.31	159.82	6.6904	0.95814	98
285.51	69.85	4.3212	0.93814	99
38766	328.81	26.32	0.91995	100
478.84	62.8	5.994	0.90455	101
17270	230.56	16.528	0.92831	102
1013.9	132.31	5.0152	0.9621	103
12751	193.13	14.711	0.92383	104
3111.4	74.822	13.667	0.81734	105
4707.5	129.25	11.941	0.90762	106
191.09	81.22	3.1626	0.96106	107
4008.3	70.297	13.667	0.80558	108

## Sheet: LOE_5
Volume3d	Length3d	EqDiameter	elongation	index
426000	2171.9	22.853	0.98948	1
541.79	59.179	6.2156	0.89497	2
34047	371.23	18.228	0.9509	3
14000000	9461.9	109.88	0.98839	4
6970000	9460.5	90.558	0.99043	5
63250	867.85	21.005	0.9758	6
181000	892.37	27.468	0.96922	7
93516	1911.8	12.479	0.99347	8
224.81	33.89	5.1905	0.84684	9
82842	865.9	22.654	0.97384	10
14900	488.29	16.606	0.96599	11
4190.4	438.36	7.3777	0.98317	12
366.44	50.835	6.924	0.86379	13
240.55	55.268	5.0987	0.90775	14
249.54	50.186	4.4602	0.91113	15
168.61	38.062	3.3434	0.91216	16
213.57	50.055	3.9947	0.92019	17
233.8	55.138	4.4609	0.9191	18
962.18	26.244	14.019	0.4658	19
161.86	36.759	4.4609	0.87865	20
184000	1727.1	28.241	0.98365	21
213.57	44.71	4.4609	0.90023	22
7730000	3212.8	188.01	0.94148	23
3032.7	411.25	6.2156	0.98489	24
188.84	38.193	4.4609	0.8832	25
8075.1	797.6	6.7201	0.99157	26
143.88	31.545	4.4609	0.85859	27
22841	1498.9	8.4246	0.99438	28
148.37	47.447	3.3434	0.92954	29
134.89	31.544	4.4609	0.85858	30
148.37	34.021	5.303	0.84413	31
4986.3	565.84	6.0989	0.98922	32
70858	1831	12.28	0.99329	33
1480000	7132.7	29.325	0.99589	34
59783	2081.4	11.752	0.99435	35
285000	4257.4	16.268	0.99618	36
13439	505.1	9.7059	0.98078	37
1479.2	106.1	8.5376	0.91953	38
229.31	13.427	7.3784	0.45048	39
213.57	42.103	7.0393	0.83281	40
236.05	23.855	5.6339	0.76382	41
116.9	9.3857	6.2156	0.33776	42
17949	1361.7	13.361	0.99019	43
173.1	10.82	7.3784	0.31808	44
4577.1	323.9	8.5413	0.97363	45
420.39	35.062	7.0393	0.79923	46
27705	1021	10.296	0.98992	47
5319	617.83	8.0229	0.98701	48
130.39	26.2	5.1914	0.80185	49
166.36	37.8	6.2156	0.83557	50
1090.3	72.732	7.3777	0.89856	51
32267	564.66	12.738	0.97744	52
130.39	18.902	6.7201	0.64448	53
242.79	38.323	7.8788	0.79441	54
114.65	28.807	6.7285	0.76643	55
148.37	20.621	8.7694	0.57473	56
141.63	29.068	6.4617	0.77771	57
950.94	129.3	7.3777	0.94294	58
89791	2311	10.786	0.99533	59
521.56	94.372	6.2156	0.93414	60
73333	1737.9	10.55	0.99393	61
34956	2211.9	7.3784	0.99666	62
15096	1512.8	13.361	0.99117	63
121.4	10.82	5.9822	0.44711	64
395.66	18.379	9.613	0.47696	65
1016.1	171.28	4.4609	0.97396	66
2164.9	246.1	5.5071	0.97762	67
701.4	117.96	4.4609	0.96218	68
214000	3029.3	15.471	0.99489	69
1742.3	154.46	6.9218	0.95519	70
200.08	52.4	4.2275	0.91932	71
123.65	36.497	6.7201	0.81587	72
642.95	97.759	6.7201	0.93126	73
1072.3	141.56	5.4322	0.96163	74
370.94	31.937	6.7926	0.78731	75
4583.9	144.56	10.786	0.92539	76
26019	1071.7	10.295	0.99039	77
928.46	129.43	10.584	0.91823	78
23063	1098.7	9.4978	0.99135	79
602.49	108.84	5.4322	0.95009	80
182.1	31.937	6.924	0.7832	81
128.14	22.42	5.4322	0.75771	82
258.53	60.351	5.4322	0.90999	83
177.6	30.372	5.6339	0.8145	84
7371.5	397.69	12.092	0.96959	85
1223	252.74	4.4609	0.98235	86
1276.9	267.99	5.1737	0.98069	87
130.39	39.235	5.464	0.86073	88
233.8	16.034	7.6972	0.51994	89
5528.1	254.43	13.361	0.94749	90
528.3	95.545	5.6371	0.941	91
352.95	101.8	4.1443	0.95929	92
2007.5	203.6	5.9822	0.97062	93
2288.6	164.63	8.2109	0.95012	94
9920.8	898.74	7.2617	0.99192	95
3055.2	199.95	13.14	0.93428	96
18297	229.28	14.98	0.93466	97
382.18	71.69	5.5231	0.92296	98
370.94	46.144	5.1914	0.8875	99
263.03	40.407	4.4609	0.8896	100
96041	739.46	28.19	0.96188	101
265.27	34.413	6.2178	0.81932	102
263.03	38.062	5.4322	0.85728	103
233.8	46.013	5.4322	0.88194	104
422.64	117.44	4.4602	0.96202	105
364.19	12.415	9.9992	0.19459	106
7178.2	79.123	13.927	0.82399	107

## Sheet: LOE_6
Volume3d	Length3d	EqDiameter	elongation	index
1560000	8106.3	47.582	0.99413	1
28375	526.62	10.777	0.97954	2
3800000	9477.9	66.28	0.99301	3
176000	2996	12.071	0.99597	4
846000	7260	35.843	0.99506	5
20496	491.25	9.5028	0.98066	6
89472	1919.2	15.952	0.99169	7
38008	1071.6	14.789	0.9862	8
276.52	53.71	4.2392	0.92107	9
1697.3	231.87	5.4064	0.97668	10
204.58	17.455	15.062	0.13711	11
629.47	85.586	5.6069	0.93449	12
1034.1	30.749	14.711	0.52159	13
15705	1780.3	5.4064	0.99696	14
43168	1395.2	9.2782	0.99335	15
172000	3023.5	11.265	0.99627	16
409.15	94.32	4.2392	0.95505	17
681.17	35.625	20.972	0.4113	18
465.35	68.12	5.1916	0.92379	19
197.83	47.16	3.8977	0.91735	20
458.61	83.84	4.2392	0.94944	21
1472.5	212.22	5.4064	0.97452	22
3046.2	383.83	6.6904	0.98257	23
896.99	151.96	5.4064	0.96442	24
323.73	60.26	4.2392	0.92965	25
377.68	72.05	4.2392	0.94116	26
236.05	51.09	4.2392	0.91703	27
245.04	34.06	4.2392	0.87554	28
16274	905.21	7.9843	0.99118	29
438.38	83.84	5.0152	0.94018	30
1616.4	294.75	5.4064	0.98166	31
885.75	155.89	5.1916	0.9667	32
618.23	115.28	4.2392	0.96323	33
339.46	39.3	5.0152	0.87239	34
1283.7	115.28	6.6904	0.94196	35
415.9	27.662	8.074	0.70812	36
209.07	27.51	6.8679	0.75035	37
1883.9	200.43	6.0011	0.97006	38
501.32	33.84	7.416	0.78085	39
263.03	55.02	4.2392	0.92295	40
55391	1238	18.54	0.98502	41
501.32	87.77	4.2392	0.9517	42
361.94	62.88	4.2392	0.93258	43
699.16	121.83	5.1916	0.95739	44
1002.6	174.23	4.2392	0.97567	45
816.06	119.21	4.2392	0.96444	46
334.97	87.77	4.2392	0.9517	47
784.58	117.9	5.4064	0.95414	48
222.56	43.23	4.2392	0.90194	49
393.42	36.555	6.836	0.813	50
14374	594.74	14.278	0.97599	51
213.57	48.47	4.2392	0.91254	52
3136.1	337.98	6.6904	0.9802	53
735.13	154.58	4.2392	0.97258	54
1486	195.19	5.4064	0.9723	55
206.82	48.47	3.8977	0.91958	56
2351.5	349.77	5.4064	0.98454	57
220.31	52.4	3.8977	0.92562	58
2317.8	355.01	4.2392	0.98806	59
209.07	51.09	3.8977	0.92371	60
2542.6	282.96	6.6904	0.97636	61
393.42	86.46	4.2392	0.95097	62
182.1	30.13	4.2392	0.8593	63
508.07	99.56	5.1916	0.94785	64
276.52	69.43	3.8977	0.94386	65
359.69	28.803	7.9881	0.72267	66
717.14	79.91	6.4855	0.91884	67
307.99	52.4	4.2392	0.9191	68
1308.4	183.4	5.4064	0.97052	69
771000	6217.3	24.805	0.99601	70
514000	6091.5	25.316	0.99584	71
834.04	116.59	5.4064	0.95363	72
840.79	129.69	5.4064	0.95831	73
332.72	45.564	5.609	0.8769	74
319.23	52.4	4.2392	0.9191	75
128000	2686.8	10.777	0.99599	76
3005.7	296.06	6.6904	0.9774	77
218.06	48.47	3.8977	0.91958	78
184.34	45.85	4.2392	0.90754	79
451.87	89.08	4.2392	0.95241	80
58043	1553.7	11.866	0.99236	81
301.24	52.4	5.1916	0.90092	82
1243.2	171.61	5.4064	0.9685	83
1049.9	129.69	5.4064	0.95831	84
5627	400.86	7.9843	0.98008	85
766.6	131	4.2392	0.96764	86
8583.2	327.5	12.432	0.96204	87
10750	792.55	7.1683	0.99096	88
316.98	70.74	4.2392	0.94007	89
265.27	56.33	4.2392	0.92474	90
3030.4	175.54	7.9843	0.95452	91
229.31	36.68	5.1916	0.85846	92
9759	582.95	9.2782	0.98408	93
312.48	53.71	5.1916	0.90334	94
2726.9	106.11	8.3355	0.92144	95
202.33	52.4	3.8977	0.92562	96
476.6	53.71	5.4064	0.89934	97
881.25	146.72	5.1916	0.96462	98
312.48	47.16	5.4064	0.88536	99
703.65	79.289	7.0038	0.91167	100
948.69	115.28	6.6904	0.94196	101
249.54	60.26	4.2392	0.92965	102
1996.3	230.56	5.4064	0.97655	103
1859.2	199.12	6.4855	0.96743	104
249.54	51.09	5.1916	0.89838	105
254.03	35.37	5.4064	0.84715	106
202.33	27.054	6.4545	0.76142	107
501.32	87.77	5.4064	0.9384	108
361.94	75.98	4.2392	0.94421	109
240.55	43.23	5.4064	0.87494	110
2933.8	205.67	7.7942	0.9621	111
903.73	115.28	5.4064	0.9531	112
238.3	41.92	5.1916	0.87615	113
9122.8	789.93	6.6904	0.99153	114
4869.4	526.62	6.4855	0.98769	115
984.66	151.96	4.2392	0.9721	116
115000	2118.3	21.242	0.98997	117
438.38	51.09	6.4855	0.87306	118
431.63	48.91	5.7249	0.88295	119
265.27	34.774	5.7249	0.83537	120
2421.2	281.65	5.4064	0.98081	121
2245.8	285.58	5.4064	0.98107	122
321.48	33.257	6.4545	0.80592	123
197.83	19.371	6.2369	0.67804	124
937.45	87.77	6.4855	0.92611	125
1220.7	112.66	6.4855	0.94243	126
9882.6	1110.9	5.4064	0.99513	127
23178	1629.6	7.9843	0.9951	128
438.38	55.02	5.4064	0.90174	129
4748	544.96	6.4855	0.9881	130
624.97	70.74	5.4064	0.92357	131
334.97	70.74	5.1916	0.92661	132
1366.8	182.09	5.4064	0.97031	133
15573	796.48	18.885	0.97629	134
973.42	107.42	7.7794	0.92758	135
472.1	55.02	5.4064	0.90174	136
1254.4	150.65	7.1683	0.95242	137
343.96	52.4	6.6904	0.87232	138
845.28	98.25	5.4064	0.94497	139
932.96	167.68	6.4855	0.96132	140
191.09	35.37	5.1916	0.85322	141
753.11	93.01	5.4064	0.94187	142
1281.4	155.89	6.0011	0.9615	143
6625.1	141.48	13.027	0.90793	144
665.43	67.344	6.4545	0.90416	145
20945	1055.9	8.3355	0.99211	146
103000	2785.1	17.718	0.99364	147
562.02	81.22	5.4064	0.93344	148
573.26	86.055	7.0038	0.91861	149
184.34	40.61	4.2392	0.89561	150
382.18	77.29	5.1916	0.93283	151
503.57	120.52	3.8977	0.96766	152
287.76	70.74	3.8977	0.9449	153
53846	1496	10.572	0.99293	154
456.36	82.53	6.0011	0.92729	155
272.02	61.57	4.2392	0.93115	156
10409	567.23	9.2782	0.98364	157
409.15	58.95	5.4064	0.90829	158
1423	119.21	7.9843	0.93302	159
474.35	24.883	9.3169	0.62557	160
209.07	15.858	7.0402	0.55606	161
88860	2616.1	16.157	0.99382	162
349000	2570.2	32.981	0.98717	163
2576.3	275.1	5.4064	0.98035	164
258.53	68.12	3.8977	0.94278	165
263.03	52.4	4.2392	0.9191	166
326000	2216.5	25.888	0.98832	167
1232	193.88	5.4064	0.97211	168
56949	2021.3	10.097	0.99501	169
827.3	117.9	5.4064	0.95414	170
427.14	81.22	5.4064	0.93344	171
73519	1864.1	10.777	0.99422	172
519.31	24.89	8.3355	0.6651	173
38307	1121.4	10.097	0.99099	174
17434	1354.5	7.9843	0.99411	175
16335	851.5	9.2782	0.9891	176
20993	1127.9	8.3355	0.99261	177
314.73	60.26	5.1916	0.91385	178
447.37	75.98	5.1916	0.93167	179
42689	939.27	11.859	0.98737	180
233.8	44.54	5.1916	0.88344	181
263.03	49.78	5.1916	0.89571	182
17245	539.72	9.5028	0.98239	183
9669	381.21	10.572	0.97227	184
1964.8	256.76	7.9843	0.9689	185
227.06	51.09	4.2392	0.91703	186

## Sheet: LOE_7
Volume3d	Length3d	EqDiameter	elongation	index
15397	105.06	22.492	0.78591	1
1611.9	53.685	9.6752	0.81978	2
28566	649.9	11.885	0.98171	3
310.24	58.786	4.4609	0.92412	4
24655	575.87	11.659	0.97975	5
649.7	52.269	5.6339	0.89221	6
1414	71.956	8.0255	0.88847	7
23290	336.16	14.851	0.95582	8
33542	546.02	12.622	0.97688	9
1949.1	122.52	7.2816	0.94057	10
487.84	43.014	6.2156	0.8555	11
1333.1	88.635	7.2816	0.91785	12
285.51	37.931	5.1914	0.86314	13
364.19	58.655	5.6339	0.90395	14
377.68	32.848	6.2156	0.81078	15
3925.2	156.28	9.0419	0.94214	16
341.71	13.074	10.25	0.21602	17
1058.9	26.461	9.8113	0.62922	18
2765.2	46.794	12.092	0.74159	19
2855.1	38.454	16.535	0.57	20
474.35	17.779	9.8228	0.44752	21
1090.3	23.855	11.373	0.52322	22
1045.4	17.756	15.064	0.15161	23
402.41	22.864	8.555	0.62583	24
103000	350.75	26.981	0.92308	25
1315.1	55.787	9.0419	0.83792	26
4885.1	108.97	11.968	0.89017	27
61117	255.22	28.926	0.88666	28
1560.2	42.752	11.373	0.73397	29
256.28	11.387	9.3825	0.176	30
296.75	16.923	13.603	0.19622	31
420.39	24.963	10.553	0.57724	32
249.54	24.831	8.6169	0.65298	33
7625.5	88.635	17.411	0.80357	34
2218.9	60.482	9.613	0.84106	35
3545.2	55.922	15.465	0.72345	36
65959	276.11	35.595	0.87108	37
124000	536.37	34.482	0.93571	38
528.3	44.448	7.0393	0.84163	39
46482	337.08	19.165	0.94314	40
6517.2	123.96	11.968	0.90345	41
2041.3	61.524	11.373	0.81514	42
272000	948.92	37.405	0.96058	43
368.69	28.938	6.2156	0.78521	44
12131	178.05	13.16	0.92609	45
3686.9	111.06	9.0419	0.91858	46
34065	191.61	20.92	0.89082	47
84162	296.54	27.326	0.90785	48
109000	308.01	36.031	0.88302	49
4586.1	82.902	11.459	0.86178	50
1892.9	52.792	10.612	0.79898	51
11319	101.67	16.131	0.84135	52
548.53	21.248	8.4473	0.60244	53
1823.2	41.061	11.373	0.72301	54
19403	141.82	18.478	0.86971	55
35293	156.68	23.313	0.8512	56
4496.2	65.217	18.246	0.72023	57
231.55	36.105	14.865	0.58828	58
341.71	13.88	8.8151	0.36493	59
5082.9	51.524	15.716	0.69498	60
26892	111.97	28.442	0.74599	61
6762.3	54.226	18.22	0.664	62
21391	107.41	21.849	0.79659	63
3414.9	54.745	13.728	0.74923	64
4502.9	58.917	13.406	0.77246	65
64152	185.48	30.839	0.83374	66
1178	22.682	10.987	0.5156	67
737.37	18.028	12.438	0.31011	68
166000	334.21	45.127	0.86497	69
708.15	20.465	10.967	0.46412	70
48145	165.67	26.755	0.8385	71
301.24	13.193	9.2415	0.29949	72
649.7	19.944	9.3188	0.53276	73
3776.8	43.406	14.431	0.66753	74
12603	96.979	18.127	0.81308	75

## Sheet: LOE_8
Volume3d	Length3d	EqDiameter	elongation	index
712000	6651.8	29.581	0.99555	1
470000	8123.9	29.755	0.99634	2
16818	1242.8	6.7926	0.99453	3
434000	4733.4	19.873	0.9958	4
20847	2047.6	9.2971	0.99546	5
60642	2181.8	11.964	0.99452	6
171000	1966.9	18.986	0.99035	7
96699	4078.1	10.591	0.9974	8
9131.7	767.6	5.6371	0.99266	9
2841.6	233.32	26.132	0.888	10
615.98	58.786	6.525	0.88901	11
141.63	24.896	4.3544	0.8251	12
179.85	28.938	5.5212	0.8092	13
290	74.428	6.5077	0.91256	14
21220	541.46	11.373	0.97899	15
2848.3	135.04	9.8138	0.92732	16
8857.5	657.07	6.7201	0.98977	17
233.8	16.766	15.234	0.091378	18
7385	566.48	13.805	0.97563	19
10874	526.6	9.7059	0.98157	20
139.38	36.627	5.2334	0.85712	21
768.85	49.662	11.705	0.7643	22
2050.3	127.35	6.7321	0.94713	23
77040	2563.5	10.656	0.99584	24
23146	1320	9.6181	0.99271	25
21402	1928.9	7.3784	0.99618	26
315000	3734.8	38.03	0.98982	27
155.12	17.076	5.5231	0.67655	28
1036.4	82.118	14.699	0.821	29
3399.1	372.92	6.7285	0.98196	30
1677.1	117.44	18.378	0.84352	31
1344.4	179.48	5.1905	0.97108	32
19725	532.59	26.733	0.94981	33
130.39	30.241	3.939	0.86974	34
68868	2331.1	10.656	0.99543	35
249.54	13.979	11.528	0.17536	36
12805	1374.8	8.3903	0.9939	37
40735	1218.5	13.381	0.98902	38
1099.3	62.047	7.2816	0.88265	39
1085.8	45.882	11.872	0.74126	40
231.55	59.309	4.4609	0.92479	41
121.4	14.73	6.2178	0.57789	42
89751	2083.3	42.664	0.97952	43
170.85	21.378	6.7201	0.68566	44
269.77	52.353	4.8155	0.90802	45
195.58	63.738	3.3425	0.94756	46
892.49	96.325	7.2816	0.92441	47
92626	2809.9	13.692	0.99513	48
2785.4	32.709	17.852	0.45422	49
1836.7	265.13	5.9368	0.97761	50
2830.3	320.65	5.1905	0.98381	51
159.61	58.786	2.6449	0.95501	52
168.61	68.172	2.9726	0.9564	53
1973.8	148.72	9.2367	0.93789	54
283.26	105.84	3.3425	0.96842	55
150.62	29.918	4.7915	0.83985	56
186.59	15.197	9.4985	0.37495	57
245.04	16.571	7.7133	0.53452	58
433.88	20.544	11.458	0.44228	59
375.43	17.15	11.37	0.33703	60
166.36	18.641	6.2178	0.66644	61
10636	354.94	11.198	0.96845	62
22038	1510.1	8.5413	0.99434	63
62798	1488.9	14.3	0.9904	64
79297	1469.4	12.539	0.99147	65
128.14	32.586	4.3554	0.86634	66
341.71	76.904	4.2958	0.94414	67
193.34	60.09	3.9189	0.93478	68
2093	183.79	5.6371	0.96933	69
710.4	237.36	3.9189	0.98349	70
5797.8	1064.1	4.4602	0.99581	71
121.4	50.966	2.6449	0.9481	72
215.82	70.517	2.6449	0.96249	73
161.86	41.841	3.3434	0.92009	74
474.35	39.234	5.4322	0.86155	75
229.31	52.269	3.3434	0.93603	76
116.9	43.145	2.6245	0.93917	77
