# Supplementary material for: First 3D imaging characterization of Pele’s hair from Kilauea volcano (Hawaii)
Source: Sci Rep. 2019 Feb 8;9:1711. doi: 10.1038/s41598-018-37983-9 (PMC6368622; doi:10.1038/s41598-018-37983-9)
Supplement: Supplementary file 4 — Dataset 3 [file 41598_2018_37983_MOESM4_ESM.xlsx]

## Sheet: KI_1
Volume3d	Length3d	EqDiameter	elongation	sphericity	index
2897.8	45.5	17.582	0.61357	0.62513	1
467.96	21.447	10.318	0.51892	0.69586	2
1204	70.2	9.5732	0.86363	0.3498	3
176000	521.3	33.336	0.93605	0.30977	4
553000	1071.2	42.039	0.96076	0.23249	5
162.58	15.6	6.8154	0.56311	0.71126	6
333.94	20.039	9.9643	0.50276	0.63933	7
23156	114.4	28.874	0.7476	0.56254	8
9047.3	64.436	26.148	0.5942	0.57613	9
494.32	23.4	7.9233	0.6614	0.68814	10
1219.3	41.6	10.611	0.74494	0.56782	11
848.04	26.92	9.9974	0.62863	0.72701	12
1263.3	33.8	10.695	0.68359	0.67836	13
9939.2	92.3	17.582	0.80951	0.55939	14
788.72	44.2	9.4302	0.78665	0.43978	15
2399.1	37.055	13.124	0.64583	0.734	16
714.02	32.5	7.9233	0.75621	0.61075	17
6927.1	89.7	16.034	0.82125	0.49963	18
50265	192.4	35.614	0.8149	0.43964	19
1742.2	42.9	10.695	0.75071	0.62304	20
810.69	32.991	9.694	0.70616	0.61041	21
2421.1	39.565	14.117	0.64319	0.68163	22
1926.8	40.3	12.927	0.67922	0.66373	23
263.64	20.039	7.3191	0.63476	0.67475	24
213.11	15.6	5.3651	0.65608	0.78995	25
268000	375.7	44.924	0.88043	0.47098	26
7786.2	93.6	16.927	0.81915	0.50247	27
13257	100.1	19.683	0.80337	0.53451	28
162.58	14.761	5.8133	0.60618	0.75471	29
933.73	28.6	8.8621	0.69014	0.71466	30
1726.8	33.8	13.059	0.61363	0.72195	31
681.07	31.2	10.695	0.65722	0.51519	32
127.43	13	5.3651	0.5873	0.75144	33
4156.7	54.6	15.831	0.71006	0.63506	34
186.75	16.123	6.5303	0.59496	0.77249	35
746.98	28.6	11.179	0.60914	0.62111	36
476.75	24.7	8.2719	0.6651	0.69642	37
993.04	27.3	10.611	0.61133	0.76916	38
957.89	42.9	8.8621	0.79342	0.52113	39
2724.3	45.5	12.359	0.72837	0.66393	40
3712.9	72.8	11.979	0.83546	0.52965	41
4119.4	59.8	18.805	0.68553	0.56342	42
75357	204.1	36.781	0.81979	0.4852	43
573.42	22.1	10.02	0.54659	0.70506	44
120.83	15.6	5.152	0.66974	0.73306	45
933.73	35.1	8.2719	0.76433	0.64351	46
336.14	74.1	5.3651	0.9276	0.29387	47
2201.4	42.9	12.337	0.71242	0.63365	48
186.75	22.1	5.3651	0.75723	0.62621	49
7779.6	61.1	18.741	0.69328	0.68331	50
25066	167.7	23.738	0.85845	0.40511	51
11710	85.8	19.309	0.77495	0.6094	52
116.44	12.848	5.3194	0.58597	0.75164	53
533.87	78	7.9233	0.89842	0.31204	54
138.41	15.6	5.3651	0.65608	0.76295	55
580.01	35.1	7.1136	0.79733	0.54493	56
123.03	19.5	4.2068	0.78427	0.61466	57
12369	322.4	11.775	0.96348	0.24915	58
184.55	16.9	6.436	0.61917	0.7226	59
8131.1	58.5	20.489	0.64975	0.70748	60
1726.8	40.3	11.769	0.70797	0.62813	61
5050.9	59.8	15.244	0.74509	0.64967	62
3126.3	48.1	16.911	0.64841	0.62441	63
419.63	25.281	7.9438	0.68577	0.62652	64
386000	587.6	60.572	0.89692	0.35337	65
177.96	15.6	5.3651	0.65608	0.78111	66
56353	252.2	24.615	0.9024	0.41835	67
342.73	23.4	7.9233	0.6614	0.67229	68
395000	544.7	53.473	0.90183	0.37903	69
5683.6	59.8	18.151	0.69648	0.65223	70
1474.2	35.1	10.695	0.69531	0.69274	71
7937.8	71.5	18.741	0.73789	0.61572	72
248.26	20.8	5.9553	0.71369	0.68313	73
2860.5	48.1	13.517	0.71897	0.60094	74
982.06	28.6	10.695	0.62606	0.68107	75
11633	72.8	23.396	0.67863	0.63658	76
24565	130	25.2	0.80615	0.54433	77
155.99	17.52	5.914	0.66246	0.6706	78
696.45	33.8	7.9233	0.76558	0.57878	79
1876.2	36.4	14.169	0.61073	0.65915	80
1485.2	38.155	20.36	0.46637	0.43349	81
1913.6	48.1	10.611	0.77941	0.60136	82
1179.8	35.1	10.02	0.71452	0.65731	83
5413.4	59.8	18.602	0.68893	0.59769	84
213.11	16.419	7.2456	0.55871	0.73325	85
5833	104	23.535	0.7737	0.3703	86
13494	392.6	22.216	0.94341	0.18715	87
246.06	32.5	5.9553	0.81676	0.5124	88
1742.2	33.289	14.101	0.57642	0.72571	89
32155	107.9	28.029	0.74023	0.64592	90
1289.6	31.85	11.011	0.65429	0.72701	91
386.67	20.8	8.2719	0.60231	0.74904	92
114.24	37.7	3.868	0.8974	0.42966	93
1509.3	39	11.179	0.71337	0.62266	94
762.36	29.9	9.5732	0.67983	0.65946	95
4448.9	49.4	18.173	0.63213	0.65354	96
117000	226.2	38.269	0.83082	0.53051	97
151.59	16.123	5.7037	0.64623	0.71403	98
6834.9	65	16.424	0.74732	0.64867	99
1300.6	36.4	10.491	0.71178	0.62411	100
782.13	26	9.2073	0.64587	0.7197	101
1852.1	36.4	12.927	0.64486	0.69292	102
628.34	25.281	9.5727	0.62134	0.71715	103
125.23	14.3	5.9553	0.58354	0.71566	104
8515.6	149.5	13.059	0.91265	0.38327	105
2282.7	45.5	11.769	0.74134	0.65503	106
1518.1	32.5	12.927	0.60224	0.66926	107
1188.6	32.5	11.412	0.64887	0.68178	108
465.76	23.4	7.9233	0.6614	0.70887	109
163000	332.8	40.43	0.87852	0.4333	110
920.54	40.3	9.2073	0.77153	0.54651	111
184.55	16.273	6.2237	0.61755	0.76682	112
33882	328.9	20.604	0.93736	0.31928	113
87887	559	23.738	0.95754	0.25008	114
10666	102.7	18.399	0.82085	0.51744	115
112.05	14.761	5.7464	0.61072	0.64911	116
2665	226.2	7.9233	0.96497	0.22557	117
197.73	22.1	6.436	0.70878	0.64584	118
3234	63.7	11.775	0.81514	0.54654	119
1713.7	33.033	12.52	0.62099	0.73947	120
340.54	22.1	6.6393	0.69958	0.69468	121
14803	124.8	17.318	0.86123	0.4917	122
852.44	28.6	9.4302	0.67027	0.68914	123
1089.7	27.3	10.611	0.61133	0.75948	124
3168.1	68.9	13.263	0.80751	0.51575	125
268.03	23.4	6.6393	0.71627	0.62915	126
2739.7	48.1	13.517	0.71897	0.5959	127
2739.7	46.8	13.517	0.71117	0.6266	128
3491	40.3	17.318	0.57027	0.70618	129
340.54	18.024	7.5721	0.5799	0.75468	130
28761	188.5	23.986	0.87275	0.43716	131
4295.1	65	14.547	0.77621	0.56976	132
8697.9	107.9	16.927	0.84312	0.48789	133
114000	273	44.29	0.83777	0.44159	134
870.01	31.2	10.02	0.67883	0.64863	135
129.62	11.252	6.4982	0.42246	0.88991	136
766000	993.2	56.855	0.94276	0.2892	137
4859.8	62.4	14.75	0.76362	0.58534	138
3706.3	53.3	14.547	0.72708	0.61825	139
27570	189.8	20.967	0.88953	0.42466	140
1078.7	35.668	10.528	0.70484	0.62389	141
3767.9	48.1	15.834	0.67081	0.67666	142
3508.6	67.6	12.927	0.80877	0.51981	143
1667.5	37.7	10.695	0.71632	0.66812	144
9165.9	78	20.967	0.7312	0.5893	145
127.43	13.506	5.6812	0.57936	0.80196	146
569.02	27.3	7.9233	0.70977	0.65735	147
2550.7	45.5	14.343	0.68476	0.61728	148
38990	221	24.576	0.88879	0.42878	149
206.52	13.265	8.9632	0.32431	0.81074	150
1208.3	36.4	9.4302	0.74093	0.65694	151
854.63	27.3	9.4302	0.65457	0.70217	152
703.04	26	9.4302	0.6373	0.6623	153
136.21	15.018	6.068	0.59595	0.67287	154
2493.6	50.215	11.971	0.7616	0.60886	155
263.64	18.77	6.9406	0.63023	0.73302	156
69898	169	35.614	0.78927	0.5816	157
382.28	23.4	7.1136	0.696	0.67702	158
17150	85.8	23.535	0.7257	0.64874	159
28119	156	22.454	0.85606	0.49687	160
891.98	31.2	8.2719	0.73487	0.68699	161
608.57	26.573	8.7907	0.66918	0.6675	162
558.04	24.318	9.5917	0.60557	0.69956	163
197000	748.8	29.077	0.96117	0.25229	164
177.96	15.6	5.9553	0.61825	0.71983	165
25595	140.4	23.418	0.8332	0.50359	166
3884.3	66.3	13.495	0.79645	0.57054	167
325.16	26	7.1136	0.7264	0.5978	168
573.42	22.1	13.263	0.39988	0.63278	169
2416.7	45.5	11.979	0.73673	0.6533	170
6889.8	448.5	11.979	0.97329	0.10983	171
34326	877.5	33.807	0.96147	0.12444	172
28915	137.8	32.554	0.76376	0.49474	173
9337.3	68.9	18.805	0.72706	0.65901	174
24710	115.7	25.899	0.77615	0.58225	175
848000	650	71.107	0.8906	0.32772	176
224.09	17.396	8.0114	0.53947	0.6877	177
1860.9	35.1	12.359	0.64789	0.71753	178
736	29.9	8.2719	0.72335	0.68029	179
435.01	26	8.8621	0.65915	0.61644	180
623.95	123.5	5.152	0.95828	0.24571	181
140.61	13	5.9553	0.5419	0.79214	182
422000	1214.2	39.756	0.96726	0.21187	183
588.8	31.2	8.2719	0.73487	0.54128	184
34333	204.1	24.576	0.87959	0.43391	185
621.75	28.6	8.2719	0.71077	0.6587	186
353.72	24.7	7.1136	0.712	0.647	187
740.39	32.5	9.4302	0.70984	0.59957	188
349.32	24.7	7.1136	0.712	0.61168	189
134.02	14.3	5.3651	0.62482	0.7148	190
261.44	19.5	8.2719	0.5758	0.65455	191
151.59	14.858	5.8342	0.60733	0.77129	192
6208.7	91	13.495	0.8517	0.50474	193
1142.4	32.5	10.02	0.69168	0.66714	194
428.42	23.4	7.1136	0.696	0.68912	195
3732.7	49.4	14.547	0.70553	0.67664	196
20092	140.4	22.828	0.83741	0.4569	197
5874.8	56.398	16.748	0.70303	0.67457	198
632.74	26.5	9.0108	0.65996	0.67393	199
2568.3	44.2	13.517	0.69418	0.65878	200
171.37	14.3	5.3651	0.62482	0.80725	201
31760	142.44	30.198	0.788	0.49756	202
1138	41.6	10.02	0.75913	0.54365	203
516.29	25.196	9.2925	0.63119	0.637	204
120.83	16.9	5.152	0.69515	0.71139	205
3121.9	44.2	14.085	0.68132	0.71028	206
199.93	15.6	6.6393	0.5744	0.78808	207
17657	146.9	26.103	0.82231	0.4291	208
876.6	33.8	9.4302	0.721	0.58308	209
114.24	13	4.977	0.61716	0.77321	210
4569.8	54.6	14.75	0.72985	0.66243	211
219.7	22.1	5.3651	0.75723	0.62173	212
33425	261.3	26.509	0.89855	0.34999	213
171.37	16.9	5.3651	0.68254	0.70114	214
2634.2	39.602	14.967	0.62208	0.69708	215
344.93	20.198	7.9609	0.60585	0.69217	216
9080.2	102.7	15.834	0.84582	0.51747	217
153.79	13.762	6.4547	0.53099	0.76964	218
32371	159.9	26.103	0.83676	0.47896	219
2205.8	46.8	11.179	0.76114	0.61192	220
1713.7	39	10.695	0.72578	0.65381	221
9754.7	72.8	20.489	0.71855	0.63062	222
261.44	15.6	8.2719	0.46975	0.79181	223
249000	263.9	51.896	0.80335	0.54597	224
705.24	32.5	7.9233	0.75621	0.61459	225
500.92	27.3	7.1136	0.73943	0.67109	226
645.92	28.048	9.4888	0.66169	0.66494	227
61874	189.8	31.645	0.83327	0.51777	228
9611.9	106.6	17.115	0.83945	0.48807	229
120.83	15.6	5.9553	0.61825	0.70366	230
3047.2	45.5	14.343	0.68476	0.69193	231
64651	146.9	34.433	0.7656	0.61713	232
113000	1367.6	23.738	0.98264	0.14034	233
751.37	32.5	7.1136	0.78112	0.66119	234
470.16	28.6	7.9233	0.72296	0.62379	235
6819.5	58.5	17.318	0.70396	0.6874	236
46179	183.3	28.877	0.84246	0.47774	237
38283	197.6	24.554	0.87574	0.42209	238
6859	62.4	17.318	0.72247	0.66708	239
940.32	31.2	9.4302	0.69775	0.67587	240
900.77	29.303	10.164	0.65314	0.66507	241
63135	209.3	32.929	0.84267	0.47954	242
18914	118.3	23.941	0.79762	0.51338	243
410.84	26	7.1136	0.7264	0.65518	244
279.02	19.5	6.6393	0.65952	0.71621	245
652.51	29.9	7.9233	0.73501	0.65206	246
127.43	10.023	6.7882	0.3227	0.88418	247
350000	742.3	43.405	0.94153	0.30357	248
766.75	30.339	8.8695	0.70765	0.65911	249
3071.4	45.5	14.676	0.67746	0.64011	250
32509	167.7	23.986	0.85697	0.4811	251
362.5	19.5	7.72	0.6041	0.75029	252
10645	101.4	16.911	0.83322	0.53667	253
1970.7	40.3	11.775	0.70781	0.66906	254
140.61	14.873	5.7037	0.6165	0.78259	255
217.5	15.6	7.9233	0.49209	0.80439	256
630.54	27.3	8.8621	0.67538	0.66033	257
155.99	16.123	6.114	0.62078	0.76899	258
478.95	26	8.2719	0.68185	0.67038	259
12976	78	21.17	0.72859	0.66159	260
1718	45.5	14.547	0.68029	0.57192	261
6000	75.4	15.266	0.79753	0.57593	262
4341.3	53.3	14.75	0.72326	0.65432	263
1510000	1326	66.43	0.9499	0.27752	264
257.05	18.2	6.6393	0.6352	0.77001	265
1537.9	48.1	11.179	0.76759	0.56102	266
656.9	25.317	8.5607	0.66186	0.72619	267
239.47	16.493	7.2119	0.56273	0.79322	268
108000	208	40.881	0.80346	0.55343	269
5551.8	72.8	14.343	0.80298	0.57322	270
1020000	1388.4	63.339	0.95438	0.27337	271
5927.5	54.6	17.318	0.68282	0.70032	272
1043.6	35.1	10.611	0.6977	0.60954	273
19619	106.6	23.941	0.77541	0.57844	274
6437.2	71.5	16.034	0.77575	0.60365	275
612.96	38.603	7.3396	0.80987	0.53985	276
5097	55.9	17.318	0.6902	0.64765	277
467.96	26	7.72	0.70308	0.67203	278
1316	39	10.02	0.74307	0.608	279
19865	91	26.119	0.71297	0.62914	280
4785.1	55.9	14.547	0.73977	0.66802	281
14841	126.1	19.886	0.8423	0.49783	282
2654	87.1	10.695	0.87721	0.41089	283
962.29	28.6	9.4302	0.67027	0.72956	284
642000	1348.1	48.947	0.96369	0.1874	285
246.06	24.7	7.1136	0.712	0.49432	286
492.13	24.7	8.2719	0.6651	0.68159	287
580.01	31.2	8.2719	0.73487	0.60923	288
125.23	12.396	6.1867	0.50091	0.8045	289
4468.7	54.6	16.008	0.70682	0.65403	290
171.37	15.018	6.1892	0.58787	0.80135	291
817.28	24.7	9.4302	0.61821	0.74461	292
2482.6	41.6	16.034	0.61457	0.64436	293
331.75	20.02	7.8099	0.60989	0.74191	294
26986	101.4	27.483	0.72896	0.64077	295
142.81	19.5	5.3651	0.72487	0.66409	296
28816	93.6	27.461	0.70661	0.68239	297
3053.8	81.9	11.979	0.85374	0.44288	298
274.63	16.123	7.2962	0.54746	0.79713	299
246.06	24.7	5.9553	0.75889	0.58161	300
1327	45.5	10.491	0.76942	0.54839	301
1381.9	36.4	11.412	0.68649	0.64353	302
120.83	13.361	5.7464	0.5699	0.77456	303
1280000	967.2	70.101	0.92752	0.34847	304
325.16	22.1	8.8621	0.599	0.60318	305
20711	143	22.251	0.8444	0.43373	306
437000	546	62.955	0.8847	0.39051	307
588.8	24.7	10.695	0.56702	0.69067	308
230.69	16.9	7.1136	0.57908	0.73404	309
558.04	26.976	8.3857	0.68914	0.68673	310
529.48	33.317	7.2705	0.78178	0.55395	311
246.06	15.6	6.8154	0.56311	0.78893	312
221.9	16.123	7.2705	0.54905	0.77323	313
2194.8	35.1	13.495	0.61552	0.74072	314
1592.8	49.889	9.7609	0.80435	0.56148	315
4894.9	70.2	14.085	0.79935	0.56126	316
6347.1	67.409	17.023	0.74747	0.60938	317
1168.8	31.2	10.695	0.65722	0.70456	318
801.9	26	10.02	0.6146	0.72271	319
37327	136.5	26.713	0.8043	0.58466	320
1643.4	31.2	14.085	0.54854	0.75067	321
8190.4	71.5	17.318	0.75779	0.629	322
279.02	14.033	8.61	0.38644	0.83927	323
685.46	23.4	9.4302	0.597	0.75509	324
36134	200.2	22.806	0.88608	0.43611	325
19487	110.97	37.795	0.65942	0.47811	326
738.19	23.4	9.2073	0.60652	0.76428	327
4754.3	61.896	14.796	0.76096	0.62241	328
9212	87.1	18.399	0.78876	0.57228	329
1577.5	47.622	13.179	0.72327	0.50726	330
971.07	21.225	11.687	0.44939	0.85898	331
342000	549.9	50.638	0.90791	0.37229	332
301000	543.4	42.998	0.92087	0.36738	333
393.26	26	7.1136	0.7264	0.63687	334
562.43	20.8	9.4302	0.54662	0.74529	335
408.64	25.317	7.881	0.68871	0.65955	336
341000	430.3	48.541	0.88719	0.45156	337
153.79	13	6.6393	0.48928	0.81661	338
1210000	1445.6	54.554	0.96226	0.22752	339
123.03	14.873	5.3194	0.64234	0.72874	340
667.89	26	9.2073	0.64587	0.70918	341
656.9	22.55	9.6956	0.57004	0.77127	342
155000	304.2	38.542	0.8733	0.46801	343
2572.7	39	15.834	0.594	0.70975	344
10253	93.6	20.967	0.776	0.5373	345
1331.4	37.7	12.337	0.67276	0.55444	346
230.69	16.9	6.6393	0.60714	0.72203	347
199.93	15.6	7.1136	0.544	0.747	348
637.13	20.8	9.4302	0.54662	0.79313	349
241.67	16.199	7.2418	0.55296	0.7574	350
24310	78	30.361	0.61075	0.72968	351
964.48	56.691	8.1005	0.85711	0.4565	352
1412.7	44.2	9.4302	0.78665	0.60349	353
248.26	13.275	8.5035	0.35944	0.86169	354
9304.3	76.7	21.67	0.71747	0.59296	355
1439	53.3	9.4302	0.82307	0.49005	356
127.43	11.252	6.5947	0.41389	0.87091	357
1381.9	45.5	10.611	0.7668	0.53001	358
34429	158.6	25.225	0.84095	0.50944	359
437.2	20.8	7.9233	0.61907	0.72566	360
175.76	10.432	7.6729	0.26447	0.94412	361
837.06	26	9.4302	0.6373	0.76371	362
1278.7	18.434	15.101	0.18081	0.91487	363
1540.1	29.9	12.359	0.58665	0.7599	364
112.05	13	5.3651	0.5873	0.74515	365
283.41	13	8.2719	0.3637	0.9128	366
2168.4	37.7	12.337	0.67276	0.73095	367
316.37	19.5	6.6393	0.65952	0.75138	368
2021.2	44.2	11.179	0.74709	0.60781	369
347.13	20.287	7.8268	0.61419	0.70535	370
118.64	10.4	5.9553	0.42737	0.90215	371
243.87	14.761	7.5684	0.48729	0.84603	372
1028.2	27.3	11.775	0.56867	0.7162	373
1083.1	37.7	9.2073	0.75577	0.6231	374
1450	36.795	21.595	0.41309	0.38283	375
7107.3	68.9	17.115	0.7516	0.63525	376
193.34	18.2	5.9553	0.67279	0.70897	377
4477.5	60.568	16.652	0.72507	0.57062	378
841.45	24.7	10.02	0.59432	0.74822	379
27579	111.8	30.565	0.72661	0.60576	380
3335.1	45.5	14.75	0.67582	0.68139	381
1865.3	36.4	14.676	0.59682	0.63105	382
272.43	11.023	9.5373	0.13476	0.97138	383
478.95	17.698	9.2679	0.47634	0.8497	384
507.51	19.5	8.2719	0.5758	0.78565	385
123.03	11.7	5.3651	0.54144	0.86508	386
2005.9	35.196	24.118	0.31474	0.50375	387
6830.5	48.83	20.656	0.57698	0.76923	388
248.26	16.122	7.2871	0.54801	0.78075	389
15458	72.8	24.819	0.65909	0.69654	390
120000	174.2	48.181	0.72342	0.62928	391
1201.8	36.4	10.288	0.71736	0.64869	392
43149	148.2	28.467	0.80791	0.58032	393
1059	28.6	9.4302	0.67027	0.7522	394
149.4	12.522	6.7882	0.45789	0.82223	395
137000	509.6	31.645	0.9379	0.30313	396
374000	1461.2	31.526	0.97842	0.17562	397
8583.7	65	18.399	0.71694	0.68208	398
615.16	24.7	9.4302	0.61821	0.7224	399
204.32	14.873	6.9624	0.53187	0.78418	400
957.89	37.7	9.2073	0.75577	0.60768	401
1234.7	24.7	11.979	0.51503	0.81331	402
4870.8	63.7	15.424	0.75787	0.60949	403
424.02	18.2	9.2073	0.4941	0.80666	404
1359.9	28.6	12.337	0.56864	0.75476	405
902.97	24.7	10.695	0.56702	0.77656	406
2781.4	41.6	15.266	0.63303	0.7125	407
1867.5	33.8	13.495	0.60073	0.72794	408
4473.1	57.2	14.75	0.74213	0.64445	409
1871.8	33.8	11.775	0.65162	0.75106	410
3029.7	44.2	14.169	0.67943	0.65736	411
279.02	13.725	9.4256	0.31327	0.80623	412
232.88	20.8	5.3651	0.74206	0.68225	413
5729.8	52	16.402	0.68457	0.71961	414
797.51	23.4	10.695	0.54296	0.77925	415
173.56	17.529	5.7988	0.66918	0.72906	416
366.9	18.2	8.2719	0.5455	0.78177	417
1050.2	28.6	9.4302	0.67027	0.74083	418
456000	770.9	48.134	0.93756	0.30774	419
3546	41.6	16.034	0.61457	0.71023	420
42218	97.5	32.729	0.66432	0.73247	421
463.57	23.253	8.6777	0.62682	0.65541	422
283.41	18.2	6.6393	0.6352	0.77273	423
1636.8	36.4	10.695	0.70619	0.71841	424
450.38	16.132	9.7506	0.39558	0.86747	425
465.76	19.969	8.2775	0.58548	0.76589	426
876.6	26.594	10.039	0.62252	0.73832	427
14661	76.7	22.047	0.71255	0.68884	428
1113.9	28.6	11.412	0.60099	0.7302	429
340.54	19.5	7.1136	0.6352	0.75882	430
2304.7	42.9	13.059	0.69559	0.65764	431
4796.1	59.8	16.424	0.72535	0.6125	432
30505	483.6	19.899	0.95885	0.21526	433
268.03	18.784	7.0842	0.62286	0.70274	434
3405.3	42.9	14.547	0.66092	0.7299	435
1214.9	28.6	11.979	0.58117	0.76739	436
232.88	19.5	6.436	0.66995	0.69063	437
2860.5	37.7	14.343	0.61954	0.76047	438
782.13	23.4	10.491	0.55165	0.78128	439
118.64	10.4	5.9553	0.42738	0.86487	440
551000	388.7	68.411	0.824	0.52343	441
2711.1	59.509	15.741	0.73548	0.47561	442
12512	71.5	23.535	0.67084	0.6773	443
171.37	11.7	6.6393	0.43254	0.86252	444
623.95	19.004	10.084	0.46939	0.85793	445
344.93	17.8	11.248	0.36813	0.60389	446
1623.6	31.814	11.583	0.63591	0.75184	447
7048	50.7	20.467	0.59631	0.74569	448
911.75	22.847	11.266	0.50688	0.80024	449
7160	67.6	17.318	0.74382	0.62708	450
23791	143	31.035	0.78297	0.46305	451
18701	87.1	26.306	0.69798	0.6536	452
36481	114.4	33.539	0.70682	0.62549	453
125.23	11.761	5.8688	0.50099	0.83128	454
1412.7	24.7	12.856	0.47952	0.82387	455
333.94	18.199	8.4082	0.53799	0.76301	456
3269.1	49.902	13.864	0.72218	0.66026	457
1718	42.213	11.259	0.73327	0.62713	458
402.05	18.2	7.9233	0.56465	0.81648	459
51838	136.5	33.336	0.75578	0.61085	460
463.57	20.02	9.4992	0.52551	0.76267	461
120.83	13.771	6.0033	0.56408	0.76798	462
1168.8	29.211	10.72	0.63301	0.7449	463
812.89	23.4	9.4302	0.597	0.76561	464
2063	28.6	14.75	0.48427	0.82398	465
191.14	16.123	6.2716	0.61101	0.79263	466
808.5	22.55	10.793	0.52139	0.7954	467
146000	257.4	39.553	0.84634	0.52302	468
151.59	15.6	6.436	0.58744	0.7499	469
2012.5	41.6	11.979	0.71205	0.66978	470
4565.4	49.4	17.014	0.65558	0.68069	471
51652	253.5	30.958	0.87788	0.39321	472
1830.1	29.9	14.676	0.50917	0.77005	473
1039.2	27.3	11.979	0.56122	0.7441	474
450.38	21.27	7.8415	0.63133	0.76162	475
2827.5	58.5	14.343	0.75482	0.50976	476
3320000	1536.6	103.1	0.9329	0.20847	477
1162.2	26	11.179	0.57005	0.80707	478
9985.4	79.3	19.886	0.74923	0.61678	479
270.23	12.755	8.0383	0.36981	0.90586	480
8280.5	53.3	20.967	0.60663	0.76119	481
1992.7	35.1	13.263	0.62214	0.7282	482
406.44	19.5	7.9233	0.59367	0.79774	483
694.25	23.4	9.2073	0.60652	0.74233	484
3642.6	119.6	10.695	0.91058	0.3488	485
10348	67.6	21.17	0.68683	0.67315	486
812.89	23.4	10.491	0.55165	0.76953	487
461.37	23.4	9.2073	0.60652	0.62415	488
1788.4	42.9	11.412	0.73399	0.62931	489
4178.7	49.4	15.244	0.69142	0.67921	490
13980	66.3	23.738	0.64196	0.73112	491
2686.9	36.4	14.75	0.59478	0.75566	492
3706.3	41.6	16.034	0.61457	0.74477	493
5857.2	59.8	18.195	0.69573	0.63536	494
42334	274.3	22.442	0.91818	0.35567	495
4002.9	36.4	17.115	0.52982	0.82587	496
773.34	23.4	10.491	0.55165	0.78764	497
569.02	20.8	9.5732	0.53975	0.78943	498
4960.8	36.835	22.639	0.38541	0.82025	499
23420	154.7	22.238	0.85625	0.49695	500
346000	435.5	70.572	0.83795	0.36044	501
254.85	15.6	6.6393	0.5744	0.83896	502
2197	32.5	14.676	0.54844	0.77059	503
1491.8	29.9	11.979	0.59938	0.76726	504
1122.7	28.6	11.979	0.58117	0.70457	505
2157.4	36.4	14.085	0.61304	0.71039	506
193.34	10.52	7.685	0.26947	0.94746	507
362.5	18.2	7.1136	0.60914	0.77373	508
744.78	20.039	11.127	0.44476	0.85896	509
206.52	13.771	7.1407	0.48149	0.84989	510
487.73	20.8	9.2073	0.55734	0.76816	511
272.43	18.2	6.6393	0.6352	0.75393	512
522.89	20.022	12.431	0.3791	0.75161	513
72736	152.1	38.065	0.74974	0.61213	514
259.25	12.67	8.2195	0.35126	0.8965	515
1551.1	40.3	10.695	0.73462	0.63465	516
456.98	16.593	9.5756	0.42293	0.85315	517
1913.6	33.8	14.085	0.58327	0.72944	518
307.58	16.9	7.1136	0.57908	0.7743	519
226.29	11.474	9.1273	0.20452	0.95077	520
2561.7	48.1	13.517	0.71897	0.61596	521
112.05	13	4.977	0.61716	0.8074	522
483.34	20.02	10.649	0.46808	0.76392	523
8983.5	62.4	21.057	0.66254	0.70113	524
2333.2	29.9	15.089	0.49536	0.8222	525
221.9	15.018	7.1841	0.52163	0.7933	526
320.76	18.2	7.9233	0.56465	0.74915	527
263.64	16.199	7.8359	0.51628	0.78593	528
123.03	13.506	5.6274	0.58334	0.80324	529
140.61	12.258	6.2907	0.48681	0.84107	530
424.02	17.52	8.9597	0.48861	0.84703	531
23649	135.2	29.21	0.78395	0.51042	532
9455.9	65	22.454	0.65455	0.6772	533
1731.2	31.2	12.337	0.60458	0.75593	534
241000	239.2	49.579	0.79273	0.59205	535
1017.2	24.7	11.179	0.54742	0.80414	536
215.31	10.486	8.135	0.22421	0.97253	537
59972	123.5	37.188	0.69888	0.67607	538
4101.8	46.8	16.034	0.65739	0.6987	539
2251.9	29.9	16.424	0.4507	0.79718	540
487.73	21.295	9.1214	0.57166	0.75107	541
5501.3	46.8	17.582	0.6243	0.75261	542
536.07	19.5	9.4302	0.5164	0.7881	543
744.78	21.551	10.377	0.51848	0.82066	544
114000	243.1	42.563	0.82491	0.48126	545
874.41	33.8	10.611	0.68608	0.59954	546
6931.5	123.5	14.75	0.88057	0.41283	547
5591.4	53.3	16.034	0.69917	0.70625	548
92606	178.1	38.675	0.78284	0.58012	549
1434.6	55.9	9.5732	0.82874	0.52399	550
182.35	11.173	7.5363	0.32551	0.87753	551
79277	197.6	35.701	0.81933	0.55166	552
1052.4	15.6	14.547	0.067524	0.97453	553
12075	94.9	21.057	0.77811	0.55099	554
4064.4	39	18.173	0.53403	0.77552	555
960.09	17.748	12.558	0.29246	0.9366	556
8302.5	52	19.886	0.61758	0.78365	557
320.76	14.929	10.196	0.31705	0.80975	558
3734.9	31.323	18.512	0.40898	0.87516	559
12877	56.598	24.76	0.56252	0.7904	560
32773	87.1	32.052	0.63201	0.73986	561
252.66	15.6	7.1136	0.544	0.82568	562
397.66	19.5	7.9233	0.59368	0.79055	563
39895	84.5	35.045	0.58526	0.77519	564
2443.1	35.1	13.517	0.61489	0.77455	565
1349	20.776	13.717	0.33977	0.90541	566
782.13	23.917	11.211	0.53126	0.75642	567
8423.3	68.9	30.768	0.55344	0.58673	568
28761	63.7	33.133	0.47986	0.85449	569
114.24	9.7401	6.7726	0.30467	0.88619	570
461.37	21.258	9.5642	0.55009	0.73484	571
166.97	19.5	7.1136	0.6352	0.53458	572
60299	148.2	37.362	0.74789	0.57553	573
3543.8	41.6	15.627	0.62434	0.75367	574
2175	33.409	13.581	0.59348	0.78646	575
3110.9	42.9	14.085	0.67167	0.71498	576
516.29	15.594	9.9113	0.36441	0.90634	577
364.7	13.857	9.617	0.30598	0.88221	578
228.49	14.3	7.7347	0.45911	0.82164	579
221.9	14.3	7.1136	0.50255	0.8237	580
380.08	18.747	9.4132	0.49789	0.75137	581
4310.5	44.2	22.454	0.49199	0.70594	582
751.37	23.4	9.2073	0.60653	0.76261	583
250.46	12.011	8.3743	0.30278	0.9488	584
544.86	16.593	10.705	0.35488	0.87498	585
2785.8	35.1	15.831	0.54898	0.7528	586
162.58	12.104	6.3824	0.47271	0.90258	587
29651	111.8	28.2	0.74776	0.60807	588
28493	93.6	30.39	0.67532	0.67652	589
540.46	18.2	9.2073	0.4941	0.84274	590
2509	28.954	18.31	0.36762	0.81947	591
295000	370.5	66.046	0.82174	0.43357	592
287.81	15.6	7.72	0.50513	0.81914	593
13270	62.4	23.738	0.61958	0.75578	594
217.5	13.725	6.9834	0.4912	0.8622	595
202.12	12.387	8.0032	0.35392	0.87365	596
232.88	46.8	4.977	0.89365	0.37497	597
310000	504.4	56.919	0.88716	0.3673	598
430.61	28.6	6.6393	0.76785	0.6017	599
11047	78.626	19.865	0.74735	0.63352	600
5822.1	55.9	16.911	0.69747	0.70802	601
182.35	13.506	7.3191	0.45809	0.82916	602
6597.6	48.058	22.374	0.53443	0.74573	603
5123.4	57.2	16.911	0.70435	0.63987	604
12888	68.9	29.484	0.57207	0.69211	605
1843.3	66.3	9.4302	0.85776	0.4618	606
213.11	15.021	7.2871	0.51488	0.79948	607
97885	176.8	39.553	0.77629	0.59986	608
19015	72.8	27.483	0.62248	0.72307	609
720.62	17.811	13.713	0.23007	0.85963	610
127.43	13	5.3651	0.5873	0.81883	611
17361	92.3	22.454	0.75673	0.63535	612
529000	369.2	67.544	0.81705	0.52641	613
562.43	22.55	9.3131	0.587	0.76197	614
437.2	19.5	9.2073	0.52783	0.7937	615
142.81	14.3	5.3651	0.62482	0.80667	616
806.3	31.2	10.02	0.67883	0.59311	617
437.2	18.2	8.2719	0.5455	0.82382	618
13654	67.6	24.145	0.64283	0.72001	619
340.54	24.7	7.9233	0.67922	0.59002	620
1557.7	30.595	13.119	0.57121	0.72553	621
51179	136.5	34.01	0.75084	0.58988	622
177.96	15.6	7.7347	0.50418	0.68892	623
19953	97.5	29.484	0.6976	0.55927	624
3201	39	16.927	0.56597	0.73219	625
269000	436.8	50.126	0.88524	0.41914	626
760.16	25.345	10.645	0.57999	0.71488	627
57884	139.1	34.62	0.75111	0.62426	628
7324.8	72.8	17.561	0.75879	0.61574	629
606000	388.7	71.182	0.81687	0.5077	630
590.99	20.821	16.764	0.19486	0.65635	631
2823.2	36.4	15.244	0.58121	0.75643	632
3304.3	50.7	15.266	0.6989	0.58607	633
8104.7	61.1	18.602	0.69555	0.69289	634
549.25	25.023	11.892	0.52474	0.58814	635
4670.8	44.2	18.151	0.58935	0.73677	636
120.83	10.848	5.8949	0.45658	0.85962	637
1078.7	26	11.412	0.56109	0.76834	638
184.55	11.7	6.6393	0.43254	0.89739	639
118.64	13	5.3651	0.5873	0.74253	640
125.23	14.3	5.9553	0.58354	0.6697	641
118.64	10.34	6.4052	0.38053	0.90729	642
549.25	23.4	8.8621	0.62128	0.72421	643
492.13	18.784	8.5607	0.54425	0.79638	644
786.53	22.1	10.288	0.53448	0.79668	645
287.81	14.3	9.2073	0.35613	0.81826	646
507.51	19.5	9.2073	0.52783	0.78568	647
8836.3	50.7	22.657	0.55311	0.77111	648
1691.7	32.5	11.979	0.63142	0.75314	649
4235.8	53.3	15.244	0.714	0.66196	650
64772	113.1	36.985	0.67299	0.73132	651
171.37	12.387	6.9865	0.436	0.8345	652
1333.6	29.094	11.799	0.59445	0.75203	653
323000	327.6	55.349	0.83105	0.50403	654
1010.6	35.1	10.288	0.7069	0.62215	655
25457	123.5	26.916	0.78206	0.55491	656
5301.4	53.3	17.115	0.6789	0.68019	657
298.79	23.4	7.72	0.67009	0.63949	658
364.7	15.018	9.2601	0.38339	0.84285	659
177.96	11.272	8.5418	0.24222	0.90262	660
540.46	19.5	9.2073	0.52783	0.81266	661
894.18	28.6	10.611	0.629	0.68924	662
160.38	12.251	6.6029	0.46102	0.87499	663
1436.8	29.9	11.979	0.59938	0.77611	664
7678.5	66.3	22.251	0.66439	0.50692	665
5677.1	52.449	18.813	0.6413	0.70663	666
575.61	23.4	8.8621	0.62128	0.71525	667
148000	274.3	45.973	0.8324	0.44262	668
604.17	21.295	9.0108	0.57685	0.80313	669
1502.8	33.8	11.179	0.66927	0.70736	670
62538	193.7	29.281	0.84884	0.52433	671
676.68	22.1	9.2073	0.58338	0.79227	672
13806	79.3	23.941	0.69809	0.64168	673
481.14	33.02	7.6299	0.76893	0.57046	674
2038.8	31.2	14.085	0.54854	0.80397	675
322.96	21.295	7.7872	0.63431	0.72388	676
568000	538.2	58.912	0.89054	0.40466	677
988.65	39	8.8621	0.77277	0.60998	678
265.84	15.6	7.1136	0.544	0.83172	679
1349	28.6	13.059	0.54338	0.73198	680
854.63	23.991	11.204	0.53299	0.76123	681
184.55	13.505	6.2907	0.53419	0.85638	682
1977.3	35.1	13.495	0.61552	0.73091	683
134.02	14.3	5.3651	0.62482	0.75444	684
445.99	23.251	11.58	0.50196	0.58952	685
3295.5	41.6	14.547	0.65032	0.7365	686
1665.3	28.6	12.337	0.56863	0.81555	687
382.28	22.787	9.189	0.59674	0.68346	688
195.53	18.2	5.3651	0.70521	0.7082	689
2344.2	37.7	16.424	0.56434	0.69407	690
1155.6	29.9	11.979	0.59938	0.72498	691
298.79	18.2	7.1136	0.60914	0.77233	692
13463	118.3	21.17	0.82105	0.48913	693
48978	183.3	28.874	0.84248	0.50763	694
364.7	17.528	8.7674	0.49981	0.81153	695
1206.2	26	21.373	0.17794	0.58439	696
452.58	19.969	8.3527	0.58171	0.77863	697
171.37	12.374	6.7882	0.45139	0.88975	698
28522	105.3	27.997	0.73412	0.64449	699
16794	87.1	23.941	0.72513	0.65022	700
4169.9	101.4	12.337	0.87833	0.4181	701
858000	716.3	68.817	0.90393	0.32963	702
210000	315.9	44.422	0.85938	0.47625	703
445.99	20.198	10.271	0.4915	0.77165	704
1006.2	26	10.695	0.58866	0.75255	705
175.76	14.3	5.9553	0.58354	0.80209	706
2032.2	32.5	13.263	0.59192	0.76506	707
125.23	12.251	5.6647	0.5376	0.82109	708
1076.5	29.094	10.755	0.63033	0.73538	709
272.43	16.9	7.1136	0.57908	0.75557	710
1116.1	27.844	10.877	0.60936	0.7351	711
478.95	27.3	8.2719	0.697	0.61203	712
487.73	20.8	8.2719	0.60231	0.78072	713
555.84	20.8	9.2073	0.55734	0.79112	714
1085.3	26	10.695	0.58866	0.79255	715
863.42	31.919	9.3389	0.70742	0.67129	716
494.32	26	7.9233	0.69526	0.67741	717
551.45	21.27	9.2029	0.56732	0.76661	718
2032.2	31.2	13.517	0.56675	0.77806	719
1893.8	36.4	14.085	0.61303	0.65224	720
1060000	657.8	66.408	0.89904	0.4219	721
17519	72.8	25.022	0.65629	0.72606	722
154000	223.6	43.585	0.80508	0.56586	723
2150.9	36.4	13.263	0.63564	0.72027	724
3655.8	38.79	16.232	0.58154	0.7823	725
19030	87.1	26.713	0.69331	0.56643	726
2853.9	70.2	11.179	0.84076	0.50623	727
3917.3	62.4	14.676	0.76481	0.55963	728
413.04	18.957	8.7229	0.53986	0.7504	729
5650.7	63.7	15.834	0.75143	0.61487	730
2399.1	39	13.263	0.65993	0.71199	731
742.59	23.4	9.5732	0.59089	0.73708	732
246.06	14.3	7.9233	0.44592	0.80169	733
252.66	16.9	6.6393	0.60714	0.75194	734
110000	158.6	46.583	0.70629	0.65054	735
1693.9	31.2	12.359	0.60388	0.76411	736
358.11	23.502	7.3899	0.68557	0.667	737
823.88	22.55	10.164	0.54927	0.81282	738
9126.3	291.2	12.337	0.95763	0.25675	739
221000	309.4	46.695	0.84908	0.50745	740
270.23	16.271	8.5455	0.4748	0.7861	741
566.83	21.447	9.5324	0.55555	0.77785	742
26777	91	27.387	0.69905	0.67443	743
120.83	14.3	5.3651	0.62482	0.73277	744
349.32	17.372	8.4203	0.5153	0.75677	745
999.63	29.9	9.4302	0.68461	0.68967	746
5217.9	110.5	11.979	0.8916	0.44095	747
221.9	16.9	6.6393	0.60714	0.76947	748
342.73	20.8	7.1136	0.658	0.71759	749
6180.2	52	18.741	0.6396	0.69718	750
6419.6	74.1	15.831	0.78636	0.58817	751
386.67	17.709	8.0406	0.54596	0.81583	752
1403.9	52	10.695	0.79433	0.51184	753
134.02	11.272	6.4986	0.42349	0.87695	754
235.08	19.5	7.7347	0.60335	0.66132	755
1994.9	37.055	12.47	0.66348	0.71839	756
202.12	74.1	3.868	0.9478	0.3076	757
2750000	1693.9	95.781	0.94346	0.17067	758
5064.1	73.156	38.265	0.47693	0.28089	759
751.37	23.4	10.491	0.55166	0.74853	760
1744.4	43.391	16.585	0.61778	0.52993	761
327.35	15.6	7.9233	0.4921	0.88471	762
583000	560.3	52.464	0.90636	0.39762	763
5767.1	80.6	16.034	0.80107	0.54348	764
3838.2	45.5	16.402	0.63951	0.67653	765
1401.7	29.9	11.775	0.60618	0.7478	766
507.51	18.712	9.6097	0.48645	0.80544	767
314.17	16.9	7.9233	0.53116	0.77991	768
97246	202.8	35.023	0.8273	0.54424	769
9299.9	70.2	20.089	0.71383	0.64675	770
2807.8	33.8	16.424	0.51408	0.77174	771
834.86	22.798	10.848	0.52415	0.80903	772
307.58	19.5	7.1136	0.6352	0.73505	773
2568.3	35.873	15.558	0.56629	0.74517	774
350000	426.4	53.697	0.87407	0.4369	775
36877	135.2	26.713	0.80242	0.58767	776
788.72	26	10.02	0.6146	0.72979	777
4156.7	44.2	15.266	0.65462	0.74011	778
35818	114.4	32.554	0.71544	0.59486	779
260000	341.9	58.342	0.82936	0.45368	780
1816.9	49.4	10.491	0.78763	0.57876	781
489.93	24.064	8.4939	0.64702	0.74308	782
153.79	12.196	6.4986	0.46714	0.85594	783
127.43	12.848	6.1409	0.52203	0.82008	784
2919.8	36.4	15.831	0.56509	0.76847	785
184000	188.5	48.947	0.74033	0.66264	786
344.93	28.6	7.1136	0.75127	0.56523	787
793.12	27.3	9.2073	0.66273	0.7324	788
999.63	23.4	11.775	0.49678	0.79928	789
887.59	28.6	9.4302	0.67027	0.69584	790
2410000	989.3	107.93	0.8909	0.38652	791
9950.2	66.3	24.554	0.62965	0.65198	792
2258.5	44.2	13.263	0.69994	0.64037	793
2860.5	57.2	15.627	0.72679	0.51293	794
2361.8	32.5	14.547	0.55241	0.79561	795
400000	396.5	62.194	0.84314	0.49834	796
1127.1	23.4	14.085	0.39805	0.82557	797
1600000	1523.6	72.812	0.95221	0.2679	798
257000	245.7	70.517	0.713	0.57091	799
617.36	17.669	11.231	0.36438	0.84276	800
226.29	20.8	5.9553	0.71369	0.67726	801
382.28	19.5	9.2073	0.52783	0.70185	802
4664.2	50.7	15.244	0.69933	0.70342	803
21766	101.4	32.929	0.67525	0.53699	804
1322.6	30.339	12.28	0.59524	0.74002	805
147.2	12.258	6.9298	0.43467	0.82665	806
117000	163.8	43.198	0.73628	0.65968	807
8533.1	106.6	16.424	0.84593	0.47718	808
283.41	14.3	7.9233	0.44592	0.85488	809
342.73	20.003	9.0365	0.54824	0.6884	810
569.02	20.039	10.395	0.48129	0.80093	811
882000	484.9	72.856	0.84975	0.48436	812
1364.3	24.7	13.517	0.45274	0.80437	813
3187.8	42.9	15.627	0.63573	0.68024	814
1298.4	35.1	14.169	0.59632	0.58876	815
3064.8	35.1	14.75	0.57977	0.8171	816
492000	913.9	55.1	0.93971	0.29961	817
11359	89.7	19.886	0.77831	0.55903	818
8827.5	70.2	18.602	0.73501	0.60119	819
182.35	16.9	6.6393	0.60714	0.75396	820
1441.2	32.5	11.775	0.63768	0.71247	821
188.94	13	7.1136	0.4528	0.80661	822
232.88	16.9	6.6393	0.60714	0.78166	823
527.28	22.1	7.9233	0.64148	0.76032	824
85244	243.1	35.636	0.85341	0.46972	825
331.75	20.8	8.2719	0.60231	0.72125	826
39164	196.3	25.225	0.8715	0.44734	827
885.39	31.2	9.4302	0.69775	0.67945	828
1020000	761.8	74.36	0.90239	0.36817	829
2873.7	68.9	11.769	0.82919	0.53062	830
3717.3	46.8	14.547	0.68917	0.71238	831
522.89	20.8	10.02	0.51825	0.72383	832
246.06	18.2	5.9553	0.67279	0.76949	833
2380000	1948.7	76.178	0.96091	0.24626	834
393.26	20.039	8.2696	0.58733	0.7701	835
2933	37.62	28.081	0.25356	0.52644	836
375.69	22.1	7.1136	0.67812	0.70944	837
4503.9	107.9	10.695	0.90088	0.42098	838
968.88	28.6	10.491	0.63317	0.71775	839
1272.1	36.4	10.02	0.72471	0.67152	840
118.64	16.55	7.0827	0.57204	0.59687	841
593.19	22.1	9.4302	0.57329	0.75322	842
1285.3	29.9	11.769	0.60639	0.72893	843
8766	59.8	20.967	0.64939	0.70743	844
11409	131.3	16.034	0.87788	0.4641	845
978000	622.7	68.678	0.88971	0.4489	846
13632	62.4	25.022	0.59901	0.74365	847
54235	195	34.01	0.82559	0.463	848
452.58	17.529	9.0878	0.48154	0.80627	849
2730.9	49.4	13.495	0.72681	0.61842	850
1678.5	32.5	11.979	0.63142	0.72616	851
226.29	13.445	8.0317	0.40264	0.83361	852
322.96	20.8	6.6393	0.6808	0.72289	853
149.4	11.011	6.8859	0.37465	0.90385	854
894.18	32.5	9.2073	0.7167	0.62277	855
3354.8	44.2	14.547	0.67089	0.70766	856
1579.6	29.9	13.263	0.55643	0.7626	857
738.19	24.7	10.491	0.57525	0.74345	858
1918	33.8	15.244	0.549	0.6964	859
309.78	16.9	7.9233	0.53116	0.80575	860
395.46	18.2	8.2719	0.5455	0.75545	861
659.1	24.7	9.4302	0.61821	0.74219	862
193.34	15.6	5.3651	0.65608	0.77609	863
841.45	27.3	10.695	0.60825	0.68534	864
929.33	24.7	10.695	0.56702	0.73828	865
6496.5	47.015	18.909	0.59781	0.77402	866
2838.5	38.355	14.568	0.62018	0.73896	867
5184.9	55.9	18.195	0.6745	0.61485	868
404.25	19.5	7.9233	0.59368	0.76075	869
52392	224.9	33.473	0.85116	0.29956	870
12367	72.8	22.047	0.69715	0.68719	871
14140	72.8	24.819	0.65909	0.69674	872
450.38	22.1	8.2719	0.6257	0.7388	873
1179.8	55.9	7.9233	0.85826	0.48877	874
11901	59.8	22.861	0.61771	0.76001	875
1146.8	36.4	10.02	0.72471	0.61692	876
195.53	20.8	5.3651	0.74206	0.62717	877
450.38	22.1	8.6539	0.60842	0.72698	878
9029.7	58.5	20.967	0.6416	0.73601	879
2364	48.83	13.535	0.72281	0.59311	880
21144	81.9	27.997	0.65816	0.68537	881
1359.9	29.9	10.695	0.64232	0.74249	882
4637.9	41.041	17.692	0.56891	0.78112	883
1568.7	32.5	11.775	0.63768	0.74607	884
10225	72.8	21.648	0.70264	0.63133	885
371.29	22.1	9.4302	0.57329	0.67722	886
1230.3	25.281	11.672	0.53832	0.8162	887
155.99	13.686	6.1338	0.55183	0.83317	888
12062	159.9	17.846	0.88839	0.39954	889
16728	88.4	24.145	0.72687	0.6307	890
127.43	13	6.6393	0.48928	0.76742	891
63206	205.4	40.163	0.80447	0.48369	892
134.02	14.3	5.3651	0.62482	0.76319	893
1100.7	29.332	16.068	0.4522	0.61139	894
221000	265.2	43.405	0.83633	0.54578	895
2199.2	36.25	25.801	0.28824	0.54277	896
279.02	14.929	8.0114	0.46338	0.85386	897
20975	104	22.454	0.7841	0.60727	898
123000	351	42.121	0.88	0.39381	899
5857.2	68.9	14.75	0.78592	0.61549	900
920.54	28.6	9.5732	0.66527	0.68094	901
3234	46.8	14.676	0.68642	0.66305	902
7854.3	57.2	18.741	0.67236	0.71495	903
28293	98.8	28.051	0.71608	0.65858	904
1929	35.1	13.517	0.61489	0.71136	905
637.13	24.7	9.4302	0.61821	0.72512	906
151.59	14.3	6.436	0.54993	0.76245	907
29372	143	27.793	0.80564	0.49381	908
703.04	24.7	9.4302	0.61821	0.71946	909
64649	144.3	53.076	0.63218	0.55161	910
3506.4	36.4	15.831	0.56509	0.78579	911
9447.1	63.7	19.886	0.68782	0.71223	912
496.52	20.022	9.5322	0.52391	0.77661	913
648.12	23.4	8.2719	0.6465	0.74907	914
388000	544.7	50.702	0.90692	0.39702	915
31933	135.2	26.306	0.80543	0.56504	916
4427	93.6	12.337	0.86819	0.45782	917
19808	74.1	27.387	0.63041	0.74906	918
10849	70.2	20.467	0.70844	0.65857	919
751.37	24.7	10.695	0.56702	0.75152	920
1162.2	29.9	10.491	0.64912	0.71532	921
149.4	11.7	6.6393	0.43254	0.85242	922
421000	392.6	59.626	0.84813	0.48748	923
3137.3	42.9	14.75	0.65618	0.70929	924
1098.5	29.9	10.491	0.64912	0.72285	925
9864.5	66.3	21.17	0.68069	0.67664	926
191.14	14.3	5.9553	0.58354	0.80618	927
316000	425.1	51.35	0.87921	0.43896	928
16888	88.4	23.331	0.73607	0.64485	929
3486.6	46.8	16.992	0.63692	0.67343	930
1219.3	27.3	11.775	0.56867	0.78142	931
128000	263.9	37.93	0.85627	0.48582	932
2858.3	40.3	14.547	0.63904	0.73821	933
25338	104	28.2	0.72885	0.60895	934
1874	33.8	14.085	0.58327	0.70445	935
136.21	12.373	7.9609	0.35662	0.74431	936
964.48	26.538	10.994	0.58571	0.78716	937
29668	94.9	28.051	0.70441	0.68725	938
2612.2	41.6	13.495	0.67559	0.70135	939
8386	65	19.886	0.69406	0.6643	940
85022	275.6	30.958	0.88767	0.41396	941
9361.4	65.412	26.254	0.59864	0.55564	942
160.38	14.3	5.9553	0.58354	0.76557	943
1469.8	40.3	10.491	0.73967	0.63423	944
2741.9	58.5	12.337	0.78911	0.57843	945
63641	159.9	36.772	0.77003	0.55526	946
1381.9	35.544	12.28	0.65451	0.64947	947
10480	52.684	23.028	0.56291	0.80471	948
14571	98.8	21.17	0.78573	0.58572	949
2106.9	41.6	11.979	0.71205	0.69188	950
489.93	22.1	9.4302	0.57329	0.73784	951
1768.6	35.1	11.179	0.68152	0.73397	952
1592.8	33.8	11.979	0.6456	0.71481	953
2515.6	37.7	13.495	0.64203	0.74244	954
3732.7	41.6	17.582	0.57734	0.6974	955
2561.7	58.5	11.572	0.80219	0.55582	956
45660	157.3	29.281	0.81385	0.54004	957
1586.2	35.1	11.979	0.65873	0.67452	958
4486.3	45.5	17.014	0.62606	0.71799	959
129.62	14.3	5.3651	0.62482	0.75529	960
4534.6	48.1	16.424	0.65854	0.6962	961
2080.6	44.2	12.337	0.72088	0.63467	962
219.7	13.762	7.3191	0.46818	0.85031	963
12824	71.5	22.861	0.68027	0.68152	964
450.38	20.8	8.8621	0.57394	0.74667	965
476.75	20.8	9.2073	0.55734	0.77749	966
171.37	20.8	5.3651	0.74206	0.63088	967
2577.1	41.6	13.263	0.68119	0.69635	968
883.19	28.6	9.5732	0.66527	0.72843	969
657000	1530.1	47.263	0.96911	0.19302	970
305.38	22.1	7.7347	0.65002	0.67355	971
2812.2	40.785	14.609	0.6418	0.70964	972
32384	126.1	30.361	0.75923	0.56674	973
2500.2	46.8	13.263	0.71661	0.64407	974
1135.8	29.017	10.472	0.63913	0.72576	975
19988	76.7	30.361	0.60415	0.69124	976
711.83	26	9.4302	0.6373	0.70583	977
4275.4	46.8	18.195	0.61121	0.69111	978
13004	72.8	22.251	0.69436	0.64954	979
617.36	23.4	9.004	0.61522	0.73676	980
243.87	24.318	7.5816	0.68823	0.54577	981
5187.1	70.2	18.195	0.74081	0.4689	982
112.05	11.011	6.0316	0.45224	0.87728	983
1860.9	35.645	21.044	0.40962	0.57388	984
89258	189.8	43.608	0.77024	0.55169	985
263.64	15.201	8.7396	0.42507	0.77457	986
990.85	29.9	10.491	0.64912	0.70656	987
806.3	24.7	13.495	0.45363	0.71123	988
90451	197.6	38.52	0.80506	0.53027	989
1808.1	32.5	13.263	0.59192	0.74707	990
1702.7	36.4	11.979	0.67092	0.6992	991
1331.4	33.8	11.572	0.65764	0.67993	992
4128.2	46.8	16.034	0.65739	0.69937	993
1559.9	36.4	12.359	0.66046	0.69467	994
755.77	27.247	19.462	0.28571	0.43367	995
1160	29.9	10.695	0.64232	0.73337	996
1400000	1224.6	65.647	0.94639	0.30639	997
2434.3	44.2	13.263	0.69994	0.67373	998
1318.2	31.2	11.979	0.61607	0.70502	999
626.14	22.1	9.4302	0.57329	0.7712	1000
1122.7	32.5	11.179	0.65604	0.64106	1001
20806	110.5	22.657	0.79496	0.58134	1002
1206.2	28.524	13.124	0.5399	0.71091	1003
331.75	17.528	9.4555	0.46055	0.72578	1004
498.72	22.1	8.2719	0.62571	0.75338	1005
2078.4	48.1	14.75	0.69335	0.46903	1006
97428	223.6	36.375	0.83732	0.49755	1007
210.91	12.396	8.6566	0.30166	0.85222	1008
406.44	19.5	7.9233	0.59367	0.79756	1009
123.03	13	5.3651	0.5873	0.80864	1010
74509	180.7	34.62	0.80841	0.54761	1011
654.71	23.4	9.004	0.61522	0.76868	1012
867.82	24.7	9.4302	0.61821	0.76497	1013
221000	284.7	56.384	0.80195	0.49964	1014
91430	574.6	26.325	0.95419	0.27594	1015
1918	70.2	8.2719	0.88217	0.46534	1016
3332.8	52	13.495	0.74047	0.62469	1017
387000	453.7	50.028	0.88973	0.42095	1018
131.82	14.3	5.3651	0.62482	0.73391	1019
540.46	22.1	8.2719	0.62571	0.76815	1020
667.89	26	9.2073	0.64587	0.71976	1021
221000	406.9	48.443	0.88095	0.38494	1022
131.82	12.357	6.289	0.49107	0.84265	1023
40095	189.8	29.077	0.8468	0.34556	1024
448000	713.7	50.716	0.92894	0.3569	1025
181000	292.5	53.88	0.8158	0.46066	1026
467.96	18.2	8.2719	0.5455	0.82619	1027
226.29	16.9	7.9233	0.53116	0.70777	1028
287.81	17.528	7.3637	0.57989	0.76975	1029
52539	148.2	36.107	0.75636	0.54607	1030
4231.4	42.9	17.115	0.60106	0.725	1031
2476	37.7	14.343	0.61954	0.73316	1032
1432.4	31.2	11.179	0.64171	0.75013	1033
162.58	13.361	6.289	0.52929	0.82164	1034
81830	149.5	39.908	0.73306	0.63934	1035
46049	201.5	25.225	0.87481	0.45971	1036
569.02	20.8	9.2073	0.55734	0.78095	1037
8214.6	71.5	19.683	0.72472	0.61172	1038
20406	107.9	24.554	0.77243	0.5835	1039
608.57	24.7	8.2719	0.6651	0.7395	1040
83780	253.5	30.768	0.87863	0.45452	1041
5718.8	50.7	17.582	0.65321	0.73239	1042
711.83	26	10.695	0.58867	0.67911	1043
33755	93.6	29.778	0.68186	0.71565	1044
2005.9	35.1	13.263	0.62214	0.73068	1045
6388.9	70.2	17.846	0.74578	0.5823	1046
252.66	18.2	6.6393	0.6352	0.77093	1047
553.64	27.3	7.9233	0.70977	0.6832	1048
283.41	15.6	7.1136	0.54399	0.80278	1049
63739	215.8	30.565	0.85837	0.48289	1050
3554.8	58.5	14.343	0.75482	0.58141	1051
116.44	14.3	4.977	0.65196	0.7386	1052
676.68	23.4	9.4302	0.597	0.77506	1053
235.08	16.089	8.3473	0.48117	0.79321	1054
1909.2	31.2	11.979	0.61607	0.78218	1055
1645.5	36.4	11.769	0.67668	0.67941	1056
35424	158.6	25.429	0.83967	0.50948	1057
1001.8	29.9	9.4302	0.68461	0.73097	1058
3886.5	59.8	14.75	0.75334	0.59392	1059
779.93	24.7	10.02	0.59432	0.75405	1060
37639	374.4	19.685	0.94742	0.28108	1061
4106.2	48.1	16.008	0.6672	0.68474	1062
173000	429	44.015	0.8974	0.26656	1063
916.15	27.3	11.769	0.5689	0.6559	1064
990000	643.5	70.305	0.89075	0.43478	1065
173.56	14.3	5.3651	0.62482	0.81314	1066
1603.8	35.1	11.979	0.65873	0.70848	1067
867.82	27.3	10.02	0.63295	0.71911	1068
132000	317.2	46.379	0.85379	0.45998	1069
929.33	32.5	10.695	0.67093	0.62744	1070
1199.6	31.2	10.695	0.65722	0.71238	1071
239.47	15.6	7.7347	0.50419	0.80497	1072
140.61	13	6.436	0.50492	0.80599	1073
134.02	13	5.9553	0.5419	0.79317	1074
23392	84.5	26.509	0.68628	0.71034	1075
210.91	22.1	7.1136	0.67811	0.56914	1076
155.99	14.3	6.6393	0.53571	0.79387	1077
21056	87.1	26.916	0.69098	0.65838	1078
551.45	19.5	8.2719	0.5758	0.83633	1079
931.53	33.8	11.179	0.66927	0.60842	1080
118000	171.6	42.324	0.75336	0.63635	1081
145	11.011	7.0992	0.35527	0.88658	1082
52834	118.3	47.663	0.5971	0.60552	1083
720.62	21.225	10.655	0.49801	0.77208	1084
108000	348.4	41.447	0.88104	0.29855	1085
265.84	16.9	6.6393	0.60714	0.75347	1086
476.75	20.8	9.2073	0.55734	0.77014	1087
237.28	14.873	7.4873	0.49659	0.83158	1088
1359.9	37.7	10.695	0.71632	0.64442	1089
1465.4	34.744	11.516	0.66855	0.6733	1090
1924.6	29.9	16.911	0.43441	0.7472	1091
1447.8	32.5	11.979	0.63142	0.70033	1092
134000	224.9	40.269	0.82095	0.53528	1093
472.36	22.1	7.9233	0.64148	0.74818	1094
5463.9	50.7	17.318	0.65842	0.72387	1095
279.02	16.281	7.9641	0.51084	0.79311	1096
576000	676	54.616	0.91921	0.36137	1097
13153	79.3	20.763	0.73817	0.64105	1098
219.7	14.3	6.8154	0.5234	0.83195	1099
224.09	19.5	6.6393	0.65952	0.68459	1100
18475	122.2	21.17	0.82676	0.5363	1101
45616	286	23.418	0.91812	0.36937	1102
6626.1	78	17.561	0.77487	0.54968	1103
254.85	15.034	7.1844	0.52214	0.81313	1104
1531.3	39	15.834	0.594	0.60526	1105
175.76	14.3	7.1136	0.50255	0.73265	1106
51733	126.1	36.231	0.71268	0.64066	1107
2008.1	37.7	12.337	0.67276	0.72116	1108
257.05	13.505	8.0453	0.40426	0.88136	1109
221.9	15.6	5.9553	0.61825	0.81562	1110
3003.3	35.1	15.831	0.54898	0.76014	1111
200000	254.8	46.038	0.81932	0.53232	1112
979.86	24.7	11.979	0.51504	0.75146	1113
81129	170.3	60.572	0.64432	0.43563	1114
3414.1	57.319	15.851	0.72346	0.6211	1115
48828	113.1	39.133	0.654	0.65164	1116
461.37	23.4	7.9233	0.6614	0.68115	1117
393.26	22.733	8.6185	0.62089	0.68289	1118
9473.5	84.5	18.765	0.77792	0.56946	1119
1498.3	36.4	11.179	0.69289	0.67198	1120
30431	110.5	27.387	0.75216	0.63489	1121
86590	166.4	38.472	0.7688	0.61256	1122
175.76	14.3	6.6393	0.53571	0.789	1123
584.4	24.7	9.004	0.63546	0.72207	1124
199.93	16.9	7.7347	0.54233	0.66398	1125
463.57	19.5	8.2719	0.5758	0.76442	1126
843.65	25.244	10.205	0.59574	0.76654	1127
876.6	29.9	9.4302	0.68461	0.68774	1128
492.13	24.7	8.8621	0.64121	0.67993	1129
28102	101.4	27.461	0.72918	0.66092	1130
120.83	12.999	6.7825	0.47823	0.76208	1131
4998.2	53.3	15.831	0.70299	0.70849	1132
3361.4	35.1	18.173	0.48226	0.78192	1133
147.2	13	5.3651	0.5873	0.84329	1134
6819.5	58.5	19.921	0.65947	0.64608	1135
639.33	24.7	9.2073	0.62723	0.71564	1136
75513	154.7	35.904	0.76791	0.60255	1137
355.91	13.759	9.1705	0.33348	0.90809	1138
193.34	12.387	7.6239	0.38454	0.87093	1139
224.09	15.6	7.1136	0.54399	0.78446	1140
27788	111.8	26.103	0.76652	0.60941	1141
3682.2	43.589	18.131	0.58404	0.69114	1142
259.25	16.089	7.5599	0.53012	0.80416	1143
6514.1	49.4	18.741	0.62063	0.75157	1144
1483	27.3	13.517	0.50486	0.76869	1145
11769	83.2	27.958	0.66397	0.60325	1146
149.4	16.555	7.0211	0.57588	0.642	1147
47879	135.2	34.417	0.74544	0.59203	1148
953.5	31.2	9.4302	0.69775	0.70694	1149
946.91	27.3	10.491	0.6157	0.7546	1150
1384.1	29.9	10.695	0.64232	0.74146	1151
221.9	13.725	7.6169	0.44505	0.85679	1152
2719.9	46.8	15.266	0.67381	0.66121	1153
487.73	22.55	9.7067	0.56955	0.72412	1154
9781	76.7	22.442	0.7074	0.57526	1155
419.63	20.003	8.5253	0.5738	0.76932	1156
437000	483.6	53.01	0.89038	0.4229	1157
298.79	14.3	7.9233	0.44592	0.86892	1158
327.35	16.9	7.9233	0.53116	0.81469	1159
1718	37.7	11.775	0.68766	0.69323	1160
67263	146.9	33.843	0.76962	0.61271	1161
5694.6	65	15.089	0.76787	0.62304	1162
7810.3	68.9	17.318	0.74865	0.64881	1163
84077	214.5	31.849	0.85152	0.51967	1164
9647	62.4	20.089	0.67805	0.71226	1165
136.21	14.3	5.9553	0.58354	0.77838	1166
1478.6	58.5	15.424	0.73634	0.36572	1167
30143	119.6	26.916	0.77495	0.59164	1168
7489.6	55.9	19.309	0.65458	0.72728	1169
558.04	18.958	9.544	0.49657	0.82731	1170
164.78	15.6	5.3651	0.65608	0.7491	1171
595.39	22.1	8.2719	0.62571	0.77165	1172
263.64	16.234	7.3726	0.54586	0.80766	1173
162000	187.2	53.206	0.71578	0.63863	1174
25538	146.9	24.576	0.8327	0.4581	1175
766.75	22.1	10.491	0.52528	0.81999	1176
118.64	16.9	4.2068	0.75107	0.6902	1177
1595	29.9	13.517	0.54791	0.74807	1178
191.14	14.3	6.436	0.54993	0.81265	1179
1843.3	29.017	14.648	0.49521	0.80695	1180
5242	118.3	12.359	0.89553	0.41342	1181
17099	71.5	26.509	0.62924	0.72843	1182
951.3	28.6	10.02	0.64963	0.72502	1183
533.87	23.4	8.2719	0.6465	0.73199	1184
4664.2	51.499	17.468	0.66081	0.6846	1185
865.62	25.48	12.249	0.51925	0.71712	1186
272.43	19.5	7.1136	0.6352	0.71467	1187
303.19	16.9	7.1136	0.57908	0.79764	1188
1742.2	32.5	11.979	0.63142	0.75126	1189
531.67	27.3	7.9233	0.70977	0.64316	1190
459.17	23.4	7.72	0.67009	0.71499	1191
626.14	21.504	9.9142	0.53896	0.78313	1192
164.78	13.505	6.8859	0.49012	0.79847	1193
355.91	16.9	7.1136	0.57908	0.84363	1194
496.52	15.506	10.553	0.31939	0.86843	1195
628.34	24.7	9.4302	0.61821	0.73051	1196
325.16	16.9	7.7347	0.54232	0.78295	1197
83699	159.68	41.751	0.73853	0.59498	1198
202.12	13.445	7.4005	0.4496	0.85507	1199
126000	332.8	39.349	0.88176	0.40422	1200
687000	1006.2	44.892	0.95539	0.26873	1201
68243	292.5	45.095	0.84583	0.35959	1202
450.38	28.6	7.1136	0.75127	0.62465	1203
268.03	17.52	7.4873	0.57266	0.75225	1204
391.07	17.383	8.6647	0.50155	0.81086	1205
1790.6	33.836	12.853	0.62014	0.71771	1206
5485.9	50.7	17.115	0.66243	0.72044	1207
3765.7	49.4	14.343	0.70965	0.67758	1208
284000	273	68.347	0.74965	0.50941	1209
5099.2	50.7	16.992	0.66485	0.70968	1210
7344.6	81.9	15.831	0.80671	0.56404	1211
782.13	25.125	11.239	0.55266	0.72743	1212
303.19	18.2	7.72	0.57582	0.76716	1213
2014.7	33.033	15.291	0.53708	0.68558	1214
118.64	12.357	5.8582	0.52594	0.82659	1215
1821.3	41.6	11.572	0.72183	0.65719	1216
27188	107.9	29.8	0.72382	0.58407	1217
452.58	19.5	8.8621	0.54553	0.77803	1218
20720	104	22.454	0.7841	0.60334	1219
2368.4	44.2	14.547	0.67089	0.6412	1220
180000	295.1	55.977	0.81031	0.43188	1221
114.24	11.215	6.068	0.45895	0.87814	1222
145	10.995	7.0724	0.35679	0.90612	1223
1568.7	35.1	11.769	0.6647	0.69961	1224
4202.9	49.4	22.657	0.54135	0.61539	1225
1955.3	34.188	12.633	0.63048	0.74539	1226
1263.3	35.1	10.695	0.69531	0.66467	1227
2702.3	49.4	11.775	0.76163	0.62539	1228
4567.6	57.2	17.115	0.70079	0.62684	1229
193.34	14.981	6.3769	0.57434	0.79172	1230
41359	144.3	29.796	0.79351	0.57523	1231
41811	120.9	31.645	0.73825	0.63041	1232
272.43	16.9	6.8154	0.59672	0.76937	1233
226.29	17.528	6.9639	0.60271	0.75903	1234
15669	100.1	20.967	0.79054	0.57565	1235
995.24	33.8	11.179	0.66927	0.64079	1236
6850.3	68.9	18.399	0.73296	0.60925	1237
2961.6	38.167	16.212	0.57523	0.7375	1238
617.36	23.4	9.2073	0.60652	0.75518	1239
41556	156	26.509	0.83007	0.54536	1240
454.78	24.025	7.8657	0.67261	0.70087	1241
10983	89.7	20.089	0.77604	0.56608	1242
318.56	18.784	8.0731	0.57022	0.75524	1243
3185.7	65	11.775	0.81884	0.52522	1244
136.21	13.726	5.6647	0.5873	0.76428	1245
1531.3	45.5	10.02	0.77977	0.54971	1246
2236.6	48.1	11.179	0.76759	0.61813	1247
353.72	21.551	8.3806	0.61112	0.68979	1248
1214.9	36.4	10.288	0.71736	0.65305	1249
158.18	18.2	5.3651	0.70521	0.64556	1250
595.39	27.3	7.9233	0.70977	0.69462	1251
360.31	18.957	8.7068	0.54071	0.71396	1252
4932.3	59.8	16.008	0.73231	0.62194	1253
155.99	14.762	6.1892	0.58072	0.78567	1254
12420	83.2	21.373	0.74311	0.61873	1255
243.87	13.361	8.0043	0.4009	0.84653	1256
2820.9	40.893	14.43	0.64714	0.7207	1257
21557	122.2	23.535	0.80741	0.54431	1258
1307.2	35.1	11.179	0.68152	0.647	1259
43468	345.8	22.216	0.93576	0.34123	1260
1751	46.8	11.412	0.75616	0.57927	1261
5595.8	58.5	17.318	0.70396	0.65408	1262
2298.1	42.9	13.517	0.68491	0.63046	1263
219.7	16.9	6.6393	0.60714	0.75752	1264
358.11	17.492	8.3029	0.52533	0.8321	1265
234000	347.1	50.842	0.85352	0.45555	1266
380.08	16.271	8.9597	0.44934	0.80549	1267
10671	126.1	18.195	0.85571	0.45779	1268
118.64	12.802	5.8342	0.54428	0.78466	1269
703.04	31.2	9.2073	0.7049	0.62442	1270
6169.2	112.91	17.539	0.84466	0.40636	1271
21739	140.4	20.604	0.85325	0.49964	1272
31786	120.9	35.592	0.70561	0.56816	1273
296.6	18.784	7.5684	0.59708	0.75416	1274
44872	195	26.713	0.86301	0.44907	1275
830.47	21.551	10.759	0.50075	0.82569	1276
10623	101.4	17.318	0.82921	0.52962	1277
795.31	31.2	9.4302	0.69775	0.63459	1278
4191.9	58.5	22.047	0.62312	0.55347	1279
1511.5	45.5	10.611	0.7668	0.55735	1280
65596	128.7	38.498	0.70087	0.66809	1281
1001.8	33.8	11.179	0.66927	0.63794	1282
31483	113.1	28.2	0.75066	0.61877	1283
162.58	15.6	7.1136	0.544	0.69713	1284
4780.7	72.8	13.495	0.81462	0.53481	1285
404.25	18.2	8.6539	0.52451	0.78633	1286
6670.1	91	22.861	0.74878	0.46062	1287
290000	247	68.55	0.72247	0.49939	1288
443.79	24.7	7.9233	0.67922	0.64987	1289
136000	183.3	45.095	0.75398	0.61483	1290
17394	92.3	22.454	0.75673	0.62326	1291
784.33	26.5	9.6956	0.63412	0.70679	1292
6094.5	94.323	15.841	0.83205	0.46009	1293
186.75	9.9962	8.041	0.19559	0.93396	1294
2095.9	53.3	10.695	0.79935	0.57726	1295
8082.8	71.5	18.151	0.74615	0.60405	1296
281.22	16.493	7.6154	0.53827	0.77443	1297
204.32	15.018	6.8608	0.54316	0.76421	1298
4996	48.1	18.399	0.61749	0.73157	1299
6079.1	198.9	11.775	0.9408	0.27533	1300
59383	172.9	33.865	0.80414	0.5379	1301
4378.6	58.5	15.831	0.72939	0.62594	1302
164.78	18.2	5.3651	0.70521	0.70203	1303
711.83	33.069	8.4398	0.74478	0.62737	1304
2153.1	39	11.979	0.69285	0.70689	1305
120000	291.2	39.679	0.86374	0.44683	1306
445.99	23.4	7.1136	0.696	0.67702	1307
136.21	15.6	5.3651	0.65608	0.68009	1308
1050.2	36.4	9.4302	0.74093	0.64256	1309
2170.6	44.2	12.927	0.70753	0.63062	1310
155.99	18.2	5.3651	0.70521	0.70071	1311
197.73	18.2	6.8154	0.62552	0.61704	1312
21028	106.6	24.819	0.76718	0.59715	1313
263.64	22.1	6.6393	0.69958	0.65301	1314
1458.8	31.2	11.979	0.61607	0.73181	1315
123.03	13.762	5.6812	0.58719	0.73538	1316
1252.3	44.2	8.8621	0.7995	0.57577	1317
10231	70.2	21.67	0.69132	0.6399	1318
215.31	15.458	8.7396	0.43461	0.73679	1319
85773	296.4	29.8	0.89946	0.40584	1320
558.04	17.785	10.553	0.40666	0.85119	1321
683000	737.1	54.49	0.92607	0.33731	1322
182.35	18.2	6.6393	0.6352	0.69076	1323
111000	490.1	26.509	0.94591	0.30925	1324
384.48	14.3	9.2073	0.35613	0.90284	1325
355.91	27.3	7.9233	0.70977	0.60916	1326
2370.6	27.3	16.992	0.37757	0.85595	1327
147.2	16.271	6.2716	0.61455	0.67348	1328
619.55	31.2	7.9233	0.74605	0.63611	1329
217.5	16.271	5.914	0.63653	0.78769	1330
4894.9	50.7	18.765	0.62987	0.67889	1331
13986	93.6	28.671	0.69369	0.49739	1332
3365.8	39	14.75	0.62179	0.77837	1333
843.65	45.894	16.505	0.64036	0.30722	1334
2069.6	33.8	15.266	0.54835	0.71373	1335
1166.6	28.6	11.775	0.58828	0.76353	1336
39206	75.165	38.465	0.48826	0.80594	1337
153.79	11.124	7.8302	0.2961	0.85421	1338
208.72	14.858	6.5939	0.5562	0.8065	1339
99614	202.8	42.998	0.78798	0.52765	1340
20584	66.24	45.075	0.31952	0.62002	1341
210.91	11.74	7.8547	0.33094	0.90549	1342
173.56	16.9	5.3651	0.68254	0.70932	1343
118.64	13.506	5.5995	0.58541	0.73289	1344
872.21	30.486	10.164	0.66661	0.66489	1345
138.41	13	5.3651	0.5873	0.81754	1346
18152	84.5	26.306	0.68869	0.66577	1347
347000	442	50.02	0.88683	0.43163	1348
3231.8	75.4	12.337	0.83638	0.47559	1349
7300.6	71.815	27.01	0.6239	0.49469	1350
20997	76.7	28.642	0.62658	0.74801	1351
470.16	28.763	17.403	0.39496	0.41796	1352
489.93	21.406	8.4458	0.60545	0.74073	1353
615.16	18.442	10.374	0.43749	0.84179	1354
15742	88.4	22.657	0.74369	0.63622	1355
709.63	35.1	8.8621	0.74752	0.56491	1356
2965.9	40.3	14.547	0.63904	0.72231	1357
808.5	20.475	11.062	0.45975	0.83172	1358
14496	85.875	23.75	0.72343	0.58284	1359
685.46	28.6	9.5732	0.66527	0.66378	1360
722.81	27.3	8.8621	0.67538	0.68769	1361
6391.1	42.717	20.59	0.51799	0.82991	1362
197.73	14.3	6.6393	0.53571	0.78154	1363
5439.8	83.2	16.402	0.80286	0.48497	1364
1179.8	33.8	10.491	0.68961	0.67327	1365
296.6	22.55	6.8971	0.69415	0.66626	1366
186.75	19.5	5.3651	0.72486	0.67768	1367
203000	260	48.337	0.81409	0.53976	1368
454.78	42.9	7.72	0.82005	0.4325	1369
718.42	40.3	8.2719	0.79474	0.54224	1370
12255	68.9	26.509	0.61525	0.68173	1371
2223.4	27.3	15.244	0.44162	0.85324	1372
599.78	24.386	8.8286	0.63796	0.71746	1373
13481	71.5	26.306	0.63209	0.67518	1374
709.63	22.1	11.412	0.48364	0.72361	1375
19123	63.95	27.785	0.56552	0.80833	1376
8027.8	84.5	17.318	0.79505	0.54769	1377
5795.7	57.874	18.077	0.68764	0.64689	1378
496.52	12.891	11.182	0.13257	0.95009	1379
2027.8	40.3	11.979	0.70276	0.68837	1380
771.15	31.2	10.02	0.67883	0.62091	1381
1100.7	24.7	11.979	0.51504	0.79856	1382
5437.6	50.7	19.899	0.60751	0.68026	1383
145	15.6	5.3651	0.65608	0.72379	1384
14742	83.2	24.554	0.70487	0.62467	1385
2493.6	70.2	10.611	0.84885	0.4753	1386
3361.4	70.2	14.75	0.78989	0.45699	1387
239.47	11.646	8.1875	0.29696	0.91612	1388
18901	68.184	31.219	0.54214	0.69885	1389
573.42	31.2	7.7347	0.75209	0.6104	1390
894.18	35.1	9.2073	0.73768	0.6163	1391
674.48	16.122	10.877	0.32536	0.9211	1392
254.85	17.528	7.0088	0.60015	0.71833	1393
426.22	26	7.1136	0.7264	0.625	1394
1298.4	19.545	13.632	0.30251	0.89757	1395
195.53	10.168	8.8122	0.13336	0.9373	1396
556000	716.3	61.05	0.91477	0.25423	1397
147.2	8.4847	7.3396	0.13496	0.97157	1398
272.43	15.274	7.8639	0.48514	0.88494	1399
145	16.9	5.3651	0.68254	0.70592	1400
692.05	15.238	12.272	0.1946	0.91349	1401
12793	170.3	16.911	0.9007	0.37824	1402
134.02	14.956	5.5699	0.62759	0.71594	1403
151.59	21.225	5.1254	0.75853	0.61009	1404
746.98	37.7	8.2719	0.78059	0.57515	1405
3871.1	56.582	15.947	0.71815	0.61116	1406
1223.7	33.8	16.008	0.5264	0.64244	1407
221.9	16.9	5.9553	0.64761	0.74683	1408
349.32	23.4	7.9233	0.66139	0.64277	1409
239.47	31.2	5.3651	0.82804	0.53608	1410
283.41	14.033	8.1637	0.41825	0.85954	1411
160.38	16.188	5.9443	0.63279	0.726	1412
3614.1	76.7	11.979	0.84382	0.49175	1413
2471.6	71.5	10.491	0.85327	0.46794	1414
15869	128.7	21.17	0.83551	0.47025	1415
489.93	24.502	8.9153	0.63613	0.68334	1416
1865.3	47.861	12.277	0.74348	0.55154	1417
230.69	14.982	7.6461	0.48963	0.80141	1418
5997.8	59.8	19.331	0.67674	0.5986	1419
34308	148.78	27.791	0.8132	0.52991	1420
371.29	23.98	8.9941	0.62492	0.59675	1421
894.18	37.7	8.6539	0.77045	0.58945	1422
252.66	20.039	7.1841	0.6415	0.69825	1423
15034	96.965	21.504	0.77822	0.57211	1424
210.91	19.5	5.3651	0.72487	0.69014	1425
861000	635.7	68.791	0.89179	0.38626	1426
129.62	12.522	6.1409	0.50959	0.77489	1427
153.79	15.264	6.115	0.59939	0.73804	1428
2908.8	61.896	11.271	0.81791	0.55525	1429
454.78	13.762	9.7566	0.29106	0.9434	1430
762.36	32.5	8.2719	0.74548	0.62196	1431
205000	625.3	41.714	0.93329	0.27947	1432
2915.4	44.2	13.517	0.69418	0.69505	1433
1540000	1495	59.48	0.96021	0.27279	1434
268.03	22.064	6.5718	0.70214	0.63238	1435
623.95	35.843	7.2518	0.79768	0.56765	1436
509.7	32.145	8.3903	0.73899	0.58001	1437
3310.9	59.8	14.085	0.76446	0.56946	1438
870.01	27.3	10.695	0.60825	0.7175	1439
10054	92.3	17.115	0.81458	0.5518	1440
408.64	20.515	8.3355	0.5937	0.70142	1441
4196.3	60.269	14.43	0.76058	0.60479	1442
36407	131.3	27.793	0.78832	0.59824	1443
327.35	24.389	6.6616	0.72686	0.65656	1444
77715	410.8	23.738	0.94222	0.32023	1445
465.76	33.101	6.781	0.79514	0.55863	1446
2208	52.828	11.328	0.78557	0.58415	1447
6819.5	78	17.318	0.77797	0.54686	1448
393.26	24.7	7.7347	0.68685	0.63791	1449
65460	217.1	31.635	0.85428	0.45693	1450
415.23	20.8	9.2073	0.55734	0.75043	1451
452.58	28.6	7.1136	0.75127	0.59864	1452
155000	253.5	43.198	0.82959	0.51572	1453
687.66	41.6	7.1136	0.829	0.54699	1454
898.57	28.6	9.4302	0.67027	0.71724	1455
126000	260	41.243	0.84137	0.46371	1456
10576	100.58	18.634	0.81474	0.52104	1457
116.44	16.9	7.7347	0.54232	0.62598	1458
2221.2	37.7	17.846	0.52662	0.70624	1459
534000	587.6	56.041	0.90463	0.39256	1460
351.52	31.2	6.6393	0.7872	0.52977	1461
1048	42.9	10.611	0.75267	0.52277	1462
2814.4	52	13.25	0.74519	0.6075	1463
33561	144.3	28.598	0.80182	0.53604	1464
441.6	22.1	8.2719	0.62571	0.72799	1465
1270000	1071.2	58.813	0.9451	0.30746	1466
3809.6	67.6	15.831	0.76582	0.50595	1467
3811.8	63.7	17.318	0.72813	0.48262	1468
1368.7	53.3	10.695	0.79935	0.4811	1469
259.25	26.442	6.0985	0.76936	0.55641	1470
160.38	23.4	5.152	0.77983	0.61846	1471
153.79	19.5	4.977	0.74477	0.66459	1472
268.03	19.5	7.1136	0.6352	0.67913	1473
39979	195	25.713	0.86814	0.44855	1474
29756	161.2	23.418	0.85473	0.48028	1475
1882.8	46.8	11.179	0.76114	0.59152	1476
902.97	39	8.2719	0.7879	0.59098	1477
52115	330.2	34.433	0.89572	0.30233	1478
492.13	28.6	7.9233	0.72296	0.62333	1479
94814	348.4	30.39	0.91277	0.35175	1480
828.27	42.125	8.4279	0.79993	0.52734	1481
1146.8	42.9	9.4302	0.78018	0.565	1482
173.56	20.8	5.9553	0.71369	0.62769	1483
127000	235.3	39.089	0.83388	0.50653	1484
4088.6	72.8	12.927	0.82243	0.54213	1485
953.5	42.421	17.804	0.58031	0.35062	1486
60389	226.2	30.768	0.86398	0.43193	1487
116.44	17.492	4.7468	0.72864	0.6488	1488
1331.4	41.6	10.491	0.7478	0.60339	1489
237.28	24.7	5.9553	0.7589	0.54458	1490
933.73	42.9	8.2719	0.80718	0.55881	1491
175.76	20.003	6.1957	0.69026	0.64181	1492
430.61	31.603	6.3824	0.79804	0.58095	1493
120.83	22.1	4.2068	0.80965	0.56486	1494
1979.5	49.4	10.491	0.78762	0.57638	1495
206.52	26	5.3651	0.79365	0.55139	1496
2506.8	48.1	13.495	0.71943	0.62205	1497
23449	162.5	27.59	0.83022	0.40473	1498
257.05	24.7	5.3651	0.78279	0.61549	1499
153.79	15.6	5.3651	0.65608	0.75946	1500
1553.3	57.2	9.4302	0.83514	0.49575	1501
166.97	26	5.152	0.80185	0.52444	1502
18800	189.8	18.173	0.90425	0.38064	1503
160.38	16.9	7.1136	0.57907	0.67984	1504
1737.8	49.4	10.695	0.78351	0.57845	1505
235.08	26	5.9553	0.77095	0.53858	1506
8480.4	88.4	18.173	0.79443	0.54125	1507
808.5	61.1	7.7347	0.87341	0.37851	1508
2972.5	52	12.927	0.7514	0.62053	1509
160.38	22.482	4.7582	0.78835	0.58955	1510
467.96	36.4	7.1136	0.80457	0.51894	1511
1344.6	74.1	7.9233	0.89307	0.41091	1512
1333.6	46.8	11.179	0.76114	0.524	1513
2902.2	76.7	18.151	0.76336	0.44795	1514
1107.3	53.3	8.2719	0.84481	0.47747	1515
1063.3	52	7.9233	0.84763	0.47224	1516
32226	172.9	31.645	0.81697	0.45656	1517
251000	383.5	45.492	0.88138	0.44415	1518
278000	534.3	42.017	0.92136	0.33466	1519
27351	174.2	21.373	0.87731	0.46829	1520
421.82	27.3	7.9233	0.70977	0.62087	1521
276.82	28.6	5.3651	0.81241	0.55295	1522
413.04	35.1	5.3651	0.84715	0.52292	1523
1584	67.6	8.2719	0.87763	0.43931	1524
619.55	45.5	7.1136	0.84366	0.48018	1525
333.94	26	5.9553	0.77095	0.62501	1526
459.17	36.4	6.6393	0.8176	0.5254	1527
342.73	26	5.9553	0.77095	0.616	1528
4563.2	75.4	13.059	0.8268	0.53571	1529
193.34	27.3	5.3651	0.80348	0.52318	1530
290	24.7	5.9553	0.7589	0.6062	1531
9201	118.3	16.424	0.86116	0.42895	1532
617.36	40.3	7.1136	0.82348	0.52217	1533
6955.7	93.6	14.085	0.84951	0.5134	1534
779.93	39	9.2073	0.76391	0.53939	1535
1017.2	50.7	7.1136	0.85969	0.51333	1536
726000	687.7	62.889	0.90855	0.37015	1537
195.53	22.1	5.9553	0.73053	0.61679	1538
194000	423.8	38.269	0.9097	0.38178	1539
1425.8	48.1	9.4302	0.80395	0.54471	1540
1069.9	54.6	8.8621	0.83769	0.44585	1541
13562	119.6	17.318	0.8552	0.51216	1542
1630.2	59.8	10.611	0.82256	0.47115	1543
2291.5	65	10.695	0.83547	0.48946	1544
80432	232.7	34.213	0.85297	0.45773	1545
158.18	23.4	5.3651	0.77072	0.59204	1546
1667.5	68.9	9.2073	0.86637	0.44527	1547
351.52	29.9	5.9553	0.80083	0.58192	1548
318.56	29.9	6.436	0.78475	0.53918	1549
116000	404.3	32.117	0.92056	0.34827	1550
14030	136.5	16.402	0.87984	0.47059	1551
1898.2	118.3	7.7347	0.93462	0.31742	1552
885.39	33.8	9.5732	0.71677	0.61947	1553
10427	123.5	22.216	0.82012	0.39088	1554
536.07	31.2	7.7347	0.75209	0.57534	1555
1586.2	53.3	10.491	0.80317	0.53742	1556
896.38	36.4	8.2719	0.77275	0.58909	1557
1091.9	67.6	7.9233	0.88279	0.41169	1558
237.28	31.2	5.3651	0.82804	0.47344	1559
4927.9	83.2	13.263	0.84059	0.50413	1560
39970	208	30.361	0.85403	0.35351	1561
252.66	27.806	7.7052	0.7229	0.51726	1562
57008	253.5	23.986	0.90538	0.40975	1563
10102	100.1	18.195	0.81823	0.53214	1564
484000	509.6	53.697	0.89463	0.42194	1565
23196	187.2	20.967	0.888	0.42128	1566
2159.7	59.8	11.979	0.79969	0.47965	1567
538.26	31.772	7.1997	0.77339	0.55717	1568
17062	117	20.967	0.8208	0.54012	1569
135000	414.7	40.793	0.90163	0.35557	1570
426.22	27.3	7.1136	0.73943	0.61096	1571
318.56	21.225	7.8359	0.63082	0.68253	1572
318.56	31.2	6.436	0.79372	0.52971	1573
3051.6	71.5	11.979	0.83247	0.50874	1574
16511	175.5	19.331	0.88985	0.37455	1575
173.56	19.5	7.1136	0.6352	0.59171	1576
3315.3	57.828	13.03	0.77468	0.56496	1577
193.34	26	5.152	0.80185	0.5318	1578
138.41	21.551	5.8949	0.72646	0.57242	1579
1832.3	55.9	11.412	0.79586	0.51547	1580
522.89	48.1	7.7347	0.8392	0.419	1581
11418	139.1	16.424	0.88192	0.41352	1582
24213	221	18.399	0.91675	0.38026	1583
703.04	50.7	7.1136	0.85969	0.47365	1584
38610	195	27.483	0.85906	0.44577	1585
514.1	32.5	7.1136	0.78112	0.58776	1586
140.61	15.6	5.3651	0.65608	0.72035	1587
5874.8	71.5	16.402	0.7706	0.59988	1588
2335.4	78	9.4302	0.8791	0.45419	1589
380.08	35.1	5.3651	0.84715	0.52429	1590
6472.4	81.9	15.627	0.80919	0.54718	1591
158.18	24.7	4.2068	0.82969	0.57125	1592
145	23.4	5.3651	0.77072	0.57056	1593
362.5	31.2	6.6393	0.7872	0.55149	1594
24483	144.3	22.657	0.84298	0.4909	1595
149.4	19.5	4.977	0.74477	0.64772	1596
876.6	136.85	8.3928	0.93867	0.22615	1597
382.28	36.4	5.9553	0.83639	0.48439	1598
3464.7	71.5	14.085	0.803	0.48009	1599
6522.9	94.9	21.373	0.77478	0.48071	1600
968.88	58.5	7.1136	0.8784	0.45561	1601
454.78	42.9	5.3651	0.87494	0.48577	1602
9499.8	135.2	16.424	0.87852	0.39719	1603
290	46.8	5.152	0.88992	0.36432	1604
3989.8	65	13.263	0.79596	0.57734	1605
3339.4	75.4	11.775	0.84383	0.47817	1606
17185	158.6	18.195	0.88528	0.42612	1607
1931.2	52	10.491	0.79824	0.55178	1608
421.82	31.2	7.1136	0.772	0.53984	1609
2181.6	65	10.695	0.83547	0.48864	1610
2095.9	50.7	13.059	0.74242	0.59779	1611
34293	150.8	25.429	0.83137	0.51431	1612
786.53	35.625	8.4907	0.76167	0.6148	1613
854.63	59.8	6.6393	0.88897	0.42385	1614
2465	65	11.769	0.81894	0.50021	1615
2939.6	100.1	9.4302	0.90579	0.39901	1616
3003.3	75.4	13.059	0.8268	0.44917	1617
47110	189.8	26.281	0.86153	0.47972	1618
5349.7	70.2	14.75	0.78988	0.59437	1619
856.83	37.7	9.2073	0.75577	0.59114	1620
287.81	32.5	5.9553	0.81676	0.48731	1621
188.94	20.8	5.3651	0.74206	0.61254	1622
968.88	46.8	8.2719	0.82325	0.52233	1623
2135.5	53.3	11.179	0.79027	0.57109	1624
329.55	23.4	6.6393	0.71627	0.68366	1625
4914.7	78	14.085	0.81942	0.53564	1626
872.21	52	7.72	0.85154	0.47127	1627
102000	219.7	40.837	0.81412	0.50484	1628
147.2	22.748	5.3732	0.7638	0.54692	1629
3502	71.5	11.979	0.83247	0.51915	1630
1456.6	46.473	11.159	0.75988	0.59164	1631
1786.2	52	11.179	0.78502	0.56009	1632
1443.4	51.641	12.296	0.76189	0.50655	1633
1573	52	10.491	0.79824	0.53228	1634
311.97	25.48	6.7781	0.73398	0.64209	1635
951.3	44.2	11.775	0.73359	0.50025	1636
962.29	48.1	8.2719	0.82803	0.50864	1637
812.89	52	7.9233	0.84763	0.42527	1638
2568.3	68.9	11.179	0.83775	0.47213	1639
946.91	48.1	10.611	0.77941	0.44459	1640
2065.2	72.8	10.695	0.8531	0.4723	1641
1436.8	57.2	9.004	0.84259	0.4983	1642
1140.2	51.752	9.0035	0.82603	0.50745	1643
505.31	37.7	6.436	0.82929	0.50142	1644
94741	270.4	33.865	0.87476	0.44529	1645
424.02	28.6	7.1136	0.75127	0.5738	1646
8388.1	100.1	20.467	0.79553	0.46866	1647
8315.6	114.4	16.034	0.85984	0.44609	1648
92771	237.9	32.726	0.86244	0.49919	1649
3493.2	80.6	12.927	0.83961	0.47915	1650
935.92	47.332	9.0247	0.80933	0.46614	1651
239000	490.1	40.633	0.91709	0.31243	1652
5387	68.462	18.041	0.73648	0.5603	1653
41062	273	22.828	0.91638	0.35893	1654
507.51	32.5	7.7347	0.76201	0.58996	1655
285.61	22.1	7.7347	0.65002	0.65867	1656
2010.3	57.2	10.695	0.81303	0.51196	1657
7595	76.7	17.115	0.77686	0.61406	1658
1296.2	52	8.2719	0.84093	0.52864	1659
92674	250.9	32.523	0.87038	0.47273	1660
2161.8	78	10.611	0.86397	0.44233	1661
558.04	29.9	7.9233	0.73501	0.62881	1662
1359.9	53.3	9.4302	0.82307	0.51521	1663
768.95	48.1	7.1136	0.85211	0.49456	1664
105000	283.4	35.312	0.8754	0.42133	1665
1966.3	53.3	17.582	0.67012	0.42353	1666
3113.2	62.4	13.25	0.78766	0.56627	1667
54123	386.1	24.281	0.93711	0.31426	1668
20017	133.9	21.523	0.83926	0.50073	1669
50089	174.2	28.073	0.83884	0.52033	1670
391000	696.8	48.967	0.92973	0.32505	1671
621.75	35.1	7.1136	0.79733	0.6053	1672
197.73	23.991	6.0939	0.746	0.55311	1673
6606.4	124.8	14.547	0.88344	0.3817	1674
120.83	20.8	4.2068	0.79775	0.57406	1675
21392	135.2	20.089	0.85141	0.52094	1676
496.52	35.1	6.6393	0.81085	0.55947	1677
59552	218.4	27.793	0.87274	0.46281	1678
254.85	27.3	5.3651	0.80348	0.55705	1679
226000	321.1	44.689	0.86083	0.49001	1680
380.08	40.3	5.3651	0.86687	0.48525	1681
127.43	10.848	6.7603	0.3768	0.87301	1682
149.4	20.8	4.977	0.76072	0.60185	1683
8922	104.4	28.694	0.72515	0.35589	1684
283.41	32.5	5.3651	0.83492	0.54271	1685
217.5	23.4	5.3651	0.77072	0.60731	1686
687.66	46.8	6.8154	0.85437	0.48298	1687
314.17	29.9	5.9553	0.80083	0.5683	1688
200000	344.5	47.809	0.86122	0.42882	1689
287.81	28.6	6.6393	0.76786	0.56259	1690
1454.4	53.3	9.4302	0.82307	0.52816	1691
61953	295.1	24.554	0.91679	0.38084	1692
560.24	33.8	7.1136	0.78954	0.5668	1693
64297	205.4	33.133	0.83869	0.49613	1694
6329.6	105.3	13.263	0.87405	0.45692	1695
43843	185.9	26.509	0.8574	0.48308	1696
3161.5	63.929	13.631	0.78678	0.57017	1697
110000	289.9	33.336	0.88501	0.43903	1698
1520.3	52	9.4302	0.81865	0.54767	1699
966.68	42.161	8.404	0.80067	0.55956	1700
411000	543.4	49.1	0.90964	0.37502	1701
11053	263.9	13.059	0.95051	0.29057	1702
1144.6	39	9.4302	0.7582	0.60765	1703
22108	297.7	17.561	0.94101	0.29218	1704
127.43	18.2	5.3651	0.70521	0.62358	1705
303.19	23.4	6.6393	0.71627	0.66613	1706
81120	239.2	42.934	0.82051	0.41735	1707
38305	159.9	24.615	0.84606	0.5168	1708
10467	111.8	17.582	0.84273	0.47489	1709
5538.6	83.2	15.831	0.80973	0.50161	1710
171.37	20.8	5.3651	0.74206	0.64347	1711
406.44	26	6.6393	0.74464	0.63974	1712
261.44	16.9	7.9233	0.53116	0.77703	1713
11747	126.1	16.034	0.87285	0.46228	1714
1041.4	46.8	8.2719	0.82325	0.53727	1715
828.27	45.5	12.927	0.71589	0.4683	1716
169.17	19.293	5.9089	0.69373	0.66696	1717
83266	344.5	26.306	0.92364	0.358	1718
5527.6	62.4	19.479	0.68783	0.60312	1719
518.49	31.675	8.7045	0.72519	0.58324	1720
202.12	18.775	5.7006	0.69637	0.70183	1721
2638.6	72.001	12.599	0.82502	0.50399	1722
1445.6	72.8	8.2719	0.88638	0.41245	1723
6087.9	68.9	18.399	0.73296	0.58829	1724
54446	172.9	30.971	0.82087	0.53083	1725
8599.1	115.7	16.911	0.85384	0.43795	1726
8291.5	133.9	13.263	0.90095	0.40958	1727
213.11	16.163	6.465	0.6	0.80031	1728
191.14	19.5	5.9553	0.6946	0.66409	1729
52043	189.8	42.934	0.77379	0.46276	1730
5365.1	102.7	13.495	0.8686	0.4305	1731
4675.2	115.7	11.979	0.89647	0.38388	1732
272.43	26	5.9553	0.77095	0.61217	1733
45460	144.3	29.8	0.79349	0.58336	1734
1874	48.1	11.769	0.75532	0.60012	1735
160.38	14.3	6.6393	0.53571	0.7723	1736
81586	209.3	35.294	0.83137	0.50536	1737
25986	162.5	21.373	0.86847	0.44997	1738
4866.4	137.8	11.572	0.91602	0.34362	1739
210.91	20.8	5.3651	0.74206	0.69182	1740
276.82	22.1	7.7347	0.65002	0.60455	1741
448.19	35.1	6.6393	0.81085	0.54712	1742
694.25	54.6	8.2719	0.8485	0.41951	1743
14560	123.5	18.399	0.85102	0.51028	1744
265.84	32.5	5.3651	0.83492	0.50926	1745
4281.9	62.4	14.75	0.76362	0.60052	1746
248.26	29.9	5.3651	0.82056	0.524	1747
18907	117	27.387	0.76593	0.51856	1748
3600.9	71.5	14.085	0.803	0.50406	1749
7102.9	76.7	16.034	0.79095	0.59008	1750
843.65	39	7.9233	0.79684	0.58661	1751
160.38	20.257	9.4009	0.53592	0.49129	1752
158.18	22.1	5.3651	0.75723	0.62224	1753
70853	208	32.554	0.84349	0.49152	1754
272.43	30.274	9.4056	0.68932	0.50014	1755
2559.5	68.014	10.535	0.8451	0.49633	1756
24538	156	20.089	0.87122	0.47953	1757
1592.8	45.608	11.19	0.75465	0.59469	1758
2968.2	66.3	12.927	0.80502	0.52454	1759
3642.6	58.844	23.341	0.60333	0.39416	1760
9967.8	113.1	19.331	0.82908	0.46434	1761
678.87	37.7	9.4302	0.74986	0.54202	1762
1458.8	46.8	11.775	0.74839	0.57663	1763
1856.5	48.516	11.159	0.76999	0.60698	1764
2926.4	87.1	11.775	0.86481	0.41298	1765
4528	76.7	14.085	0.81636	0.51216	1766
221.9	24.7	5.3651	0.78279	0.59525	1767
4347.9	88.4	11.979	0.8645	0.49096	1768
232.88	21.478	5.8949	0.72554	0.68064	1769
184.55	22.1	5.3651	0.75723	0.61833	1770
415.23	26	7.1136	0.7264	0.62695	1771
135000	338	43.154	0.87233	0.30099	1772
426.22	27.3	7.1136	0.73943	0.65362	1773
593.19	35.1	7.1136	0.79733	0.58263	1774
942.51	31.2	9.4302	0.69775	0.69526	1775
6920.6	84.5	16.992	0.79891	0.5307	1776
4760.9	104.5	12.419	0.88115	0.43348	1777
5826.4	102.7	15.089	0.85308	0.42616	1778
36158	227.5	21.057	0.90744	0.39541	1779
213000	304.2	50.702	0.83333	0.48829	1780
1122.7	39	8.8621	0.77277	0.63498	1781
147.2	16.517	5.9957	0.637	0.74379	1782
147.2	19.5	4.977	0.74477	0.64893	1783
127.43	16.9	5.3651	0.68254	0.68939	1784
14674	120.9	24.145	0.80029	0.49923	1785
164.78	16.9	5.9553	0.64762	0.6891	1786
87201	208	39.082	0.8121	0.50101	1787
153.79	19.5	5.3651	0.72486	0.66832	1788
316.37	36.4	5.3651	0.85261	0.48372	1789
1219.3	38.211	9.3152	0.75621	0.62589	1790
114.24	12.258	5.2498	0.57173	0.83876	1791
408.64	21.225	7.9418	0.62583	0.72365	1792
1551.1	71.5	10.611	0.8516	0.43027	1793
1089.7	39	13.059	0.66514	0.53955	1794
2421.1	74.1	10.288	0.86116	0.4685	1795
93392	253.5	35.091	0.86158	0.4612	1796
164.78	13.361	6.4653	0.51609	0.83118	1797
127.43	18.2	4.2068	0.76886	0.64192	1798
24824	283.4	17.115	0.93961	0.30779	1799
5468.3	117	15.244	0.86971	0.33409	1800
180.15	35.1	5.3651	0.84715	0.44171	1801
127.43	18.2	5.3651	0.70522	0.6356	1802
33008	127.4	28.874	0.77336	0.58864	1803
263.64	28.6	5.3651	0.81241	0.56739	1804
477000	492.7	62.461	0.87323	0.42158	1805
125000	445.9	32.255	0.92766	0.33943	1806
2144.3	55.9	11.769	0.78946	0.54681	1807
5371.7	59.8	17.115	0.7138	0.64089	1808
137000	273	38.498	0.85898	0.48727	1809
1353.3	38.184	12	0.68574	0.62122	1810
73628	245.7	33.297	0.86448	0.42701	1811
8041	94.9	17.115	0.81966	0.52528	1812
377.88	31.2	8.2719	0.73488	0.48704	1813
7834.5	88.4	19.479	0.77965	0.52637	1814
711.83	39.395	8.0383	0.79596	0.57846	1815
2528.8	62.4	14.343	0.77014	0.50859	1816
1518.1	58.5	11.179	0.80891	0.45211	1817
121000	319.23	36.202	0.8866	0.38047	1818
22436	161.2	19.886	0.87664	0.45935	1819
4809.2	65	14.75	0.77308	0.60388	1820
5699	81.9	14.343	0.82487	0.54527	1821
9583.3	150.8	21.648	0.85645	0.35529	1822
637.13	31.784	9.3152	0.70692	0.58559	1823
3629.4	61.1	14.343	0.76525	0.58857	1824
138.41	40.3	3.868	0.90402	0.42409	1825
2350.8	49.4	11.979	0.75752	0.61537	1826
9825	92.3	25.735	0.72118	0.50215	1827
204.32	29.9	5.3651	0.82056	0.50318	1828
270.23	18.814	10.445	0.44481	0.65117	1829
12158	133.9	18.765	0.85985	0.41453	1830
160.38	26	4.2068	0.8382	0.56058	1831
30659	204.1	23.396	0.88537	0.39394	1832
97549	213.2	50.905	0.76123	0.44049	1833
845.85	30.599	9.264	0.69725	0.68977	1834
3616.3	71.5	11.979	0.83247	0.53251	1835
15498	111.8	21.057	0.81165	0.52581	1836
8199.2	98.8	20.489	0.79262	0.37698	1837
1775.2	46.003	11.275	0.7549	0.57583	1838
437.2	36.4	6.436	0.82319	0.53796	1839
388.87	31.2	6.6393	0.7872	0.55462	1840
199.93	19.5	5.3651	0.72486	0.66753	1841
173.56	18.712	5.8222	0.68886	0.6956	1842
281.22	18.64	7.1331	0.61732	0.74402	1843
441000	535.6	53.623	0.89988	0.37529	1844
395000	494	48.421	0.90198	0.38787	1845
1753.2	52	9.2073	0.82294	0.55244	1846
1436.8	43.047	12.31	0.71403	0.56171	1847
5523.3	65	16.034	0.75332	0.63199	1848
131.82	28.6	4.2068	0.85291	0.5244	1849
3251.6	55.9	13.517	0.75819	0.6173	1850
7166.6	110.5	14.75	0.86652	0.45578	1851
4620.3	70.2	13.517	0.80744	0.56783	1852
237.28	15.6	7.1136	0.544	0.78661	1853
199.93	16.9	6.6393	0.60714	0.76247	1854
65657	234	34.887	0.85091	0.43927	1855
48978	276.9	25.429	0.90817	0.34513	1856
303.19	21.478	6.6769	0.68913	0.70236	1857
2069.6	63.7	10.695	0.83211	0.48209	1858
1386.3	49.4	9.4302	0.8091	0.5645	1859
1179.8	42.9	10.611	0.75267	0.56007	1860
1753.2	60.445	10.573	0.82508	0.47901	1861
1540.1	58.5	11.179	0.80891	0.45218	1862
1601.6	39	10.695	0.72578	0.6665	1863
4211.6	57.2	16.034	0.71968	0.63936	1864
505.31	39	6.6393	0.82976	0.52106	1865
2858.3	52	14.085	0.72913	0.62024	1866
49186	172.9	27.997	0.83808	0.54222	1867
5446.4	62.4	16.034	0.74304	0.65443	1868
4297.3	75.4	13.059	0.8268	0.53297	1869
55936	196.3	39.066	0.80099	0.44504	1870
623.95	57.2	5.9553	0.89589	0.43872	1871
674.48	25.292	8.726	0.65498	0.72589	1872
69085	204.1	38.07	0.81348	0.47943	1873
659.1	27.3	9.2073	0.66273	0.69107	1874
920.54	50.7	8.2719	0.83685	0.48626	1875
138.41	18.2	5.3651	0.70521	0.67979	1876
703.04	170.3	4.2068	0.9753	0.20709	1877
199.93	22.1	7.1136	0.67812	0.59044	1878
1258.9	41.196	10.17	0.75312	0.60043	1879
71879	180.7	38.52	0.78683	0.51102	1880
14680	135.2	17.318	0.87191	0.46078	1881
6808.5	83.2	16.911	0.79674	0.55021	1882
1955.3	42.9	11.979	0.72078	0.65403	1883
10319	113.1	16.424	0.85478	0.47036	1884
40726	204.1	26.306	0.87111	0.44359	1885
208.72	23.4	5.3651	0.77072	0.61743	1886
147.2	17.764	5.2498	0.70447	0.68787	1887
4000.7	80.296	12.999	0.83811	0.49728	1888
248.26	26.538	5.7826	0.7821	0.59381	1889
812.89	41.243	8.8385	0.7857	0.54329	1890
2063	54.6	11.412	0.791	0.56256	1891
500.92	22.1	9.4302	0.57329	0.72881	1892
779.93	36.4	9.2073	0.74705	0.55803	1893
361000	367.9	53.206	0.85538	0.50665	1894
294.4	21.268	6.8859	0.67624	0.70297	1895
12866	119.6	23.331	0.80492	0.46677	1896
729.4	45.5	7.1136	0.84366	0.52421	1897
911.75	37.7	9.2073	0.75577	0.61656	1898
2632	61.1	12.927	0.78843	0.53919	1899
218000	325	42.666	0.86872	0.46343	1900
140.61	15.6	6.6393	0.5744	0.74294	1901
129.62	16.335	11.052	0.32341	0.5161	1902
1094.1	37.7	10.695	0.71632	0.62622	1903
2396.9	75.4	10.695	0.85816	0.46233	1904
503.11	37.7	7.1136	0.81131	0.53281	1905
29080	145.6	24.554	0.83136	0.50731	1906
328000	416	53.032	0.87252	0.44775	1907
329.55	26.432	6.228	0.76438	0.60086	1908
246.06	20.022	7.1638	0.6422	0.70045	1909
1463.2	40.3	10.491	0.73967	0.65191	1910
1373.1	52.794	9.5986	0.81819	0.52129	1911
224.09	15.034	7.1015	0.52765	0.7998	1912
204.32	18.775	6.8434	0.6355	0.70392	1913
127.43	11.7	7.7347	0.33891	0.81534	1914
26834	275.6	17.318	0.93716	0.33222	1915
106000	239.2	45.769	0.80866	0.46986	1916
577.81	29.267	8.0453	0.72511	0.65167	1917
112.05	14.3	5.3651	0.62482	0.71366	1918
327.35	24.7	6.436	0.73943	0.64419	1919
8324.4	95.545	22.667	0.76276	0.40084	1920
1291.8	49.4	8.2719	0.83255	0.54415	1921
815.09	39	7.9233	0.79684	0.56887	1922
16851	118.3	23.941	0.79762	0.52988	1923
18176	178.1	17.582	0.90128	0.40551	1924
191.14	27.3	5.3651	0.80348	0.55476	1925
4011.7	68.9	13.495	0.80413	0.5576	1926
217.5	20.8	6.436	0.69058	0.66262	1927
729.4	29.018	9.6097	0.66883	0.66608	1928
2280.5	46.8	12.359	0.73592	0.63942	1929
263.64	25.244	6.8859	0.72723	0.63562	1930
189000	288.6	70.712	0.75499	0.40085	1931
36356	120.9	29.955	0.75224	0.56101	1932
1608.2	50.159	10.337	0.79391	0.553	1933
7858.7	70.2	18.741	0.73304	0.62848	1934
25747	132.6	22.657	0.82913	0.5555	1935
2100.3	52	10.695	0.79433	0.59262	1936
13731	113.52	19.392	0.82917	0.51699	1937
1140.2	35.1	9.4302	0.73133	0.67495	1938
1010.6	50.7	7.9233	0.84372	0.48242	1939
628.34	43.418	7.2959	0.83196	0.50029	1940
3132.9	69.521	11.179	0.8392	0.50687	1941
2990.1	62.4	13.263	0.78746	0.55478	1942
4910.3	85.8	14.085	0.83583	0.47273	1943
6942.5	102.7	14.169	0.86203	0.47538	1944
358.11	26.538	6.2235	0.76549	0.64042	1945
2054.2	57.2	12.337	0.78432	0.54859	1946
241000	326.3	55.961	0.8285	0.4482	1947
1373.1	54.6	10.491	0.80785	0.50142	1948
1529.1	42.9	11.775	0.72552	0.61267	1949
3390	63.098	12.79	0.7973	0.561	1950
138.41	21.268	5.7006	0.73197	0.62549	1951
2005.9	55.9	11.179	0.80002	0.56055	1952
1098.5	38.231	10.564	0.72368	0.62549	1953
171.37	24.7	4.2068	0.82968	0.59341	1954
1981.7	45.5	11.775	0.7412	0.6329	1955
630.54	28.6	8.2719	0.71078	0.65336	1956
36883	144.3	26.103	0.81911	0.55919	1957
1080.9	44.928	11.062	0.75379	0.52632	1958
2014.7	54.6	11.179	0.79526	0.54206	1959
4264.4	75.4	11.979	0.84113	0.52666	1960
650.31	29.762	18.099	0.39188	0.43827	1961
309.78	21.418	6.8562	0.67988	0.71985	1962
120.83	13.74	5.6801	0.58661	0.78736	1963
3370.2	49.478	16.306	0.67044	0.64553	1964
2750.6	58.5	13.059	0.77676	0.548	1965
1168.8	40.3	10.288	0.74472	0.59786	1966
3701.9	64.392	14.449	0.77561	0.5664	1967
199.93	20.8	6.6393	0.6808	0.66402	1968
1617	48.688	10.356	0.78729	0.56734	1969
230.69	24.7	5.3651	0.78279	0.61816	1970
9557	87.1	21.626	0.75172	0.54775	1971
779.93	28.6	10.02	0.64963	0.65974	1972
696.45	15.553	12.464	0.19864	0.92562	1973
1430.3	50.7	9.4302	0.814	0.54449	1974
663.49	32.5	7.9233	0.75621	0.63378	1975
114.24	13.74	5.5412	0.59672	0.73057	1976
1439	31.695	12.856	0.59439	0.72568	1977
990.85	53.3	8.2719	0.84481	0.47689	1978
935.92	49.4	8.2719	0.83255	0.49367	1979
252.66	16.597	7.5734	0.5437	0.75213	1980
395.46	23.4	7.1136	0.696	0.68112	1981
232.88	32.5	5.9553	0.81676	0.48068	1982
1342.4	50.7	12.337	0.75667	0.43155	1983
8717.7	68.774	21.413	0.68865	0.63974	1984
279.02	20.022	6.9678	0.65199	0.72235	1985
4778.5	42.254	19.38	0.54134	0.7815	1986
276.82	17.8	7.2908	0.5904	0.76146	1987
4558.8	63.7	15.831	0.75148	0.59339	1988
481.14	21.504	8.4547	0.60683	0.75382	1989
13898	96.2	21.079	0.78088	0.58537	1990
49116	166.4	29.8	0.82091	0.54111	1991
2425.5	21.177	18.038	0.1482	0.95053	1992
2810	36.4	15.627	0.57068	0.77613	1993
48464	188.5	27.483	0.8542	0.46962	1994
15120	57.71	29.389	0.49074	0.78371	1995
292.2	22.1	6.6393	0.69958	0.67012	1996
3943.6	47.839	17.864	0.62657	0.67027	1997
1603.8	37.7	11.979	0.68226	0.67232	1998
252.66	17.709	6.6616	0.62383	0.74538	1999
[truncated: 96 more rows]

## Sheet: KI_2
Volume3d	Length3d	EqDiameter	elongation	sphericity	index
98.865	11.272	6.0503	0.46326	0.74124	1
166.97	24.7	5.9553	0.75889	0.40563	2
94.471	18.2	4.977	0.72654	0.54751	3
7274.3	171.6	11.775	0.93138	0.30442	4
1799.3	111.8	8.2719	0.92601	0.28691	5
219.7	58.5	5.3651	0.90829	0.31374	6
54.925	17.492	4.7468	0.72863	0.57761	7
224.09	29.9	5.152	0.82769	0.46599	8
1654.3	42.9	12.337	0.71242	0.57174	9
593.19	94.9	6.436	0.93218	0.21464	10
120.83	36.4	3.868	0.89374	0.41008	11
46886	409.5	21.057	0.94858	0.26722	12
2645.2	72.8	9.2073	0.87353	0.46618	13
163000	379.6	44.015	0.88405	0.28454	14
61.516	19.5	3.1385	0.83905	0.53482	15
7586.2	110.5	13.517	0.87767	0.44949	16
1006.2	35.1	8.8621	0.74752	0.62974	17
34590	208	21.523	0.89652	0.38921	18
239.47	76.7	6.436	0.91609	0.29333	19
70783	690.3	22.238	0.96779	0.16296	20
290	61.1	5.3651	0.91219	0.30206	21
101.06	31.2	3.868	0.87603	0.45059	22
6050.5	115.7	11.775	0.89823	0.40029	23
20707	295.1	14.75	0.95002	0.26706	24
79758	397.8	31.035	0.92198	0.28049	25
4905.9	72.8	13.263	0.81782	0.53974	26
531.67	28.6	7.1136	0.75127	0.59801	27
617.36	28.6	8.2719	0.71077	0.59027	28
1001.8	40.785	9.4132	0.7692	0.50977	29
2493.6	68.9	9.4302	0.86313	0.48379	30
45151	557.7	19.331	0.96534	0.18756	31
3561.3	132.6	14.085	0.89377	0.28429	32
79.092	20.8	3.868	0.81404	0.51793	33
349.32	59.8	9.004	0.84943	0.27454	34
53497	682.5	19.683	0.97116	0.185	35
120.83	14.3	5.3651	0.62482	0.69719	36
239.47	53.3	4.2068	0.92107	0.32178	37
140000	1198.6	25.429	0.97879	0.14991	38
1713.7	58.5	8.2719	0.8586	0.49224	39
54.925	23.4	3.1385	0.86588	0.5575	40
426.22	36.4	5.3651	0.85261	0.50553	41
129.62	24.7	4.2068	0.82968	0.51331	42
74.698	15.6	3.1385	0.79882	0.65024	43
2627.6	100.1	8.2719	0.91736	0.36901	44
4031.5	196.3	7.72	0.96067	0.23956	45
1377.5	66.3	8.8621	0.86633	0.41464	46
127.43	16.9	6.436	0.61917	0.55526	47
81880	1196	21.67	0.98188	0.11053	48
2355.2	55.9	10.611	0.81019	0.54043	49
324000	2301	25.225	0.98904	0.10838	50
12455	165.1	13.517	0.91813	0.38529	51
2342	57.2	10.02	0.82482	0.53737	52
410.84	28.6	7.7347	0.72956	0.52077	53
265.84	21.295	7.881	0.62991	0.56253	54
4835.6	111.8	10.695	0.90434	0.38882	55
298.79	22.1	6.8154	0.69161	0.64257	56
10023	150.8	15.244	0.89891	0.39161	57
219.7	39.871	7.3983	0.81444	0.34096	58
414000	1374.1	37.952	0.97238	0.18051	59
279.02	92.3	3.1385	0.966	0.27658	60
59.319	14.761	4.3382	0.70611	0.63688	61
316.37	80.6	4.2068	0.94781	0.28987	62
193.34	14.873	7.2705	0.51116	0.79278	63
23719	575.9	10.02	0.9826	0.17125	64
336.14	63.7	5.3651	0.91578	0.32125	65
112.05	49.4	3.1385	0.93647	0.38494	66
63.713	26	2.584	0.90062	0.5244	67
266000	552.5	44.312	0.9198	0.23331	68
4284.1	93.6	13.495	0.85582	0.39896	69
12951	202.8	14.085	0.93054	0.32134	70
7937.8	172.9	10.695	0.93815	0.32424	71
294000	1258.4	28.642	0.97724	0.17773	72
4622.5	98.8	10.611	0.8926	0.43095	73
382.28	37.7	5.3651	0.85769	0.48984	74
65.91	22.1	4.2068	0.80965	0.52843	75
6889.8	165.1	13.517	0.91813	0.26337	76
54.925	16.9	3.1385	0.81429	0.60936	77
11227	232.7	16.424	0.92942	0.27067	78
48.334	13	3.868	0.70246	0.65985	79
11277	542.1	9.4302	0.9826	0.15654	80
18272	760.5	8.8621	0.98835	0.12972	81
3207.6	91	10.02	0.88989	0.4039	82
1639	37.7	10.492	0.72169	0.65092	83
250.46	16.419	7.2871	0.55618	0.74123	84
91991	570.7	27.59	0.95166	0.2305	85
935.92	42.113	8.5253	0.79756	0.54376	86
1327	49.4	8.2719	0.83255	0.52002	87
11884	154.7	14.169	0.90841	0.39639	88
7584	275.6	9.004	0.96733	0.23531	89
252.66	19.096	6.2716	0.67158	0.70761	90
283.41	18.279	8.4099	0.53992	0.66906	91
224.09	13.771	7.099	0.48452	0.79556	92
171.37	23.4	5.3651	0.77072	0.57122	93
101.06	22.1	5.3651	0.75723	0.51795	94
219.7	22.1	5.9553	0.73053	0.60016	95
98531	1209	24.281	0.97992	0.11342	96
1364.3	53.3	8.2719	0.84481	0.48938	97
894.18	28.6	9.4302	0.67027	0.70144	98
26430	279.5	14.676	0.94749	0.31368	99
113000	733.2	24.532	0.96654	0.21049	100
23556	374.4	12.337	0.96705	0.24112	101
1342.4	98.8	7.7347	0.92171	0.28783	102
749.18	49.4	9.2073	0.81362	0.35836	103
52519	690.3	22.657	0.96718	0.17689	104
13244	159.9	18.765	0.88264	0.35439	105
7709.3	131.3	13.263	0.89899	0.38455	106
24521	262.6	16.402	0.93754	0.3161	107
6747	175.5	9.5732	0.94545	0.31577	108
1893.8	54.6	9.4302	0.82729	0.54528	109
197.73	28.6	6.6393	0.76785	0.45356	110
309.78	61.1	7.7347	0.87341	0.27874	111
140.61	22.482	8.4907	0.62233	0.44316	112
1566.5	61.1	8.8621	0.85496	0.47293	113
63.713	13.627	5.7694	0.57661	0.60962	114
48.334	17.8	3.7786	0.78772	0.59206	115
3539.4	75.4	11.412	0.84865	0.4772	116
103.26	16.9	5.3651	0.68254	0.611	117
142.81	17.396	6.786	0.60991	0.62859	118
417.43	71.5	4.977	0.93039	0.30728	119
257.05	17.712	6.1892	0.65056	0.69202	120
109.85	14.3	5.3651	0.62482	0.73636	121
334000	861.9	50.435	0.94148	0.22007	122
12633	162.5	17.014	0.8953	0.3624	123
768.95	52	7.7347	0.85126	0.4123	124
1234.7	39	8.8621	0.77277	0.59977	125
977.66	62.263	10.793	0.82666	0.30726	126
27561	236.6	17.115	0.92766	0.35793	127
90.077	16.419	6.4318	0.60827	0.50539	128
114000	1183	24.281	0.97947	0.12014	129
287.81	37.7	7.1136	0.81131	0.39974	130
1700.5	36.277	11.888	0.6723	0.68359	131
2820.9	68.9	10.695	0.84478	0.4865	132
590.99	27.3	7.9233	0.70977	0.62678	133
342.73	23.788	7.0992	0.70156	0.61216	134
2478.2	92.3	8.8621	0.90399	0.3682	135
98.865	11.7	5.3651	0.54144	0.68652	136
507.51	22.735	8.3396	0.63318	0.675	137
72.501	14.761	4.7688	0.67695	0.62314	138
1595	28.011	12.602	0.5501	0.81094	139
239.47	12.253	8.334	0.31983	0.90563	140
11596	143	15.266	0.89324	0.41367	141
96.668	11.252	6.1283	0.45534	0.74841	142
518.49	22.233	9.6074	0.56787	0.70115	143
11567	106.6	26.509	0.75132	0.40352	144
83.486	27.3	3.1385	0.88504	0.46781	145
191000	913.9	29.077	0.96818	0.21866	146
140.61	29.9	3.868	0.87064	0.49289	147
61.516	10.382	8.64	0.1678	0.63406	148
1177.6	42.9	8.8621	0.79342	0.54072	149
274000	1014	34.433	0.96604	0.21256	150
72.501	20.8	3.868	0.81404	0.5376	151
46416	452.4	20.967	0.95366	0.22551	152
281.22	12.719	8.8436	0.3047	0.90178	153
92.274	24.7	3.1385	0.87294	0.52814	154
259.25	26.323	8.031	0.6949	0.46926	155
116.44	23.4	4.2068	0.82022	0.58596	156
239.47	18.442	8.8491	0.52015	0.61093	157
256000	912.6	34.62	0.96206	0.21157	158
182.35	19.5	5.3651	0.72487	0.64647	159
307.58	42.9	7.72	0.82005	0.35989	160
70.304	8.6007	6.2776	0.27011	0.90287	161
43241	452.4	21.626	0.9522	0.23084	162
27003	282.1	16.034	0.94316	0.31399	163
153.79	32.5	5.152	0.84148	0.39949	164
96.668	9.8743	6.7975	0.3116	0.86254	165
118000	582.4	29.281	0.94972	0.22374	166
1566.5	45.868	9.4911	0.79308	0.5721	167
433000	2355.6	31.035	0.98682	0.12411	168
59.319	11.154	6.1719	0.44666	0.66971	169
485.54	18.747	9.0108	0.51936	0.80404	170
20854	154.7	20.967	0.86447	0.37644	171
5275	179.4	9.4302	0.94744	0.2908	172
519000	1090.7	47.285	0.95665	0.1812	173
80744	477.1	27.958	0.9414	0.24241	174
1359.9	53.695	10.749	0.79981	0.45321	175
190000	968.5	29.232	0.96982	0.18298	176
5721	145.6	10.02	0.93118	0.34516	177
109.85	22.1	4.2068	0.80965	0.60979	178
9396.6	254.8	10.695	0.95803	0.26841	179
81.289	20.8	3.868	0.81404	0.5255	180
74.698	13	4.2068	0.6764	0.67806	181
103.26	22.1	3.1385	0.85799	0.58057	182
1179.8	33.409	12.075	0.63857	0.63101	183
1256.7	110.5	8.2719	0.92514	0.26183	184
14948	286	12.337	0.95686	0.26167	185
90.077	23.4	3.1385	0.86588	0.53276	186
547.05	31.2	8.2719	0.73487	0.53285	187
150000	755.3	24.554	0.96749	0.20857	188
8245.3	159.9	11.179	0.93009	0.35207	189
166.97	15.6	4.977	0.68096	0.71902	190
87797	1118	24.615	0.97798	0.11696	191
188.94	31.2	4.2068	0.86517	0.44961	192
1696.1	54.6	10.02	0.81648	0.50991	193
263.64	46.8	5.9553	0.87275	0.37665	194
57.122	13.623	4.4668	0.67212	0.62966	195
17504	185.9	18.805	0.89884	0.35094	196
12354	228.8	13.495	0.94102	0.2816	197
7603.8	109.2	13.495	0.87642	0.45031	198
3174.7	84.5	10.02	0.88141	0.43705	199
467.96	21.616	8.8286	0.59157	0.65351	200
62503	625.3	28.2	0.9549	0.13701	201
83.486	9.4885	6.7379	0.28989	0.80214	202
2831.9	63.7	14.169	0.77756	0.45238	203
8412.3	224.9	13.263	0.94103	0.26571	204
293000	1571.7	29.796	0.98104	0.15073	205
257.05	101.4	3.1385	0.96905	0.2652	206
674.48	33.8	10.492	0.68957	0.47807	207
415.23	27.3	6.6393	0.7568	0.53025	208
162.58	11.53	7.4148	0.3569	0.75219	209
696.45	61.1	7.9233	0.87032	0.37415	210
10082	136.5	14.169	0.89619	0.41276	211
98.865	24.7	4.2068	0.82968	0.51068	212
415.23	37.7	6.6393	0.82389	0.44152	213
112.05	24.7	4.2068	0.82968	0.50592	214
241.67	32.5	5.3651	0.83492	0.46082	215
204.32	26	4.2068	0.8382	0.55153	216
799.71	40.3	8.6539	0.78526	0.49138	217
623.95	22.748	9.2203	0.59469	0.69345	218
1135.8	54.6	9.2073	0.83137	0.42376	219
199.93	18.2	6.436	0.64637	0.65207	220
4525.8	102.7	10.02	0.90243	0.41916	221
29510	669.5	17.582	0.97374	0.1428	222
42277	374.4	21.67	0.94212	0.26116	223
213.11	16.517	7.84	0.52533	0.65998	224
2581.5	100.1	8.2719	0.91736	0.38293	225
1300.6	34.538	10.205	0.70451	0.66046	226
162.58	20.022	6.2907	0.6858	0.54692	227
90.077	16.087	6.596	0.58999	0.53115	228
2880.3	113.1	8.2719	0.92686	0.33758	229
32656	382.2	22.657	0.94072	0.24638	230
2783.6	68.9	10.02	0.85457	0.50616	231
3519.6	96.2	9.2073	0.90429	0.4245	232
953.5	29.9	9.5732	0.67983	0.69305	233
1546.7	44.2	9.2073	0.79169	0.59795	234
7997.1	165.1	11.769	0.92872	0.33785	235
456000	786.5	58.749	0.9253	0.19318	236
296.6	25.125	7.9165	0.68491	0.5072	237
6041.8	133.9	10.695	0.92013	0.37594	238
58576	601.9	23.374	0.96117	0.18059	239
18784	240.5	14.085	0.94143	0.31956	240
87524	484.9	30.158	0.93781	0.24734	241
15126	265.2	14.085	0.94689	0.27422	242
169.17	11.646	7.2544	0.37709	0.84678	243
22732	237.9	15.834	0.93344	0.33992	244
59769	427.7	19.886	0.95351	0.26732	245
402.05	18.77	8.2929	0.55819	0.77075	246
5461.7	188.5	10.02	0.94684	0.28219	247
15744	327.6	15.627	0.9523	0.19887	248
68.107	11.294	5.5611	0.50761	0.71247	249
2019	61.1	8.6539	0.85837	0.49781	250
142.81	18.2	5.3651	0.70521	0.6264	251
11543	283.4	11.775	0.95845	0.24398	252
1687.3	37.031	11.164	0.69853	0.66714	253
61.516	13	4.2068	0.6764	0.73748	254
1680.7	39	11.775	0.69807	0.63523	255
898.57	27.3	9.4302	0.65457	0.71721	256
106000	713.7	32.663	0.95424	0.15309	257
1012.8	33.599	14.867	0.55753	0.48557	258
61.516	13.505	4.8114	0.64373	0.67469	259
62880	799.5	15.266	0.98091	0.17278	260
2790.2	47.538	14.793	0.68882	0.60015	261
6349.3	91	14.14	0.84462	0.48759	262
681.07	28.6	8.2719	0.71077	0.63754	263
1210.5	42.9	9.4302	0.78018	0.57134	264
75966	642.2	17.582	0.97262	0.21763	265
7784	189.8	10.288	0.9458	0.30925	266
3020.9	89.7	9.5732	0.89328	0.40453	267
29383	236.6	19.899	0.9159	0.3435	268
720.62	24.28	9.4555	0.61057	0.74589	269
123.03	26	4.2068	0.8382	0.50567	270
729.4	29.9	7.7347	0.74131	0.65512	271
1331.4	44.2	8.8621	0.7995	0.58044	272
1825.7	51.264	10.758	0.79014	0.54047	273
667000	1067.3	46.673	0.95627	0.25023	274
52.728	9.5167	6.2257	0.34581	0.68647	275
65.91	20.8	3.1385	0.84911	0.57537	276
96.668	12.867	5.1541	0.59942	0.72088	277
344.93	19.34	7.9641	0.58822	0.71815	278
19160	304.2	12.856	0.95774	0.26791	279
37690	383.5	18.151	0.95267	0.26347	280
465.76	66.3	5.3651	0.91908	0.34705	281
103.26	16.9	4.2068	0.75108	0.66264	282
700.84	40.3	7.9233	0.80339	0.50412	283
856.83	31.2	8.2719	0.73487	0.65842	284
1012.8	94.9	8.6539	0.90881	0.2047	285
580.01	31.2	7.72	0.75257	0.59362	286
88179	492.7	34.823	0.92932	0.27065	287
59.319	11.7	5.152	0.55966	0.74468	288
529.48	32.5	7.7347	0.76201	0.54801	289
140.61	35.1	4.2068	0.88015	0.41438	290
674.48	28.6	8.2719	0.71077	0.63177	291
70.304	11.635	7.1568	0.38489	0.60266	292
180.15	10.777	8.2446	0.23497	0.93381	293
922.74	35.1	7.9233	0.77426	0.61296	294
120.83	15.27	5.5611	0.63582	0.70757	295
2357.4	62.4	9.5732	0.84658	0.50855	296
54.925	18.2	3.868	0.78747	0.58114	297
103.26	16.9	4.2068	0.75108	0.62576	298
720.62	23.081	9.6374	0.58245	0.74721	299
1518.1	66.3	8.2719	0.87523	0.44669	300
118.64	32.5	3.868	0.88099	0.42738	301
788.72	36.02	8.726	0.75774	0.57227	302
1788.4	52	9.5732	0.8159	0.55398	303
351.52	18.2	7.1136	0.60914	0.78727	304
643.72	29.22	8.2068	0.71914	0.64199	305
2814.4	106.6	8.8621	0.91687	0.37441	306
81.289	13.401	7.2706	0.45746	0.56095	307
738.19	45.5	10.288	0.77389	0.3203	308
50.531	10.52	5.1587	0.50961	0.82965	309
56812	620.1	23.362	0.96233	0.17865	310
670.09	137.8	4.2068	0.96947	0.23412	311
727.21	24.28	9.0847	0.62584	0.75629	312
188.94	15.6	6.6393	0.5744	0.6532	313
10801	330.2	11.412	0.96544	0.22449	314
309.78	12.198	10.227	0.16157	0.92998	315
120.83	8.8195	6.521	0.26062	0.9587	316
725.01	59.8	7.1136	0.88104	0.36345	317
377.88	53.3	5.3651	0.89934	0.37755	318
5108	84.5	13.263	0.84305	0.48559	319
11332	257.4	13.495	0.94757	0.25076	320
79.092	18.2	5.152	0.71692	0.539	321
281000	1596.4	29.822	0.98132	0.14166	322
70.304	11.294	4.8276	0.57256	0.71615	323
395.46	21.504	8.2068	0.61836	0.67173	324
6257.1	123.5	14.343	0.88386	0.39378	325
399.85	25.763	7.4148	0.71219	0.58172	326
173.56	17.725	7.6078	0.57078	0.62391	327
327.35	25.345	9.603	0.6211	0.48896	328
905.16	31.2	9.2073	0.70489	0.66421	329
909.56	63.7	7.9233	0.87562	0.392	330
63.713	19.5	3.868	0.80164	0.57126	331
254.85	59.8	5.3651	0.91028	0.30876	332
48321	357.5	19.685	0.94494	0.29835	333
1195.2	92.3	11.179	0.87889	0.22652	334
15403	274.3	14.547	0.94697	0.23487	335
46.137	10.493	6.31	0.39867	0.68653	336
50.531	16.087	3.7527	0.76673	0.62377	337
98094	884	23.941	0.97292	0.17814	338
11119	172.9	13.517	0.92182	0.36405	339
628.34	66.3	10.288	0.84483	0.25227	340
74.698	19.5	5.152	0.7358	0.52242	341
1096.3	32.929	9.4835	0.712	0.66195	342
459.17	42.9	6.8154	0.84113	0.44352	343
283.41	18.877	14.122	0.25191	0.52877	344
1406.1	33.8	10.491	0.68961	0.68909	345
48.334	12.387	5.761	0.53493	0.66716	346
470.16	66.3	6.6393	0.89986	0.31021	347
11870	130	20.089	0.84547	0.32784	348
3174.7	96.2	10.02	0.89584	0.38666	349
10660	466.7	14.343	0.96927	0.15664	350
406.44	17.764	8.726	0.50877	0.82071	351
371.29	55.9	6.6393	0.88123	0.31767	352
966.68	42.9	7.9233	0.81531	0.53396	353
204.32	28.6	5.9553	0.79177	0.52692	354
65414	396.5	25.2	0.93644	0.29147	355
527.28	46.8	5.9553	0.87275	0.41795	356
12541	140.4	20.763	0.85211	0.38544	357
61.516	22.1	2.584	0.88308	0.54836	358
483.34	50.424	10.967	0.7825	0.29898	359
61.516	19.5	3.1385	0.83905	0.53482	360
59.319	16.9	3.1385	0.81429	0.63871	361
72820	396.5	26.509	0.93314	0.30735	362
96.668	42.9	3.1385	0.92684	0.40516	363
114.24	14.761	4.7688	0.67694	0.73924	364
4923.5	110.5	10.695	0.90321	0.40298	365
25876	374.4	18.399	0.95086	0.24073	366
10469	289.9	11.775	0.95938	0.23203	367
6098.9	83.2	14.085	0.8307	0.53137	368
9789.8	114.4	16.424	0.85643	0.47136	369
4949.8	92.3	12.359	0.8661	0.45942	370
28576	306.8	16.034	0.94774	0.29825	371
65.91	14.025	5.3696	0.61713	0.59824	372
6472.4	126.1	11.769	0.90667	0.38315	373
285.61	37.7	7.9233	0.78983	0.32512	374
360.31	24.064	7.1881	0.70129	0.60966	375
46.137	14.3	3.1385	0.78053	0.67571	376
274.63	32.5	11.572	0.64394	0.36488	377
101.06	27.3	3.1385	0.88504	0.5564	378
1693.9	62.4	9.4302	0.84888	0.48364	379
1040000	999.7	81.187	0.91879	0.19737	380
202.12	22.1	6.6393	0.69958	0.58699	381
276.82	28.6	6.8154	0.7617	0.51844	382
3141.7	81.9	10.02	0.87765	0.4545	383
68.107	19.5	4.977	0.74477	0.52998	384
3453.7	57.2	11.979	0.79058	0.60065	385
397.66	36.4	6.6393	0.8176	0.46029	386
2493.6	161.2	9.2073	0.94288	0.25152	387
404.25	39	5.9553	0.8473	0.45232	388
382.28	33.8	6.8154	0.79836	0.486	389
61.516	19.5	3.1385	0.83905	0.58949	390
413.04	29.9	7.9233	0.73501	0.54714	391
325.16	37.7	6.8154	0.81922	0.41895	392
2036.6	61.1	9.4302	0.84566	0.49492	393
68.107	22.1	3.1385	0.85799	0.53688	394
2214.6	84.5	8.2719	0.90211	0.41311	395
573.42	49.4	7.1136	0.856	0.44947	396
36099	906.1	21.523	0.97625	0.13466	397
1898.2	48.1	10.695	0.77766	0.5599	398
78466	427.7	32.685	0.92358	0.27386	399
446000	1151.8	33.473	0.97094	0.20778	400
131.82	23.4	4.2068	0.82022	0.54813	401
162.58	22.1	5.9553	0.73053	0.56472	402
160000	808.6	40.837	0.9495	0.15012	403
74.698	15.6	4.977	0.68096	0.56032	404
87.88	25.244	3.7973	0.84958	0.51919	405
2137.7	135.2	8.2719	0.93882	0.21353	406
5556.2	84.5	16.424	0.80563	0.4792	407
489.93	31.2	7.7347	0.75209	0.51971	408
1120000	2008.5	54.616	0.97281	0.13555	409
54.925	15.6	3.868	0.75205	0.62004	410
46.137	8.7241	7.5431	0.13537	0.70885	411
243.87	18.047	6.8434	0.62079	0.69283	412
1836.7	100.1	13.517	0.86496	0.20494	413
2491.4	63.7	10.02	0.84269	0.52375	414
2623.2	104	10.491	0.89912	0.3613	415
62289	439.4	22.238	0.94939	0.26767	416
138.41	44.2	3.1385	0.92899	0.40683	417
62078	419.9	20.604	0.95093	0.28394	418
474.55	20.304	8.5369	0.57955	0.7588	419
448.19	46.8	5.9553	0.87275	0.40965	420
85.683	26.491	3.8344	0.85526	0.51326	421
590.99	26	9.2073	0.64587	0.62357	422
1296.2	47.477	8.726	0.8162	0.54658	423
1590.6	43.453	10.205	0.76514	0.60689	424
81.289	28.6	4.2068	0.85291	0.48697	425
1048	39	8.2719	0.7879	0.59897	426
1696.1	43.501	10.205	0.7654	0.60254	427
20111	276.9	23.738	0.91427	0.26512	428
305.38	14.729	10.227	0.30563	0.81689	429
92.274	14.088	8.8423	0.37235	0.60863	430
103.26	12.541	6.2907	0.49838	0.77689	431
61.516	10.047	5.7006	0.43262	0.6481	432
2761.6	58.5	10.695	0.81719	0.5704	433
46.137	11.083	6.939	0.3739	0.6563	434
177.96	39	6.436	0.83498	0.42505	435
7142.4	136.5	11.769	0.91378	0.38024	436
177.96	19.748	10.684	0.459	0.43528	437
83.486	24.7	3.868	0.8434	0.50058	438
755.77	31.2	8.2719	0.73487	0.62992	439
1555.5	47.571	9.1116	0.80846	0.54898	440
120.83	22.1	5.3651	0.75723	0.50283	441
101.06	15.634	8.6834	0.44458	0.51134	442
2697.9	72.8	10.491	0.85589	0.46581	443
379000	1669.2	43.722	0.97381	0.13456	444
5389.2	119.6	11.412	0.90458	0.3817	445
120000	1383.2	24.145	0.98254	0.1181	446
929.33	100.1	5.9553	0.94051	0.29995	447
217.5	17.418	15.156	0.12985	0.43046	448
113000	509.6	37.362	0.92668	0.24501	449
22308	195	17.115	0.91223	0.38329	450
257.05	41.6	5.3651	0.87103	0.45874	451
13281	217.1	17.014	0.92163	0.27834	452
406.44	24.28	7.6054	0.68677	0.64826	453
68.107	17.528	4.9757	0.71613	0.61207	454
32355	297.7	21.648	0.92728	0.27059	455
112.05	19.01	5.0077	0.73658	0.5639	456
243.87	25.997	20.626	0.20661	0.35343	457
10429	271.7	13.263	0.95119	0.2154	458
90.077	14.023	5.1944	0.62959	0.61139	459
11805	185.9	12.359	0.93352	0.34001	460
413.04	46.8	7.9233	0.8307	0.32844	461
463.57	44.2	7.9233	0.82074	0.36626	462
1245.7	58.5	8.2719	0.8586	0.46323	463
57056	604.5	15.089	0.97504	0.20888	464
68.107	17.321	4.1256	0.76181	0.62282	465
160.38	31.2	5.9553	0.80912	0.47132	466
21263	322.4	21.626	0.93292	0.21369	467
551.45	33.8	7.9233	0.76558	0.50784	468
3223	78	11.979	0.84643	0.46781	469
184.55	53.3	3.1385	0.94112	0.35357	470
72.501	20.8	5.3651	0.74206	0.52126	471
819.48	49.4	7.1136	0.856	0.44267	472
8467.2	210.6	11.769	0.94412	0.28462	473
294.4	13.788	7.9641	0.42237	0.90989	474
742000	1003.6	65.436	0.9348	0.13994	475
52.728	12.258	4.7842	0.60971	0.62788	476
129.62	32.5	4.2068	0.87056	0.49108	477
18910	239.2	15.266	0.93618	0.31603	478
2610	65	11.179	0.82802	0.49122	479
4881.7	117	10.02	0.91436	0.38686	480
54.925	26	3.1385	0.87929	0.53465	481
1254.5	30.797	11.879	0.61429	0.71615	482
795.31	71.5	6.8154	0.90468	0.3451	483
29515	189.8	20.604	0.89144	0.43025	484
633000	2514.2	31.645	0.98741	0.13061	485
522.89	54.6	7.1136	0.86971	0.3926	486
73931	427.7	21.17	0.9505	0.29693	487
362.5	13.008	9.6613	0.25727	0.973	488
7790.6	123.5	12.359	0.89993	0.41524	489
186000	1539.2	36.204	0.97648	0.12268	490
96.668	11.294	5.0834	0.54991	0.85347	491
57.122	16.127	4.4428	0.72451	0.59669	492
764.56	41.6	7.1136	0.829	0.49718	493
152000	781.3	27.793	0.96443	0.18346	494
101.06	12.196	4.8093	0.60566	0.83082	495
8504.6	85.849	24.66	0.71276	0.39951	496
48.334	11.571	4.9783	0.56976	0.67892	497
226.29	26	4.977	0.80858	0.585	498
3948	178.1	8.2719	0.95356	0.28508	499
98.865	18.775	5.6284	0.70022	0.54582	500
68.107	16.234	5.6284	0.6533	0.56342	501
28904	587.6	15.244	0.97406	0.16536	502
48.334	14.3	3.1385	0.78053	0.69179	503
2974.7	96.2	10.491	0.89094	0.36145	504
259000	1666.6	66.452	0.96013	0.10434	505
832.66	30.166	8.8413	0.70691	0.66293	506
244000	956.8	35.701	0.96269	0.19947	507
3499.8	94.9	10.02	0.89441	0.41948	508
54.925	10.493	7.3944	0.29534	0.66743	509
22227	542.1	14.169	0.97386	0.16994	510
63.713	13.627	4.9783	0.63467	0.60662	511
160000	687.7	32.094	0.95333	0.24426	512
18571	477.1	10.611	0.97776	0.18886	513
12670	296.4	10.695	0.96392	0.24475	514
2544.1	50.467	12.237	0.75752	0.59371	515
2034.4	58.5	10.02	0.82871	0.51038	516
483.34	19.058	8.054	0.57739	0.81327	517
1436.8	109.2	8.2719	0.92425	0.30098	518
11712	670.8	12.927	0.98073	0.12351	519
92854	1379.3	18.805	0.98637	0.12372	520
60751	250.9	32.707	0.86964	0.34066	521
254.85	27.3	6.436	0.76425	0.51275	522
153.79	20.873	9.0956	0.56424	0.44082	523
722.81	15.317	10.799	0.29496	0.95484	524
2161.8	145.6	7.9233	0.94558	0.25496	525
942.51	53.3	7.9233	0.85134	0.44529	526
298.79	18.329	7.6917	0.58037	0.6795	527
287.81	41.6	7.9233	0.80954	0.32706	528
87.88	9.1457	6.1063	0.33233	0.93504	529
601.98	24.563	9.0847	0.63015	0.7238	530
375.69	40.819	8.1795	0.79961	0.37402	531
40489	340.6	30.39	0.91078	0.24225	532
9409.8	219.7	11.179	0.94912	0.28628	533
147.2	10.641	7.2636	0.31743	0.89542	534
300.99	39	9.004	0.76913	0.30632	535
2260.7	128.7	7.9233	0.93844	0.28741	536
4514.8	176.8	8.8621	0.94988	0.28541	537
2570.5	55.9	10.695	0.80868	0.57225	538
24378	351	19.331	0.94493	0.24287	539
305.38	27.3	5.3651	0.80348	0.53124	540
79.092	22.1	3.868	0.82498	0.5214	541
300.99	24.7	7.1136	0.712	0.55958	542
725.01	31.89	8.2252	0.74207	0.59601	543
79.092	18.2	4.2068	0.76886	0.58069	544
957.89	36.4	8.2719	0.77275	0.61288	545
228.49	20.8	6.6393	0.6808	0.61782	546
1370.9	101.4	10.288	0.89854	0.23151	547
101.06	18.2	4.977	0.72654	0.56036	548
404.25	37.7	5.9553	0.84203	0.50983	549
2267.3	80.06	9.8222	0.87731	0.412	550
1280.8	46.8	8.2719	0.82325	0.51525	551
5991.2	214.5	10.02	0.95329	0.26844	552
1869.7	61.1	9.2073	0.84931	0.49522	553
142.81	14.429	7.7088	0.46573	0.68881	554
555.84	46.8	7.1136	0.848	0.47342	555
72839	293.8	37.908	0.87097	0.23199	556
96446	969.8	17.582	0.98187	0.16729	557
4591.7	117	10.02	0.91436	0.38148	558
85.683	11.247	6.4848	0.42342	0.74016	559
190000	1474.2	28.467	0.98069	0.10886	560
1467.6	48.818	10.205	0.79095	0.53625	561
6610.8	156	10.02	0.93577	0.32856	562
6933.7	166.4	11.412	0.93142	0.33558	563
1056.8	45.857	8.0725	0.82396	0.50499	564
202.12	24.7	7.1136	0.712	0.55686	565
61.516	23.4	2.584	0.88957	0.54576	566
542.66	41.6	7.1136	0.829	0.45366	567
4033.7	68.981	14.084	0.79583	0.51426	568
92.274	20.191	5.761	0.71468	0.50243	569
1320.4	57.2	8.2719	0.85539	0.46772	570
17260	183.3	19.331	0.89454	0.37535	571
96.668	26.505	5.1683	0.805	0.46032	572
2667.2	118.3	8.2719	0.93008	0.32415	573
72.501	23.4	3.1385	0.86588	0.56177	574
4198.5	111.8	10.695	0.90434	0.3313	575
142.81	14.87	6.4653	0.56522	0.65675	576
61.516	12.196	5.7037	0.53232	0.61796	577
103.26	11.7	6.8154	0.41748	0.7369	578
1410.5	44.2	9.2073	0.79169	0.57484	579
437000	415.79	47.623	0.88546	0.4022	580
3510.8	56.534	12.359	0.78138	0.61333	581
86320	913.9	22.861	0.97499	0.15327	582
105.46	24.7	4.2068	0.82968	0.48584	583
478.95	19.969	7.9535	0.60171	0.74971	584
11965	321.1	10.02	0.96879	0.22458	585
322.96	31.2	6.6393	0.7872	0.49994	586
659.1	76.7	6.6393	0.91344	0.32284	587
145	13.621	8.2128	0.39703	0.65068	588
103.26	12.387	7.385	0.40383	0.69634	589
180.15	16.9	6.8154	0.59672	0.65544	590
1236.9	91	7.1136	0.92183	0.34137	591
226.29	35.1	5.3651	0.84715	0.45196	592
21917	220.87	27.614	0.87498	0.30935	593
65.91	13.614	4.4428	0.67366	0.60325	594
136.21	11.896	8.8491	0.25614	0.69305	595
90.077	19.5	3.1385	0.83905	0.65884	596
18398	248.3	19.331	0.92215	0.25277	597
841.45	20.997	11.697	0.44293	0.81688	598
1430.3	41.033	10.848	0.73562	0.60498	599
48.334	13.741	4.1275	0.69961	0.67241	600
197.73	17.383	5.8949	0.66089	0.71214	601
93091	669.5	21.17	0.96838	0.20081	602
553.64	46.8	7.9233	0.8307	0.45786	603
588.8	50.7	7.1136	0.85969	0.41659	604
3868.9	66.98	12.607	0.81177	0.55123	605
4066.7	116.38	9.9142	0.91482	0.3637	606
1063.3	48.1	8.8621	0.81576	0.46099	607
277000	1427.4	48.181	0.96625	0.14367	608
1094.1	45.5	11.769	0.74134	0.52314	609
5037.7	154.7	14.75	0.90465	0.27704	610
302000	1296.1	33.336	0.97428	0.15204	611
140.61	27.3	5.3651	0.80348	0.46969	612
3684.4	65.476	18.393	0.71908	0.46245	613
4826.8	130	10.491	0.9193	0.35184	614
28491	341.9	16.424	0.95196	0.25482	615
331.75	36.4	5.9553	0.83639	0.52987	616
134.02	19.293	5.2185	0.72952	0.59364	617
58899	492.7	19.479	0.96046	0.24353	618
94.471	13.361	4.4367	0.66793	0.75658	619
496.52	88.4	5.3651	0.93931	0.28394	620
1087.5	54.6	8.2719	0.8485	0.46662	621
336.14	41.6	5.3651	0.87103	0.42507	622
125.23	22.305	6.0842	0.72723	0.47694	623
3438.3	141.7	8.8621	0.93746	0.3022	624
166.97	10.52	7.4025	0.29632	0.82289	625
65.91	13.505	4.8276	0.64253	0.71752	626
1379.7	101.4	7.9233	0.92186	0.3071	627
138.41	22.1	4.2068	0.80965	0.59488	628
1146.8	88.4	8.8621	0.89975	0.25441	629
2561.7	85.613	12.676	0.85194	0.37818	630
3418.5	109.2	8.2719	0.92425	0.37149	631
98900	1111.5	21.648	0.98052	0.11819	632
202.12	19.011	6.0798	0.68019	0.64239	633
415.23	18.047	8.2068	0.54524	0.78717	634
90.077	16.9	4.977	0.70551	0.60655	635
3449.3	76.7	14.547	0.81034	0.41848	636
61.516	11.16	7.7334	0.30705	0.62735	637
263.64	17.456	7.4535	0.57301	0.72943	638
8192.6	114.4	16.424	0.85643	0.44733	639
197.73	20.475	10.343	0.49486	0.45636	640
11363	188.5	12.359	0.93443	0.3323	641
50.531	15.6	3.1385	0.79882	0.63994	642
17919	171.67	16.131	0.90604	0.38571	643
224.09	58.5	5.9553	0.8982	0.30457	644
40366	555.1	15.244	0.97254	0.208	645
19531	243.1	18.195	0.92515	0.28592	646
4684	94.9	11.412	0.87975	0.44456	647
68.107	18.728	3.7973	0.79724	0.61585	648
37701	752.7	12.856	0.98292	0.16009	649
257.05	61.1	5.9553	0.90253	0.35703	650
1406.1	48.278	9.2788	0.80781	0.52705	651
2493.6	50.017	11.05	0.77908	0.60913	652
1258.9	122.2	10.288	0.91581	0.19945	653
62814	653.9	19.683	0.9699	0.19798	654
419.63	50.017	9.4009	0.81205	0.34491	655
64339	341.9	23.396	0.93157	0.31787	656
7814.7	128.7	12.337	0.90414	0.3999	657
14485	168.57	14.673	0.91295	0.38717	658
50.531	19.5	3.1385	0.83905	0.56608	659
1509.3	37.7	10.02	0.73421	0.6624	660
5644.1	76.7	15.089	0.80328	0.52769	661
1650	54.6	8.8621	0.83769	0.51625	662
274000	1413.1	60.503	0.95718	0.14488	663
3996.3	87.1	11.769	0.86488	0.4436	664
2796.8	71.5	10.02	0.85985	0.48009	665
15559	126.1	20.489	0.83752	0.46782	666
134.02	45.5	3.868	0.91499	0.39748	667
221.9	20.54	6.8434	0.66683	0.61131	668
138000	572	45.502	0.92045	0.22894	669
30912	239.2	22.861	0.90443	0.34856	670
230.69	42.9	4.2068	0.90194	0.41772	671
94269	366.6	42.585	0.88384	0.24224	672
61.516	17.764	4.1063	0.76884	0.59597	673
50.531	11.53	5.1016	0.55753	0.70192	674
120.83	16.087	6.596	0.58999	0.60762	675
48.334	9.1575	7.2837	0.20462	0.67445	676
4005.1	66.3	13.059	0.80303	0.55815	677
98.865	18.2	4.2068	0.76886	0.63589	678
74.698	13.741	6.9127	0.49691	0.54824	679
85665	349.7	30.361	0.91318	0.24955	680
109.85	18.629	4.8513	0.73959	0.53226	681
46412	518.7	22.238	0.95713	0.18735	682
136.21	42.9	3.1385	0.92684	0.41875	683
38959	302.9	19.683	0.93502	0.32388	684
298.79	35.1	5.3651	0.84715	0.46257	685
36301	335.4	16.402	0.9511	0.2851	686
84644	793	24.554	0.96904	0.17296	687
4123.8	93.6	11.179	0.88057	0.42986	688
2170.6	63.098	9.9142	0.84288	0.48873	689
10893	148.2	13.263	0.91051	0.39571	690
1975.1	63.7	8.8621	0.86088	0.50004	691
74.698	14.87	7.2524	0.51229	0.56664	692
6718.4	76.7	16.008	0.79129	0.57482	693
2396.9	68.9	9.4302	0.86313	0.4782	694
21021	176.54	20.546	0.88362	0.34808	695
685.46	25.81	8.5735	0.66782	0.73404	696
887.59	28.021	9.0847	0.67579	0.73141	697
8706.7	84.5	17.014	0.79865	0.519	698
140.61	12.463	6.3948	0.48688	0.80747	699
79.092	13.762	6.4982	0.52782	0.69759	700
889.78	96.2	10.288	0.89306	0.23266	701
81.289	26	3.1385	0.87929	0.52425	702
2199.2	61.993	9.9142	0.84008	0.50517	703
364.7	22.07	8.3674	0.62087	0.61757	704
59.319	14.3	5.9553	0.58354	0.58775	705
5046.5	91	12.337	0.86443	0.4792	706
105.46	16.127	6.6011	0.59067	0.57583	707
166.97	28.6	4.977	0.82598	0.44092	708
593.19	18.565	9.5986	0.48297	0.85884	709
2818.8	97.5	9.2073	0.90557	0.39793	710
6239.5	117	12.337	0.89455	0.40281	711
46.137	8.3227	5.7659	0.30721	0.81756	712
8645.2	98.8	14.75	0.85071	0.50616	713
125.23	29.9	6.436	0.78475	0.41991	714
916.15	29.9	9.2073	0.69206	0.66745	715
500.92	29.55	7.9641	0.73049	0.55505	716
209000	2089.1	20.967	0.98996	0.10684	717
471000	1073.8	44.924	0.95816	0.22142	718
10752	150.8	17.846	0.88166	0.38953	719
7434.6	156	11.412	0.92685	0.34171	720
1206.2	44.2	7.9233	0.82074	0.55832	721
1863.1	154.7	7.1136	0.95402	0.24378	722
658000	1804.4	49.354	0.97265	0.12185	723
123.03	13.621	5.3696	0.60578	0.73642	724
147.2	15.6	5.9553	0.61825	0.58842	725
465.76	12.611	10.169	0.1936	1.0009	726
15856	171.6	19.921	0.88391	0.35494	727
1560000	1101.8	86.243	0.92173	0.25682	728
7867.5	153.4	12.359	0.91943	0.34199	729
304000	596.7	37.34	0.93742	0.30019	730
1094.1	27.3	10.695	0.60825	0.77641	731
6854.6	101.23	19.117	0.81116	0.2339	732
140.61	11.622	6.7834	0.41632	0.90032	733
138.41	17.383	6.3724	0.63342	0.63897	734
590000	630.64	64.125	0.89832	0.32134	735
175.76	20.8	7.7347	0.62814	0.5518	736
107.65	20.022	5.3282	0.73388	0.56327	737
2719.9	93.6	9.004	0.9038	0.39441	738
8621	163.8	19.683	0.87984	0.28271	739
46533	487.5	17.846	0.96339	0.23905	740
4574.1	70.2	12.927	0.81585	0.54931	741
1867.5	100.1	8.2719	0.91736	0.35625	742
663.49	68.9	7.9233	0.885	0.28406	743
3176.9	87.1	9.4302	0.89173	0.4233	744
656.9	29.304	8.0114	0.72661	0.60953	745
175.76	36.4	6.436	0.82319	0.37811	746
1190.8	163.8	6.436	0.96071	0.22655	747
103000	569.4	27.793	0.95119	0.24327	748
414000	889.2	53.27	0.94009	0.20037	749
41042	496.6	19.685	0.96036	0.21114	750
995.24	41.054	8.6645	0.78895	0.54816	751
103000	885	22.52	0.97455	0.15448	752
52963	306.8	21.079	0.93129	0.33789	753
355.91	45.5	6.6393	0.85408	0.37638	754
182.35	12.791	7.1696	0.43949	0.81748	755
204.32	23.4	5.9553	0.7455	0.50957	756
142.81	22.1	5.9553	0.73053	0.55779	757
63.713	13	4.2068	0.6764	0.7035	758
63.713	15.196	4.7582	0.68687	0.58103	759
63.713	11.761	5.7084	0.51463	0.75792	760
8636.4	111.54	15.48	0.86121	0.45664	761
87.88	17.528	4.7842	0.72706	0.621	762
962.29	60.651	10.38	0.82885	0.33345	763
454.78	21.058	8.349	0.60354	0.71503	764
5595.8	83.2	13.517	0.83753	0.5066	765
74.698	13	4.2068	0.6764	0.73583	766
2524.3	60.322	10.024	0.83383	0.53027	767
34752	288.6	17.582	0.93908	0.32778	768
29985	380.9	21.079	0.94466	0.18869	769
68.107	10.486	9.4434	0.099446	0.60917	770
4301.7	65.545	14.148	0.78414	0.55658	771
138000	968.5	57.871	0.94025	0.1686	772
149.4	17.811	6.2907	0.6468	0.63298	773
560.24	21.425	9.3083	0.56553	0.80863	774
50.531	11.124	5.9905	0.46148	0.65331	775
3726.1	68.274	11.847	0.82648	0.53614	776
430.61	32.044	7.7179	0.75915	0.47998	777
4985	66.063	15.031	0.77247	0.58098	778
102000	893.68	19.221	0.97849	0.17868	779
179000	579.8	41.746	0.928	0.28498	780
3963.4	81.9	11.412	0.86066	0.47115	781
2440.9	84.5	9.4302	0.8884	0.42234	782
7981.7	153.4	11.979	0.92191	0.3606	783
1155.6	35.056	9.9142	0.71719	0.64687	784
597.58	84.5	5.152	0.93903	0.3246	785
48.334	10.501	6.4241	0.38825	0.67896	786
1252.3	34.092	9.7447	0.71416	0.66383	787
1559.9	136.5	10.491	0.92314	0.18627	788
3049.4	71.5	14.676	0.79475	0.39085	789
46.137	10.52	4.7846	0.54517	0.81865	790
3339.4	72.8	11.179	0.84645	0.49882	791
419.63	70.2	4.977	0.9291	0.31802	792
259.25	26.093	7.4148	0.71583	0.53986	793
213.11	20.17	14.082	0.30181	0.43719	794
11899	165.1	15.834	0.90409	0.36527	795
105.46	23.081	6.6143	0.71343	0.45519	796
103.26	16.9	7.72	0.5432	0.49752	797
5090.4	85.8	12.359	0.85596	0.49844	798
48.334	14.3	3.868	0.72951	0.66131	799
46.137	9.9207	5.562	0.43935	0.70866	800
46.137	20.8	3.1385	0.84911	0.60026	801
266000	1043.4	80.343	0.923	0.15893	802
57.122	18.2	4.2068	0.76886	0.56923	803
52.728	9.6965	5.5129	0.43145	0.68251	804
4837.8	145.6	11.775	0.91913	0.3004	805
634.93	20.54	9.4555	0.53966	0.797	806
22724	268.34	18.274	0.9319	0.2776	807
6828.3	75.309	19.604	0.73969	0.48653	808
57.122	22.1	3.868	0.82498	0.54269	809
533.87	24.563	8.5735	0.65096	0.71178	810
1972.9	53.3	9.4302	0.82307	0.55127	811
878.8	140.4	8.2719	0.94108	0.19057	812
24321	228.21	23.775	0.89582	0.27186	813
17464	158.6	19.921	0.87439	0.39195	814
61.516	11.101	7.2524	0.34668	0.62732	815
7478.6	84.743	15.114	0.82166	0.54051	816
751.37	33.333	8.3455	0.74963	0.5607	817
2256.3	145.6	9.2073	0.93676	0.23084	818
51419	457.6	30.158	0.9341	0.19861	819
118.64	21.406	7.2524	0.6612	0.44992	820
750000	850.2	72.812	0.91436	0.22553	821
26516	312	14.085	0.95485	0.28206	822
3600.9	57.2	12.927	0.774	0.58745	823
36637	349.7	18.765	0.94634	0.28705	824
50.531	9.8443	6.289	0.36115	0.67563	825
421.82	24.045	7.9641	0.66878	0.68	826
42719	721.31	19.008	0.97365	0.16886	827
4853.2	76.32	15.564	0.79607	0.46372	828
125.23	21.406	7.5363	0.64794	0.44179	829
257.05	19.5	7.1136	0.6352	0.65849	830
4793.9	113.1	10.611	0.90618	0.39265	831
54341	314.6	23.535	0.92519	0.34918	832
65.91	22.1	3.868	0.82498	0.5433	833
3335.1	78	11.179	0.85668	0.4746	834
103.26	14.3	7.1136	0.50255	0.64581	835
12595	364	10.695	0.97062	0.20383	836
413.04	43.501	9.6788	0.7775	0.32844	837
404.25	44.837	7.6078	0.83032	0.40425	838
85.683	13.381	8.3001	0.37971	0.5516	839
37505	158.76	24.34	0.84669	0.45174	840
1122.7	40.772	9.9142	0.75684	0.56958	841
83.486	12.791	7.8223	0.38847	0.56131	842
4521.4	89.7	14.085	0.84297	0.39489	843
399.85	44.2	6.6393	0.84979	0.36534	844
52.728	16.9	3.1385	0.81429	0.61108	845
5283.8	154.75	17.791	0.88504	0.23821	846
118.64	13.445	6.0033	0.55351	0.66955	847
96.668	37.7	4.2068	0.88841	0.4072	848
76.895	11.593	10.778	0.070265	0.56749	849
101.06	18.2	4.2068	0.76886	0.59734	850
88089	243.92	33.337	0.86333	0.40752	851
72.501	12.791	5.5729	0.56432	0.69048	852
200000	1654.4	31.663	0.98086	0.089006	853
395.46	44.2	9.004	0.79629	0.33529	854
323000	681.2	41.427	0.93919	0.23976	855
74.698	17.528	5.1944	0.70365	0.54974	856
4429.1	65.357	13.537	0.79287	0.57106	857
90.077	18.629	5.562	0.70144	0.53875	858
525.08	24.563	7.5075	0.69436	0.67998	859
52.728	21.268	3.7973	0.82146	0.56705	860
11708	379.6	9.5732	0.97478	0.19798	861
94.471	12.507	5.525	0.55826	0.70495	862
68.107	10.047	5.9279	0.41	0.73588	863
12552	139.1	20.967	0.84927	0.39934	864
54088	668.26	25.584	0.96172	0.17437	865
171.37	54.6	4.2068	0.92295	0.33142	866
1483	51.811	9.4835	0.81696	0.51653	867
975.47	71.097	7.039	0.90099	0.33459	868
57.122	14.854	3.7703	0.74618	0.65349	869
487.73	41.6	11.775	0.71694	0.36904	870
61.516	10.741	6.7175	0.37461	0.68251	871
500.92	41.337	8.6645	0.79039	0.37215	872
79.092	22.1	4.2068	0.80965	0.53692	873
57.122	11.294	4.4527	0.60575	0.76463	874
52.728	20.8	2.584	0.87577	0.57249	875
2168.4	59.546	9.7447	0.83635	0.51365	876
5584.8	66.3	21.057	0.68239	0.53409	877
15452	332.64	20.728	0.93769	0.21447	878
87.88	39	3.1385	0.91953	0.42684	879
606.37	34.538	7.6917	0.7773	0.55107	880
129.62	29.9	7.1136	0.76209	0.40861	881
1632.4	52.969	9.0362	0.82941	0.51967	882
8381.5	61.013	42.531	0.30292	0.3573	883
70135	386.1	22.828	0.94088	0.31384	884
252.66	31.2	5.3651	0.82804	0.50048	885
146000	811.2	51.328	0.93673	0.18783	886
10763	136.5	21.373	0.84342	0.35583	887
54.925	12.522	5.044	0.59719	0.65476	888
10484	256.6	13.35	0.94797	0.23093	889
369.1	23.137	8.396	0.63713	0.67342	890
4240.2	61.851	12.79	0.79321	0.60062	891
1175.4	126.1	6.6393	0.94735	0.2626	892
35967	291.4	24.66	0.91538	0.28774	893
518.49	35.1	7.1136	0.79733	0.52081	894
27093	205.4	19.685	0.90416	0.36775	895
1412.7	39.032	9.4555	0.75775	0.63818	896
83.486	11.154	5.9839	0.46353	0.74473	897
57750	376.66	21.89	0.94188	0.28432	898
366.9	33.055	6.8434	0.79297	0.4846	899
47449	496.6	20.489	0.95874	0.22334	900
46.137	18.2	2.584	0.85802	0.61949	901
127.43	40.3	3.1385	0.92212	0.41542	902
782.13	34.065	9.2318	0.729	0.5659	903
177.96	16.9	5.9553	0.64761	0.68069	904
709.63	38.231	9.0542	0.76317	0.52286	905
8950.6	108.36	16.778	0.84517	0.44944	906
4005.1	94.696	11.219	0.88152	0.41991	907
2219	65.827	9.9499	0.84885	0.48488	908
373.49	26.538	7.5075	0.71711	0.49848	909
235.08	19.5	5.9553	0.6946	0.63395	910
125.23	17.396	6.4478	0.62935	0.59246	911
205000	624.25	33.886	0.94572	0.25812	912
317000	592.7	39.816	0.93282	0.31133	913
7502.8	108.08	14.232	0.86832	0.45065	914
492.13	58.5	7.1136	0.8784	0.30032	915
476.75	44.2	7.1136	0.83906	0.47044	916
120.83	19.058	5.5733	0.70756	0.56804	917
270.23	50.7	5.9553	0.88254	0.34799	918
2041	52.259	13.338	0.74478	0.44419	919
793.12	44.2	7.9233	0.82074	0.49833	920
43512	264.46	20.984	0.92065	0.36979	921
50274	269.92	23.578	0.91265	0.37147	922
5149.8	257.31	8.6645	0.96633	0.22498	923
2148.7	61.359	9.7823	0.84057	0.50735	924
1702.7	41.29	11.522	0.72096	0.62719	925
98.865	25.292	4.8114	0.80976	0.50325	926
52.728	10.123	6.684	0.3397	0.67214	927
1509.3	36.303	10.205	0.71888	0.69243	928
1094.1	36.4	9.4302	0.74093	0.62144	929
964.48	41.243	8.5735	0.79212	0.52831	930
142.81	18.893	5.681	0.69931	0.60784	931
445.99	46.328	9.4052	0.79699	0.37303	932
279.02	10.141	9.2861	0.084307	1.0158	933
12218	201.57	12.999	0.93551	0.3236	934
962.29	32.5	8.8621	0.72732	0.63168	935
76.895	27.3	4.2068	0.84591	0.49091	936
8133.3	291.28	22.02	0.9244	0.14133	937
96.668	17.811	5.6284	0.68399	0.5594	938
208.72	22.305	6.2478	0.71989	0.59678	939
369.1	40.232	6.8859	0.82885	0.41329	940
101.06	26.774	3.7973	0.85817	0.50528	941
60868	357.08	24.98	0.93005	0.30714	942
3789.8	74.182	13.979	0.81156	0.45254	943
1269.9	33.291	10.337	0.68948	0.7023	944
656.9	35.69	8.3674	0.76555	0.5488	945
8814.4	125.82	15.123	0.87981	0.41846	946
109000	543.49	65.481	0.87952	0.20372	947
1485.2	63.7	8.2719	0.87014	0.45149	948
722.81	41.6	7.9233	0.80954	0.49136	949
70.304	17.528	4.1149	0.76524	0.6785	950
377.88	54.048	6.3824	0.88191	0.33593	951
61.516	21.268	3.4306	0.8387	0.58285	952
5334.3	135.2	13.495	0.90018	0.3431	953
656.9	50.605	7.6703	0.84843	0.38632	954
48.334	13.008	5.5997	0.56951	0.64473	955
768.95	46.8	8.2719	0.82325	0.45007	956
1067.7	25.933	10.395	0.59915	0.78729	957
129.62	22.1	6.436	0.70878	0.45495	958
261.44	15.317	7.3249	0.52179	0.79337	959
1548.9	41.29	11.164	0.72962	0.61856	960
210000	463.38	47.114	0.89832	0.3012	961
287.81	19.038	7.6617	0.59755	0.6944	962
2025.6	76.226	8.6645	0.88633	0.42684	963
61.516	14.012	4.8898	0.65102	0.61343	964
447000	509.87	67.021	0.86855	0.32137	965
2036.6	48.561	10.808	0.77743	0.57946	966
744.78	50.7	8.2719	0.83685	0.40058	967
25154	194.05	19.047	0.90184	0.38609	968
1540.1	61.5	12.468	0.79727	0.27241	969
1160	42.254	8.6645	0.79494	0.58885	970
1381.9	86.226	9.7218	0.88725	0.30265	971
927.13	30.514	9.3104	0.69488	0.69947	972
305.38	14.429	7.6239	0.47162	0.86906	973
9695.4	112.88	14.424	0.87222	0.47287	974
2763.8	72.8	10.695	0.8531	0.46747	975
48.334	11.011	3.8128	0.65374	0.77643	976
685.46	66.3	7.9233	0.88049	0.30608	977
20639	447.28	10.989	0.97543	0.20129	978
2489.2	57.288	10.994	0.80809	0.56323	979
195.53	10.022	7.4779	0.25388	0.97964	980
569.02	23.034	8.2068	0.64371	0.76655	981
1893.8	51.783	10.758	0.79224	0.54754	982
140.61	23.998	4.7842	0.80064	0.55578	983
8616.6	135.79	13.552	0.9002	0.3925	984
138.41	44.983	4.0929	0.90901	0.38885	985
145	20.304	6.0842	0.70035	0.58901	986
48.334	10.382	5.7914	0.44218	0.6993	987
142.81	16.9	8.2719	0.51053	0.48834	988
142.81	16.517	6.8434	0.58567	0.57972	989
112.05	23.4	5.3651	0.77072	0.53576	990
2324.4	61.1	17.561	0.71259	0.48023	991
1384.1	41.809	9.9142	0.76287	0.58785	992
46.137	11.165	4.9783	0.55411	0.69574	993
2533.1	50.866	11.685	0.77028	0.60515	994
4358.9	96.2	12.359	0.87153	0.40362	995
13962	109.02	21.376	0.80393	0.45302	996
24910	378.19	15.045	0.96022	0.23613	997
52093	1366.9	19.29	0.98589	0.10695	998
12297	180.27	26.94	0.85055	0.25696	999
279.02	42.254	7.039	0.83341	0.37086	1000
188.94	35.1	5.3651	0.84715	0.41886	1001
25679	624	15.266	0.97554	0.16382	1002
1149	36.303	9.7934	0.73023	0.64405	1003
142.81	15.6	10.288	0.34052	0.44648	1004
1151.2	39.315	8.7674	0.777	0.60713	1005
1584	43.291	9.7823	0.77403	0.60507	1006
1401.7	31.08	11.117	0.64232	0.74191	1007
303.19	28.021	7.0992	0.74664	0.51667	1008
197.73	15.034	7.0631	0.5302	0.75649	1009
76.895	14.429	6.596	0.54286	0.56444	1010
2115.7	78.719	9.6374	0.87757	0.40925	1011
45544	355.11	21.756	0.93874	0.28459	1012
48.334	11.154	4.9791	0.55361	0.67892	1013
195.53	36.4	5.3651	0.85261	0.38679	1014
2937.4	119.54	8.726	0.927	0.35636	1015
219.7	31.761	7.0992	0.77648	0.4588	1016
1704.9	50.819	9.123	0.82048	0.55016	1017
336.14	79.3	4.2068	0.94695	0.29536	1018
46.137	11.208	5.5997	0.50038	0.69115	1019
8056.4	118.53	13.358	0.8873	0.43839	1020
14131	137.3	16.648	0.87875	0.44583	1021
30494	241.77	26.797	0.88916	0.31254	1022
171.37	26.491	6.4848	0.75521	0.45452	1023
279.02	28.021	7.9641	0.71578	0.42808	1024
5000.4	74.298	17.562	0.76362	0.50319	1025
2636.4	49.572	11.861	0.76074	0.63065	1026
298.79	59.782	5.6801	0.90499	0.33414	1027
13239	341.36	16.478	0.95173	0.19282	1028
53082	403.15	34.143	0.91531	0.25559	1029
52.728	11.416	6.5968	0.42215	0.67211	1030
21706	180.05	18.041	0.8998	0.40396	1031
4088.6	65	15.266	0.76514	0.53376	1032
408.64	37.314	15.28	0.5905	0.30838	1033
46.137	11.011	3.7973	0.65515	0.77355	1034
197.73	25.244	6.2235	0.75347	0.51322	1035
5793.5	102.15	17.255	0.83108	0.43893	1036
87.88	23.997	4.1149	0.82853	0.53496	1037
48.334	10.184	6.7175	0.3404	0.65248	1038
140.61	13.867	5.8599	0.57743	0.7583	1039
210.91	21.829	7.2528	0.66774	0.5237	1040
1546.7	37.55	10.179	0.72892	0.67293	1041
2306.8	83.025	10.17	0.8775	0.36098	1042
65.91	10.493	7.7683	0.2597	0.61509	1043
1867.5	53.784	9.719	0.81929	0.54029	1044
1515.9	50.253	12.391	0.75342	0.4982	1045
1221.5	30.54	12.073	0.60469	0.63044	1046
8994.5	114.41	13.793	0.87944	0.44925	1047
6210.9	79.285	15.076	0.80985	0.53933	1048
48.334	11.154	6.1719	0.44667	0.67892	1049
1696.1	35.103	11.321	0.6775	0.71467	1050
1023.8	26.328	10.567	0.59865	0.76777	1051
373.49	45.596	10.363	0.77271	0.26992	1052
129.62	10.52	7.0054	0.33408	0.86444	1053
6331.8	88.107	13.716	0.84432	0.51084	1054
740.39	49.054	7.3249	0.85068	0.4685	1055
14160	211.53	13.35	0.93689	0.31839	1056
204000	548.73	54.612	0.90048	0.28275	1057
3855.7	90.343	10.179	0.88733	0.44578	1058
9277.9	201.01	11.333	0.94362	0.30269	1059
3352.6	79.285	12.199	0.84613	0.47536	1060
5964.9	123.82	11.879	0.90407	0.33203	1061
2065.2	50.3	11.248	0.77638	0.58886	1062
248.26	17.082	8.2068	0.51958	0.65036	1063
2990.1	68.792	10.848	0.8423	0.50797	1064
12606	130.74	15.006	0.88522	0.43029	1065
107000	480.26	42.478	0.91155	0.22093	1066
171.37	30.844	7.2199	0.76592	0.3785	1067
17655	282.74	58.66	0.79253	0.14865	1068
342.73	64.251	5.5733	0.91326	0.33216	1069
410.84	30.514	7.3637	0.75868	0.56156	1070
1942.2	99.328	8.2955	0.91648	0.322	1071
74.698	11.294	4.8276	0.57256	0.80316	1072
59.319	10.163	8.3112	0.18219	0.64308	1073
8339.8	197.97	11.018	0.94435	0.28719	1074
1168.8	38.796	9.3104	0.76002	0.60786	1075
76.895	13.505	4.5262	0.66484	0.77489	1076
210.91	33.008	6.2235	0.81145	0.42947	1077
48.334	8.6873	6.1719	0.28954	0.7456	1078
46.137	8.7724	6.554	0.25289	0.72228	1079
65.91	13.621	4.1256	0.6971	0.68533	1080
158.18	29.55	7.4114	0.7492	0.39948	1081
50.531	9.4381	4.7308	0.49876	0.84045	1082
76.895	17.764	4.8278	0.72822	0.56778	1083
911.75	34.585	8.6645	0.74947	0.62291	1084
290	21.406	7.5203	0.64868	0.60702	1085
2563.9	72.681	10.331	0.85786	0.42633	1086
1054.6	27.34	9.7934	0.64179	0.7627	1087
248.26	61.1	4.2068	0.93115	0.33929	1088
64710	385.1	58.913	0.84702	0.20656	1089
3974.4	119.82	9.6374	0.91957	0.3523	1090
7623.6	105.12	12.999	0.87633	0.46721	1091
6496.5	112.43	15.958	0.85807	0.40609	1092
191.14	31.761	5.7826	0.81793	0.48502	1093
520.69	26.774	7.4148	0.72306	0.63944	1094
8959.4	116.36	14.136	0.87852	0.45025	1095
292.2	26.491	7.3249	0.7235	0.53755	1096
57.122	19.5	4.2068	0.78427	0.55095	1097
87.88	22.798	4.4304	0.80567	0.50451	1098
861.22	25.857	9.3083	0.64002	0.74833	1099
158.18	11.208	7.904	0.29478	0.7912	1100
59.319	9.5166	4.8513	0.49023	0.8572	1101
265.84	20.191	7.5601	0.62557	0.6301	1102
3480.1	165.69	12.985	0.92163	0.2217	1103
483.34	23.034	8.2955	0.63986	0.6825	1104
274.63	16.517	7.9641	0.51782	0.78588	1105
3752.5	93.6	11.775	0.8742	0.39811	1106
85.683	11.901	5.8248	0.51058	0.70482	1107
8559.5	146.76	18.577	0.87342	0.24802	1108
281.22	23.034	7.2454	0.68544	0.59991	1109
261.44	29.315	6.6143	0.77437	0.46121	1110
3288.9	91.213	10.095	0.88933	0.42461	1111
169.17	16.895	7.385	0.5629	0.61556	1112
4328.1	88.036	23.673	0.7311	0.38759	1113
637.13	34.538	14.744	0.5731	0.37854	1114
2801.2	50.3	12.468	0.75213	0.63179	1115
5015.8	113.85	11.479	0.89917	0.33635	1116
30275	295.84	70.372	0.76213	0.1713	1117
1377.5	46.067	9.2788	0.79858	0.5415	1118
34541	275.59	45.496	0.83491	0.30564	1119
68.107	10.047	5.5611	0.44651	0.76368	1120
685.46	98.8	5.9553	0.93972	0.26756	1121
397.66	30.527	7.6617	0.74902	0.51156	1122
136.21	19.5	9.004	0.53826	0.43282	1123
5494.7	137.42	10.205	0.92573	0.34603	1124
1663.1	38.796	11.117	0.71346	0.66626	1125
48.334	11.101	5.3539	0.51772	0.68769	1126
131.82	23.991	6.3724	0.73439	0.47345	1127
307.58	18.047	7.5821	0.57986	0.67724	1128
101.06	27.3	5.3651	0.80348	0.4568	1129
327.35	28.6	6.6393	0.76786	0.521	1130
50.531	11.011	4.1149	0.6263	0.77624	1131
1065.5	36.937	8.6645	0.76542	0.61691	1132
417.43	24.607	15.848	0.35595	0.27901	1133
118000	469.26	33.188	0.92927	0.27403	1134
219.7	22.658	5.8125	0.74347	0.61603	1135
61.516	14.987	4.4334	0.70419	0.60261	1136
54817	329.28	43.389	0.86823	0.28823	1137
6019.8	83.45	23.564	0.71762	0.46361	1138
3422.9	72.486	11.333	0.84365	0.49819	1139
96.668	12.83	5.8758	0.54203	0.65757	1140
129.62	17.375	7.1696	0.58736	0.59684	1141
57.122	11.154	4.3958	0.6059	0.72708	1142
79.092	12.867	5.3948	0.58072	0.72502	1143
36165	255.17	32.314	0.87336	0.30634	1144
494.32	48.582	8.235	0.83049	0.39234	1145
3480.1	75.374	10.727	0.85768	0.47913	1146
1366.5	33.737	10.78	0.68046	0.70566	1147
70.304	8.9118	5.7591	0.35376	0.87275	1148
1131.5	34.821	9.7823	0.71906	0.65764	1149
96.668	12.893	11.061	0.14209	0.58659	1150
96.668	15.035	6.3246	0.57933	0.52391	1151
5042.1	61.29	21.051	0.65653	0.41639	1152
168000	990.97	24.084	0.9757	0.17909	1153
305.38	19.519	9.6128	0.50753	0.60547	1154
213000	919.88	39.772	0.95676	0.21039	1155
155.99	20.022	5.6801	0.7163	0.58636	1156
164.78	12.826	7.7935	0.39237	0.76882	1157
227000	1010.1	31.849	0.96847	0.19536	1158
650.31	24.295	9.2318	0.62002	0.72667	1159
48.334	9.0743	5.4936	0.39459	0.76102	1160
61.516	12.303	7.2426	0.41133	0.59378	1161
162.58	19.5	6.6393	0.65952	0.61981	1162
112.05	18.64	5.7464	0.69172	0.56563	1163
54.925	16.087	4.548	0.71729	0.61412	1164
257.05	19.034	7.1969	0.62188	0.67706	1165
65.91	17.481	4.4527	0.74528	0.54275	1166
388.87	33.68	12.387	0.63221	0.35505	1167
136000	352.53	35.914	0.89812	0.34393	1168
82139	416.35	28.719	0.93102	0.29763	1169
142.81	12.541	6.2907	0.49838	0.8182	1170
173000	851.5	29.8	0.965	0.2084	1171
15179	138.8	38.843	0.72015	0.30903	1172
96.668	9.4458	6.8636	0.27337	0.89465	1173
329.55	35.1	5.9553	0.83033	0.48678	1174
1865.3	50.7	10.491	0.79307	0.54656	1175
175000	217.5	49.62	0.77187	0.49864	1176
4582.9	100.7	11.056	0.89021	0.42145	1177
220000	177.21	59.019	0.66696	0.57591	1178
82673	559.62	28.957	0.94826	0.22591	1179
4220.4	52.716	17.347	0.67094	0.56102	1180
476.75	26.762	7.6078	0.71572	0.61929	1181
102000	663.16	33.26	0.94985	0.19725	1182
65932	288.37	28.296	0.90187	0.34259	1183
41130	174.18	39.877	0.77105	0.40179	1184
6101.1	108.44	15.911	0.85328	0.42013	1185
69199	447.21	25.445	0.9431	0.2639	1186
4068.8	63.719	13.094	0.79451	0.57786	1187
46972	717.6	18.602	0.97408	0.16197	1188
113000	562.51	43.919	0.92192	0.25466	1189
141000	602.98	30.757	0.94899	0.2466	1190
173000	807.18	25.519	0.96839	0.21948	1191
88765	260.02	33.437	0.8714	0.41131	1192
845.85	110.5	5.9553	0.94611	0.26801	1193
27561	410.88	13.906	0.96615	0.23178	1194
322000	593.41	37.163	0.93737	0.30385	1195
7265.5	89.196	32.66	0.63384	0.34989	1196
13046	165.98	17.163	0.8966	0.36885	1197
19670	231.34	14.656	0.93665	0.32618	1198
145	14.996	6.404	0.57296	0.66774	1199
2636.4	66.3	10.491	0.84176	0.50104	1200
268.03	12.791	8.1559	0.36239	0.8423	1201
1700.5	41.266	10.445	0.74689	0.64309	1202
274.63	22.1	7.72	0.65068	0.56044	1203
83.486	14.025	4.7742	0.65959	0.66026	1204
83.486	16.491	5.761	0.65066	0.54678	1205
5481.5	185.9	13.263	0.92866	0.2761	1206
127.43	15.258	6.1719	0.5955	0.66531	1207
507.51	24.7	7.9233	0.67922	0.64952	1208
31914	253.19	20.06	0.92077	0.33766	1209
90.077	25.291	3.8128	0.84924	0.51257	1210
3245	60.348	12.871	0.78672	0.565	1211
716.22	26.538	8.2068	0.69076	0.72438	1212
2574.9	58.5	17.318	0.70397	0.4468	1213
112.05	37.7	3.1385	0.91675	0.43591	1214
13793	165.25	18.358	0.88891	0.37357	1215
4075.4	48.111	19.274	0.59939	0.61626	1216
15109	182.46	19.537	0.89292	0.34289	1217
982.06	33.236	10.78	0.67564	0.60511	1218
76.895	12.824	5.6801	0.55706	0.72818	1219
736	40.361	8.0114	0.80151	0.50866	1220
1278.7	39.662	10.165	0.7437	0.60083	1221
766.75	36.279	8.2128	0.77362	0.56036	1222
230.69	41.6	4.977	0.88036	0.40534	1223
448.19	39.499	7.1696	0.81849	0.46108	1224
4879.5	93.837	21.969	0.76588	0.37045	1225
2935.2	79.177	10.586	0.86629	0.44378	1226
891.98	30.112	9.623	0.68043	0.67432	1227
393.26	33.055	7.039	0.78705	0.48298	1228
184.55	15.034	6.2907	0.58158	0.789	1229
268.03	15.317	6.9324	0.54741	0.82693	1230
59.319	12.824	4.1881	0.67341	0.74238	1231
48853	110.13	44.677	0.59431	0.74885	1232
7742.2	144.3	12.359	0.91435	0.37635	1233
775.54	37.108	9.2318	0.75122	0.55539	1234
243.87	21.406	6.6698	0.68842	0.60596	1235
22917	245.26	17.573	0.92835	0.3236	1236
15199	135.11	24.859	0.81601	0.36664	1237
1537.9	38.941	10.789	0.72296	0.64631	1238
204.32	36.4	5.3651	0.85261	0.38935	1239
692.05	21.974	10.1	0.54035	0.80202	1240
2735.3	119.6	9.2073	0.92302	0.33702	1241
946.91	27.025	10.675	0.605	0.7321	1242
2660.6	85.8	9.4302	0.89009	0.4146	1243
127.43	19.5	5.3651	0.72486	0.62348	1244
2047.6	44.915	10.803	0.75949	0.62141	1245
1522.5	19.381	15.239	0.21372	0.96384	1246
2840.7	65.836	11.47	0.82578	0.5016	1247
358.11	17.669	8.2252	0.53448	0.81201	1248
837.06	21.418	10.567	0.50663	0.84695	1249
254.85	18.958	7.5847	0.59992	0.63727	1250
226.29	25.529	5.2825	0.79308	0.55423	1251
8853.9	121.05	13.716	0.88668	0.43624	1252
953.5	41.62	9.7934	0.7647	0.5363	1253
1779.6	36.349	17.637	0.51479	0.58003	1254
3170.3	142.73	14.438	0.89885	0.24886	1255
419.63	18.2	8.8621	0.51307	0.78244	1256
582.21	24.021	8.7865	0.63421	0.72462	1257
7922.4	72.358	43.98	0.3922	0.31169	1258
351.52	11.914	9.285	0.22063	0.97177	1259
2713.3	65.146	10.567	0.8378	0.50741	1260
559000	882.81	42.139	0.95227	0.24704	1261
3669	75.859	11.881	0.84338	0.48022	1262
14252	215.95	14.222	0.93414	0.30531	1263
87.88	15.6	5.3651	0.65608	0.60727	1264
1034.8	31.08	9.5519	0.69267	0.67449	1265
9190	127.3	16.163	0.87304	0.41888	1266
138.41	9.5189	7.2764	0.23558	0.9097	1267
162.58	25.291	5.932	0.76545	0.49027	1268
1504.9	34.566	10.306	0.70183	0.70353	1269
1434.6	40.373	13.911	0.65545	0.5439	1270
17642	225.81	24.998	0.88929	0.2067	1271
63.713	11.558	6.1719	0.46601	0.62345	1272
45649	613.42	19.008	0.96901	0.17345	1273
114.24	11.078	8.7676	0.20858	0.78994	1274
2043.2	194.68	6.9678	0.96421	0.2183	1275
37659	265.28	19.291	0.92728	0.34962	1276
61582	579.05	18.931	0.96731	0.21223	1277
529.48	19.859	8.726	0.5606	0.77159	1278
103.26	20.8	6.436	0.69058	0.48605	1279
2300.3	60.112	10.567	0.82421	0.51261	1280
54.925	10.047	5.5733	0.44529	0.72366	1281
3596.5	104	9.4302	0.90933	0.3814	1282
208.72	36.4	5.3651	0.85261	0.43361	1283
145	15.6	7.9233	0.4921	0.55392	1284
2647.4	83.544	8.9323	0.89308	0.4261	1285
11115	54.311	33.807	0.37753	0.58258	1286
153.79	15.494	10.387	0.32962	0.49651	1287
281.22	13.436	8.5282	0.36526	0.85389	1288
3014.3	50.819	17.551	0.65463	0.59225	1289
303.19	17.344	8.2465	0.52453	0.73533	1290
14195	176.03	17.273	0.90187	0.36777	1291
340.54	44.2	5.3651	0.87862	0.40923	1292
4455.5	85.267	19.632	0.76976	0.41469	1293
11227	312.6	18.043	0.94228	0.17357	1294
4916.9	93.355	11.632	0.87541	0.4514	1295
2834.1	54.041	13.385	0.75232	0.59024	1296
96.668	18.775	4.4334	0.76386	0.60161	1297
52.728	16.281	5.3646	0.6705	0.56986	1298
103.26	14.354	9.074	0.36784	0.53799	1299
307.58	36.4	10.288	0.71736	0.30715	1300
2979.1	53.289	28.366	0.4677	0.26507	1301
1669.7	49.032	10.095	0.79412	0.54024	1302
2267.3	50.116	11.368	0.77317	0.58368	1303
1129.3	24.118	12.256	0.49182	0.76814	1304
199.93	17.528	9.1137	0.48005	0.58226	1305
3761.3	123.18	8.726	0.92916	0.35667	1306
101.06	16.281	6.6143	0.59374	0.51759	1307
1986.1	46.303	10.564	0.77185	0.60288	1308
112.05	16.555	8.8353	0.4663	0.48663	1309
417.43	15.159	9.5796	0.36805	0.89546	1310
412000	481.53	47.334	0.9017	0.37115	1311
518.49	35.1	6.8154	0.80583	0.51951	1312
61.516	18.2	3.1385	0.82756	0.6265	1313
707.43	117.72	5.7006	0.95158	0.22832	1314
408.64	20.729	8.6645	0.582	0.68451	1315
36721	92.611	60.269	0.34923	0.40185	1316
478.95	20.776	8.6476	0.58376	0.76527	1317
1531.3	35.353	15.927	0.54948	0.594	1318
290	13.008	8.6159	0.33764	0.91365	1319
2944	69.311	11.685	0.83142	0.4758	1320
6856.8	104.93	12.985	0.87625	0.45521	1321
28768	228.53	19.06	0.9166	0.35912	1322
92.274	13	4.977	0.61716	0.73982	1323
50.531	9.1	5.3651	0.41043	0.75296	1324
483.34	40.514	6.8434	0.83109	0.42819	1325
6006.6	443.1	8.4547	0.98092	0.1471	1326
711.83	26.281	9.0847	0.65433	0.71706	1327
1045.8	27.575	10.095	0.63391	0.72462	1328
38584	215.6	22.732	0.89456	0.40136	1329
898.57	106.6	6.436	0.93963	0.27975	1330
1628	37.832	11.28	0.70184	0.66373	1331
28623	539.6	18.147	0.96637	0.14281	1332
2805.6	73.758	13.348	0.81903	0.4318	1333
395.46	16.129	11.353	0.29615	0.80119	1334
22086	170.12	21.803	0.87184	0.4157	1335
314.17	14.306	8.349	0.41641	0.89387	1336
709.63	19.362	10.034	0.48177	0.84444	1337
8471.6	107.01	18.424	0.82783	0.426	1338
94.471	20.54	4.4453	0.78358	0.55684	1339
177.96	12.777	6.4848	0.49245	0.78361	1340
1175.4	41.29	9.5986	0.76753	0.59232	1341
48.334	7.9702	5.5333	0.30575	0.92348	1342
830.47	35.103	8.495	0.758	0.60426	1343
177000	687.05	40.523	0.94102	0.24682	1344
31859	169.2	22.624	0.86629	0.46503	1345
162.58	23.142	7.8415	0.66116	0.49397	1346
52.728	17.321	3.408	0.80324	0.62272	1347
995.24	26.093	10.564	0.59513	0.77914	1348
6030.8	95.965	13.35	0.86089	0.46324	1349
533.87	22.07	8.5369	0.61318	0.73893	1350
806.3	35.339	8.1795	0.76854	0.58289	1351
7964.1	84.5	22.238	0.73683	0.48897	1352
2210.2	58.488	10.024	0.82862	0.51767	1353
1854.3	95.965	8.6645	0.90971	0.3376	1354
1744.4	46.513	11.05	0.76244	0.58454	1355
279.02	16.564	7.2454	0.56258	0.76759	1356
41106	197.79	46.268	0.76607	0.3715	1357
57.122	9.2172	7.7488	0.15931	0.66372	1358
590.99	19.058	9.5519	0.49879	0.83323	1359
709.63	17.854	10.322	0.42186	0.89329	1360
24839	110.77	38.67	0.65091	0.38726	1361
483.34	24.064	7.6703	0.68125	0.67701	1362
123.03	12.198	6.6656	0.45355	0.75105	1363
645.92	26.774	8.2068	0.69348	0.69579	1364
92.274	11.713	10.223	0.12719	0.57464	1365
1313.8	37.832	9.9142	0.73794	0.62957	1366
3726.1	101.33	12.468	0.87696	0.33615	1367
2603.4	47.078	12.899	0.72602	0.63364	1368
377.88	40.96	7.6917	0.81222	0.41906	1369
2605.6	75.262	9.6374	0.87195	0.46011	1370
125.23	11.713	7.0702	0.39637	0.81672	1371
1142.4	28.6	10.02	0.64963	0.74682	1372
441.6	41.761	7.9641	0.80929	0.3827	1373
593.19	51.83	7.1015	0.86299	0.41457	1374
232.88	37.22	6.1268	0.83539	0.3931	1375
2563.9	44.431	19.843	0.55338	0.46011	1376
358.11	44.302	6.9581	0.84294	0.37214	1377
443.79	13.963	11.294	0.1912	0.90458	1378
14034	84.5	25.429	0.69907	0.57491	1379
2109.1	46.162	13.748	0.70219	0.47248	1380
2559.5	47.995	12.583	0.73783	0.63043	1381
234000	599.54	29.715	0.95044	0.28968	1382
169.17	13.505	8.4213	0.37643	0.758	1383
11304	136.34	14.791	0.89151	0.42689	1384
674.48	25.48	8.5369	0.66495	0.72608	1385
742.59	23.269	9.5519	0.58951	0.78077	1386
828.27	18.129	11.658	0.35694	0.90439	1387
3583.3	97.494	11.392	0.88315	0.37299	1388
463.57	20.493	8.1795	0.60086	0.74675	1389
74.698	9.4082	5.8134	0.38209	0.88848	1390
3313.1	36.208	17.133	0.52684	0.77597	1391
891.98	17.731	13.477	0.23988	0.92068	1392
834.86	27.057	8.7674	0.67596	0.74867	1393
5793.5	120.39	11.05	0.90821	0.3802	1394
29594	473.05	19.29	0.95922	0.13814	1395
37305	521.11	16.317	0.96869	0.20865	1396
8796.8	124.93	13.793	0.88959	0.42374	1397
45289	175.85	36.118	0.79461	0.35563	1398
492.13	19.293	9.1137	0.52763	0.79399	1399
73883	412.93	30.656	0.92576	0.23589	1400
1942.2	58.231	9.4555	0.83762	0.51538	1401
3330.7	87.284	9.6788	0.88911	0.43559	1402
599.78	40.3	7.1136	0.82348	0.51965	1403
6558	100.41	12.767	0.87285	0.46641	1404
65.91	18.775	4.1149	0.78083	0.5614	1405
5890.2	173.84	15.792	0.90916	0.28295	1406
430.61	71.71	5.7826	0.91936	0.32466	1407
1160	33.998	9.7934	0.71194	0.67155	1408
397.66	19.812	8.1795	0.58714	0.70531	1409
173.56	11.011	7.2805	0.33882	0.86306	1410
2792.4	61.946	11.333	0.81704	0.54275	1411
10699	215.95	13.542	0.93729	0.29683	1412
206.52	13.614	6.9078	0.49259	0.81994	1413
17075	225.62	14.567	0.93544	0.31087	1414
399.85	20.257	7.4148	0.63397	0.79052	1415
204.32	14.023	6.8456	0.51184	0.78763	1416
639.33	42.207	7.6054	0.81981	0.43912	1417
285.61	14.729	8.3923	0.43021	0.87387	1418
1555.5	54.302	9.8222	0.81912	0.51969	1419
10284	168.75	16.779	0.90057	0.30592	1420
314.17	17.709	7.6617	0.56736	0.78038	1421
217.5	20.257	6.0798	0.69987	0.65108	1422
21340	327.8	16.074	0.95096	0.23667	1423
15889	109.8	19.124	0.82583	0.53778	1424
1124.9	36.727	8.726	0.76241	0.61849	1425
1814.7	52.358	10.322	0.80286	0.52297	1426
7456.6	98.908	16.963	0.8285	0.4489	1427
79.092	21.478	4.585	0.78653	0.50721	1428
37371	488.8	16.034	0.9672	0.19609	1429
70.304	11.294	5.3646	0.52501	0.75505	1430
408.64	24.715	6.7934	0.72513	0.64701	1431
188.94	16.564	7.4148	0.55236	0.65802	1432
46620	203.18	25.27	0.87563	0.44966	1433
129.62	29.503	5.9279	0.79908	0.43572	1434
61.516	18.2	4.2068	0.76886	0.60833	1435
595.39	16.8	9.9142	0.40986	0.88107	1436
195.53	24.7	5.3651	0.78279	0.57981	1437
3161.5	83.536	10.689	0.87204	0.44211	1438
43852	347.01	25.116	0.92762	0.26613	1439
151.59	21.551	5.6801	0.73643	0.57515	1440
461.37	28.822	7.864	0.72715	0.52762	1441
445.99	19.812	8.5369	0.5691	0.77982	1442
555.84	21.949	8.2775	0.62287	0.72459	1443
281.22	19.038	7.1161	0.62622	0.69285	1444
3543.8	79.216	10.553	0.86678	0.47552	1445
4273.2	76.325	12.537	0.83575	0.50308	1446
103.26	10.493	6.684	0.36303	0.79863	1447
474.55	31.142	6.7603	0.78292	0.57076	1448
316.37	42.678	5.7674	0.86486	0.40765	1449
6641.5	109.45	13.203	0.87936	0.43689	1450
173.56	19.253	7.0702	0.63277	0.55367	1451
3073.6	74.596	10.241	0.86272	0.48181	1452
298.79	48.1	5.9553	0.87619	0.37662	1453
217.5	19.246	7.2805	0.62171	0.66848	1454
5894.6	132.15	10.758	0.91859	0.36978	1455
2662.8	53.171	15.412	0.71015	0.4988	1456
96.668	17.764	4.8114	0.72914	0.55476	1457
3923.8	86.252	10.763	0.87521	0.45171	1458
10218	120.29	14.568	0.87889	0.45507	1459
588.8	51.971	7.2805	0.85991	0.39075	1460
720.62	21.74	9.9142	0.54396	0.81929	1461
6316.4	91.873	13.069	0.85775	0.49079	1462
114.24	13.686	6.3724	0.5344	0.60756	1463
566.83	29.739	7.7179	0.74048	0.60279	1464
16396	200.99	14.463	0.92804	0.35108	1465
503.11	33.715	6.8434	0.79702	0.55241	1466
331.75	16.8	7.5075	0.55312	0.80648	1467
130000	365.37	38.203	0.89544	0.34823	1468
9073.6	94.131	15.241	0.83809	0.53148	1469
623.95	25.48	8.5369	0.66496	0.72737	1470
439.4	33.196	6.4848	0.80466	0.53575	1471
46.137	9.5189	4.6688	0.50953	0.81174	1472
445.99	57.963	6.217	0.89274	0.32814	1473
79.092	21.478	4.4428	0.79315	0.52751	1474
443.79	22.305	7.6054	0.65903	0.68468	1475
12253	188.12	15.39	0.91819	0.33977	1476
57.122	7.6084	5.5997	0.26401	0.99766	1477
206.52	25.763	6.5914	0.74415	0.5535	1478
279.02	16.281	8.1795	0.49761	0.76206	1479
1149	36.491	10.553	0.7108	0.6305	1480
107000	549.03	28.959	0.94725	0.22962	1481
7225.9	162.5	14.085	0.91332	0.3231	1482
105.46	12.777	5.3646	0.58012	0.76411	1483
9893.1	126.1	15.244	0.87911	0.4319	1484
1105.1	30.258	13.748	0.54565	0.6218	1485
18523	228.02	16.273	0.92863	0.31338	1486
2401.3	91.847	8.5369	0.90705	0.38096	1487
373.49	19.363	7.6082	0.60708	0.72706	1488
59.319	15.6	3.1385	0.79882	0.66527	1489
4306.1	75.403	17.804	0.76389	0.41826	1490
79.092	8.521	6.1401	0.27941	0.8952	1491
65.91	19.5	4.2068	0.78427	0.54702	1492
3598.7	143.93	9.7934	0.93196	0.28738	1493
7346.8	128.13	17.258	0.86531	0.3895	1494
3956.8	57.194	13.35	0.76659	0.62391	1495
281.22	34.679	6.1791	0.82182	0.46409	1496
274.63	34.726	6.1791	0.82206	0.4586	1497
237.28	40.3	5.3651	0.86687	0.41082	1498
349.32	27.57	7.6078	0.72405	0.5361	1499
37745	313.89	18.798	0.94011	0.30824	1500
463.57	16.525	9.1605	0.44565	0.88721	1501
639.33	34.49	10.024	0.70937	0.52385	1502
2465	232.7	7.1136	0.96943	0.18468	1503
28361	358.78	14.584	0.95935	0.25932	1504
87.88	20.8	4.2068	0.79775	0.55024	1505
103.26	21.877	5.1683	0.76375	0.51084	1506
230.69	30.853	5.1747	0.83228	0.47718	1507
112.05	17.764	5.5611	0.68694	0.56917	1508
3477.8	78.898	10.689	0.86452	0.47152	1509
551.45	33.438	7.5734	0.77351	0.51764	1510
1882.8	93.66	9.9142	0.89415	0.28996	1511
19307	296.08	12.476	0.95786	0.26667	1512
63.713	23.4	3.868	0.8347	0.53108	1513
136.21	22.1	5.9553	0.73053	0.51049	1514
1777.4	31.787	11.536	0.63709	0.75469	1515
2520	47.187	11.692	0.75223	0.62559	1516
142.81	14.87	6.4669	0.56512	0.71606	1517
120.83	13.614	6.289	0.53804	0.72746	1518
13151	122.83	18.527	0.84917	0.46657	1519
3781	81.412	10.728	0.86823	0.46487	1520
1502.8	42.725	10.024	0.76539	0.60085	1521
443.79	34.622	7.1331	0.79397	0.50557	1522
54.925	9.7935	4.8104	0.50882	0.85897	1523
173.56	30.527	6.9193	0.77334	0.38352	1524
569.02	32.5	7.9233	0.75621	0.5499	1525
81.289	9.5189	7.2418	0.23922	0.81077	1526
55246	302.9	26.103	0.91382	0.34552	1527
41378	470.6	16.927	0.96403	0.22788	1528
112.05	16.517	5.932	0.64085	0.55645	1529
217.5	19.974	7.2454	0.63727	0.60192	1530
2487	53.218	10.399	0.80459	0.58114	1531
114.24	9.0835	6.7605	0.25573	0.92764	1532
1349	83.2	7.1136	0.9145	0.35846	1533
4692.8	114.4	15.089	0.86811	0.33191	1534
127.43	26.432	4.7582	0.81998	0.47347	1535
4260	76.65	12.805	0.83294	0.51078	1536
7709.3	127.82	12.729	0.90041	0.40129	1537
1485.2	36.81	10.157	0.72408	0.69002	1538
2847.3	57.147	11.479	0.79912	0.56323	1539
3051.6	78.908	10.205	0.87067	0.45365	1540
59.319	19.5	4.2068	0.78427	0.56579	1541
10563	164.61	12.739	0.92261	0.35984	1542
149.4	18.775	4.8114	0.74373	0.67033	1543
31318	172.14	27.276	0.84155	0.40414	1544
52394	238.65	27.291	0.88564	0.35716	1545
1245.7	28.539	10.758	0.62304	0.77315	1546
221.9	37.208	5.7464	0.84556	0.4087	1547
1520.3	182.94	6.888	0.96235	0.18134	1548
977.66	36.255	8.726	0.75932	0.59714	1549
54.925	14.87	4.4428	0.70124	0.63599	1550
6377.9	184.66	9.0887	0.95078	0.28873	1551
1085.3	37.135	8.8231	0.76241	0.62556	1552
4604.9	89.7	12.359	0.86222	0.4527	1553
538.26	17.035	8.7674	0.48534	0.86842	1554
13610	117.54	16.705	0.85788	0.50134	1555
103.26	25.176	4.4428	0.82353	0.51336	1556
17989	467.18	14.086	0.96985	0.18367	1557
107.65	13.94	5.5382	0.6027	0.67289	1558
6312	140.4	10.02	0.92863	0.35475	1559
1944.3	64.204	9.0152	0.85958	0.44851	1560
153.79	27.785	5.1231	0.81562	0.41116	1561
2882.5	83.2	9.4302	0.88666	0.4417	1562
755.77	24.516	9.2554	0.62248	0.74375	1563
729.4	21.74	9.0887	0.58193	0.82648	1564
4978.4	78.04	16.773	0.78507	0.50883	1565
6709.6	103.87	13.069	0.87418	0.45379	1566
2867.1	46.8	13.495	0.71164	0.61096	1567
821.68	55.193	7.6054	0.8622	0.41417	1568
52431	309.4	23.964	0.92255	0.34532	1569
193.34	15.553	6.7781	0.5642	0.69332	1570
500.92	52.683	7.0114	0.86691	0.39648	1571
162.58	16.38	6.9078	0.57828	0.6294	1572
720.62	50.026	6.9078	0.86191	0.44354	1573
19698	231.4	21.373	0.90763	0.2919	1574
7069.9	112.64	12.414	0.8898	0.43014	1575
35653	288.6	22.251	0.9229	0.30294	1576
1351.2	42.207	10.024	0.76251	0.57273	1577
5428.8	146.23	9.9846	0.93172	0.33795	1578
60059	439.85	19.89	0.95478	0.26843	1579
3229.6	78.754	10.04	0.87251	0.45827	1580
4167.7	57.241	12.999	0.7729	0.62953	1581
492.13	47.585	6.5769	0.86179	0.44645	1582
2201.4	65.429	9.1605	0.85999	0.49079	1583
1979.5	71.856	8.6149	0.88011	0.44234	1584
9833.8	117.04	17.699	0.84878	0.46714	1585
3981	90.364	10.396	0.88496	0.42963	1586
31624	375.22	20.234	0.94607	0.21777	1587
516.29	42.089	6.5769	0.84374	0.47445	1588
1999.3	44.746	10.53	0.76467	0.6343	1589
265.84	33.8	5.9553	0.82381	0.47221	1590
1091.9	51.405	7.4148	0.85576	0.47267	1591
93278	416.25	29.705	0.92864	0.27004	1592
3075.8	73.355	12.391	0.83108	0.47748	1593
7001.8	110.89	13.607	0.87729	0.44348	1594
2385.9	60.699	10.024	0.83486	0.53237	1595
58823	342.94	30.155	0.91207	0.25655	1596
112.05	23.4	4.2068	0.82022	0.50562	1597
347.13	25.244	6.4657	0.74387	0.64009	1598
7970.7	158.6	14.547	0.90828	0.34822	1599
94201	391.6	29.253	0.9253	0.32726	1600
6265.8	105.3	13.495	0.87184	0.43405	1601
1289.6	34.441	9.9846	0.7101	0.66883	1602
9146.1	138.99	14.229	0.89763	0.38682	1603
13492	191.32	14.229	0.92563	0.33334	1604
1019.4	66.3	7.9233	0.88049	0.40465	1605
24850	265.2	22.454	0.91533	0.24612	1606
48.334	10.047	4.8276	0.51951	0.69481	1607
120.83	14.943	5.7464	0.61545	0.66464	1608
46.137	9.0296	7.122	0.21126	0.72925	1609
57.122	9.5189	5.8615	0.38422	0.78985	1610
1843.3	57.032	8.8231	0.84529	0.49566	1611
80584	372.54	31.903	0.91436	0.28817	1612
90.077	10.52	7.4025	0.29633	0.69679	1613
2928.6	71.71	10.758	0.84998	0.48375	1614
53807	288.99	25.486	0.91181	0.3213	1615
191.14	30.274	4.585	0.84855	0.51386	1616
98.865	33.04	4.3969	0.86692	0.43842	1617
1428	46.23	9.2788	0.79929	0.57928	1618
3996.3	83.997	10.938	0.86978	0.46629	1619
57.122	24.7	3.1385	0.87294	0.53683	1620
281.22	17.035	7.4148	0.56475	0.76235	1621
529.48	39	7.1136	0.8176	0.48072	1622
45368	228.5	30.607	0.86605	0.34443	1623
29033	199.51	21.051	0.89449	0.40739	1624
221.9	20.222	6.9078	0.6584	0.59391	1625
5400.2	105	11.146	0.89385	0.42775	1626
2785.8	55.052	14.709	0.73282	0.54023	1627
79.092	24.7	4.977	0.7985	0.48735	1628
8517.8	117.75	16.573	0.85925	0.4083	1629
107.65	22.1	5.3651	0.75724	0.50055	1630
153.79	23.034	4.5262	0.8035	0.545	1631
125.23	15.268	6.6509	0.56439	0.58038	1632
272.43	17.854	6.9078	0.61309	0.68731	1633
31564	233.81	24.764	0.89409	0.35192	1634
37969	259.92	21.42	0.91759	0.35909	1635
909.56	30.599	8.8231	0.71166	0.66902	1636
241.67	20.294	6.4653	0.68143	0.6015	1637
509.7	22.023	7.9641	0.63837	0.75425	1638
2566.1	75.807	9.4473	0.87538	0.45088	1639
76.895	10.589	6.2367	0.41102	0.74549	1640
3794.2	104.68	9.9113	0.90532	0.38856	1641
74.698	7.9704	6.1475	0.22871	0.97574	1642
4121.6	67.6	13.517	0.80004	0.54977	1643
1375.3	62.844	8.2512	0.8687	0.43228	1644
31468	256.57	28.773	0.88785	0.32072	1645
830.47	25.32	9.5681	0.62211	0.75146	1646
1300.6	28.492	10.564	0.62923	0.78215	1647
10429	186.89	12.008	0.93575	0.32917	1648
320.76	39.467	5.8615	0.85149	0.40548	1649
274.63	38.464	6.122	0.84084	0.39258	1650
2449.7	61.732	10.53	0.82942	0.5182	1651
17361	265.34	12.587	0.95256	0.28238	1652
8827.5	120.99	13.303	0.89004	0.43693	1653
1234.7	38.466	9.2554	0.75939	0.60432	1654
131.82	14.3	5.3651	0.62482	0.7576	1655
8396.9	126.1	13.25	0.89492	0.42197	1656
184.55	13.788	7.2805	0.47196	0.795	1657
5336.5	111.8	17.561	0.84293	0.25637	1658
68.107	9.7643	6.0798	0.37735	0.83275	1659
4756.5	88.562	11.692	0.86798	0.47719	1660
1513.7	47.197	9.3713	0.80144	0.55075	1661
850.24	37.208	7.6617	0.79408	0.58307	1662
975.47	44.214	7.6617	0.82671	0.51067	1663
215.31	24.317	10.655	0.56183	0.36438	1664
1142.4	51.535	7.6703	0.85116	0.49021	1665
397.66	16.525	8.0043	0.51562	0.84293	1666
162.58	22.1	5.9553	0.73053	0.61055	1667
768.95	50.7	7.1136	0.85969	0.43374	1668
46232	200.49	34.745	0.8267	0.33871	1669
79.092	12.301	8.3053	0.32484	0.57678	1670
246.06	27.3	6.8154	0.75035	0.48352	1671
48.334	10	6.4657	0.35343	0.77431	1672
7256.7	90.605	14.901	0.83554	0.51593	1673
428.42	24.317	7.2418	0.70219	0.65949	1674
3556.9	81.616	15.564	0.8093	0.41815	1675
2142.1	59.364	9.4389	0.841	0.51153	1676
7359.9	160.78	11.166	0.93055	0.3296	1677
3003.3	54.193	11.861	0.78114	0.6039	1678
177.96	13.94	6.9633	0.50047	0.75327	1679
2109.1	58.288	9.9846	0.8287	0.51612	1680
553.64	18.965	8.8231	0.53478	0.84935	1681
155.99	20.8	4.977	0.76072	0.59095	1682
4664.2	88.671	11.692	0.86815	0.46252	1683
1335.8	43.562	9.1605	0.78971	0.57263	1684
3234	74.55	11.757	0.84229	0.46933	1685
1878.4	49.095	9.9113	0.79812	0.57557	1686
2383.7	67.409	9.4907	0.85921	0.49661	1687
1375.3	33.438	10.508	0.68574	0.70221	1688
498.72	33.113	7.4535	0.77491	0.51718	1689
1320.4	39.996	9.0847	0.77286	0.59236	1690
307.58	14.743	7.8944	0.46452	0.85455	1691
2524.3	47.585	12.237	0.74283	0.6203	1692
54.925	13.94	5.0215	0.63976	0.65052	1693
1841.1	57.963	9.4473	0.83701	0.51482	1694
5226.7	88.345	12.307	0.86069	0.47262	1695
5859.4	76.82	14.76	0.80787	0.54699	1696
50.531	8.2427	6.6362	0.1949	0.8304	1697
125.23	11.079	6.3514	0.42669	0.83379	1698
1342.4	30.997	10.689	0.65515	0.72124	1699
2291.5	46.654	11.818	0.7467	0.64227	1700
520.69	24.469	8.6645	0.6459	0.68102	1701
48.334	11.294	4.5262	0.59924	0.64709	1702
160.38	15.6	12.27	0.21344	0.48645	1703
1269.9	36.132	9.3713	0.74064	0.6541	1704
193.34	19.011	6.0316	0.68273	0.66538	1705
114.24	30.866	6.1482	0.80081	0.40995	1706
395.46	39.793	6.122	0.84615	0.44756	1707
186.75	32.5	5.9553	0.81676	0.39753	1708
206.52	29.343	4.8898	0.83336	0.448	1709
672.28	30.997	7.9418	0.74379	0.64531	1710
547.05	47.44	10.553	0.77755	0.36174	1711
426.22	21.616	8.4757	0.6079	0.66727	1712
1087.5	27.156	9.9846	0.63232	0.76659	1713
1283	39.341	15.995	0.59341	0.50715	1714
123.03	21.298	5.1254	0.75935	0.55091	1715
103.26	22.986	4.1275	0.82044	0.59444	1716
116.44	16.281	5.9653	0.6336	0.63448	1717
235.08	17.456	6.0939	0.6509	0.69294	1718
46.137	13.614	4.4428	0.67367	0.66219	1719
582.21	51.282	7.6082	0.85164	0.33248	1720
3100	84.72	9.4473	0.88849	0.42473	1721
2205.8	61.127	9.4907	0.84474	0.52475	1722
544.86	44.891	5.8949	0.86869	0.46798	1723
206.52	11.011	7.6054	0.3093	0.94681	1724
661.3	20.776	9.2554	0.55451	0.82586	1725
59.319	11.173	5.1683	0.53744	0.7248	1726
694.25	24.317	8.7598	0.63977	0.75086	1727
3609.7	58.94	14.224	0.75867	0.5758	1728
107.65	19.5	4.2068	0.78426	0.53497	1729
889.78	32.254	8.6149	0.73291	0.63617	1730
109.85	22.807	4.8898	0.7856	0.5133	1731
384.48	15.882	9.0274	0.43158	0.88499	1732
547.05	21.74	8.495	0.60924	0.75838	1733
46.137	10.848	5.3299	0.50866	0.67674	1734
57.122	12.494	3.7973	0.69607	0.76558	1735

## Sheet: KI_3
Volume3d	Length3d	EqDiameter	elongation	sphericity	index
6687.7	28.485	24.543	0.1384	0.9387	1
10827	42.506	26.316	0.38088	0.86633	2
40941	59.522	42.265	0.28993	0.92814	3
3394.4	23.037	20.566	0.10729	0.98902	4
220000	279.5	50.192	0.82042	0.52549	5
14716	37.723	33.154	0.12111	0.962	6
1450	28.011	12.414	0.55684	0.79918	7
180.15	9.1859	8.2715	0.099536	0.97962	8
3695.3	55.9	12.927	0.76874	0.63969	9
33142	52.073	41.156	0.20964	0.9147	10
3763.5	33.409	17.37	0.48007	0.82755	11
795.31	22.735	9.4907	0.58255	0.80835	12
872.21	14.559	12.638	0.13192	0.99673	13
19116	61.611	27.89	0.54732	0.81579	14
775.54	13.849	11.918	0.13942	1.0101	15
4194.1	23.495	21.786	0.072721	0.98483	16
999.63	14.981	13.759	0.081566	0.98263	17
17104	52.513	27.777	0.47105	0.83863	18
32542	48.49	44.754	0.077055	0.93969	19
918000	387.67	88.996	0.77043	0.55469	20
1370.9	57.2	10.02	0.82482	0.46218	21
83660	322.4	33.539	0.89597	0.36606	22
5900000	980.61	144	0.85315	0.4301	23
300.99	17.528	7.8949	0.54959	0.77986	24
24253	144.3	26.713	0.81488	0.43608	25
305.38	10.864	8.9748	0.17393	1.0278	26
5861.6	26.483	24.153	0.087984	0.9834	27
1430.3	16.455	15.037	0.08616	0.99228	28
768.95	14.06	12.622	0.10225	1.0046	29
6498.7	40.796	22.238	0.4549	0.75381	30
327.35	10.87	9.227	0.15113	1.0382	31
1882.8	49.4	8.8621	0.82061	0.59803	32
2810	21.076	18.865	0.1049	0.99681	33
254.85	10.956	8.8491	0.1923	0.96342	34
4328.1	31.144	19.723	0.36673	0.89226	35
404.25	11.393	9.981	0.12392	1.017	36
20105	51.147	30.881	0.39623	0.89932	37
3616.3	23.349	20.238	0.13326	0.95066	38
501000	784.15	47.737	0.93912	0.2915	39
1942.2	18.293	16.849	0.078948	1.0008	40
2957.2	21.099	18.273	0.13395	0.99412	41
14889	35.728	33.664	0.057776	0.96982	42
161000	170.49	57.933	0.66019	0.6743	43
5951.7	111.8	11.775	0.89467	0.42419	44
12149	89.7	19.921	0.77791	0.58379	45
6692.1	33.718	23.495	0.30321	0.91528	46
351.52	19.745	12.345	0.37476	0.56748	47
944.71	14.883	13.026	0.12478	0.97845	48
3611.9	81.9	10.492	0.87189	0.47932	49
112000	174.46	40.182	0.76968	0.61152	50
8680.4	34.364	30.688	0.10699	0.90953	51
6841.5	161.2	11.979	0.92569	0.33739	52
35214	191.27	22.949	0.88002	0.43063	53
643.72	21.924	9.5149	0.566	0.75139	54
292.2	13.383	9.2496	0.30886	0.9045	55
514.1	15.238	9.5955	0.37028	0.93367	56
1070000	499.2	75.758	0.84824	0.47811	57
1885	52	10.02	0.8073	0.5435	58
6081.3	35.241	20.741	0.41145	0.90497	59
318.56	14.239	8.5253	0.40125	0.81452	60
191.14	10.87	8.4285	0.2246	0.92579	61
102000	89.7	65.228	0.27282	0.76602	62
1019.4	17	12.473	0.26629	0.95899	63
527.28	12.854	11.388	0.114	1.0157	64
421.82	13.393	12.487	0.067606	0.8806	65
421.82	12.454	10.446	0.16117	0.98336	66
1021.6	15.522	14.433	0.070158	0.96675	67
1770.8	19.736	14.299	0.27552	0.96591	68
19654	53.989	33.832	0.37335	0.82917	69
586.6	13.006	11.759	0.095874	0.99301	70
4183.1	23.311	21.256	0.08814	0.97305	71
8610	38.227	23.993	0.37235	0.91828	72
29317	100.1	36.781	0.63255	0.62017	73
3576.7	22.711	20.798	0.084237	0.98892	74
347.13	15.6	8.8236	0.43439	0.84727	75
5158.6	26.429	22.816	0.13669	0.92817	76
986.45	15.454	14.099	0.087673	0.99021	77
10403	74.706	19.849	0.7343	0.63947	78
1399.5	16.514	15.265	0.075651	1.0006	79
6230.7	29.779	22.614	0.24061	0.96133	80
173.56	9.0979	7.8597	0.1361	0.96347	81
505.31	26.649	8.7045	0.67337	0.65674	82
2293.7	20.404	17.295	0.15235	0.97057	83
1421.5	16.666	15.115	0.093067	0.9872	84
501000	219.72	77.415	0.64766	0.66903	85
164.78	9.458	7.6493	0.19123	0.96525	86
13760	101.28	18.918	0.81321	0.55475	87
1381.9	16.132	15.206	0.057406	1.0002	88
35275	207.45	21.068	0.89844	0.42	89
1410000	1109	88.546	0.92015	0.33504	90
492.13	12.9	10.353	0.19744	0.99328	91
1142.4	37.437	10.091	0.73046	0.54287	92
450.38	11.896	11.002	0.075169	0.99599	93
744.78	25.234	11.127	0.55906	0.69348	94
9119.8	96.2	16.008	0.8336	0.52683	95
286000	204.1	66.566	0.67386	0.66986	96
8381.6	112.01	18.265	0.83693	0.43533	97
13167	70.893	21.773	0.69288	0.70724	98
287.81	10.652	9.3056	0.12644	1.0038	99
3060.4	25.073	18.154	0.27596	0.93158	100
674.48	35.089	7.8223	0.77707	0.53036	101
11646	52.747	25.033	0.52541	0.78983	102
8456.3	36.676	27.193	0.25855	0.83042	103
3205.4	29.297	17.288	0.40992	0.88035	104
21517	209.35	17.524	0.91629	0.3307	105
6520.7	28.34	23.708	0.16345	0.98617	106
830.47	18.338	11.198	0.38935	0.89668	107
1920.2	39.007	11.302	0.71026	0.6922	108
327000	376.31	58.786	0.84378	0.43833	109
114.24	8.9168	7.537	0.15474	0.89169	110
16603	66.798	30.916	0.53717	0.72486	111
1981.7	20.15	16.06	0.20296	0.98321	112
20527	163.8	19.899	0.87852	0.40027	113
9460.3	36.821	24.776	0.32712	0.92936	114
6030.8	26.285	24.855	0.05439	0.96673	115
1819.1	46.8	8.8621	0.81064	0.6153	116
21137	179.4	22.238	0.87604	0.39826	117
2001.5	19.14	17.306	0.0958	0.96247	118
29657	159.89	21.584	0.865	0.48472	119
166.97	9.5284	7.889	0.17206	0.9675	120
7436.9	62.4	17.846	0.714	0.67924	121
57291	97.5	47.263	0.51525	0.69094	122
5729.8	63.079	17.404	0.72409	0.61638	123
601.98	36.852	6.1943	0.83191	0.54324	124
549.25	13.204	10.728	0.18751	0.98901	125
10924	39.776	29.294	0.2635	0.90777	126
241.67	10.413	8.3637	0.19681	1.0175	127
1647.8	18.083	15.896	0.12096	0.99791	128
4130.4	38.567	16.508	0.57196	0.81188	129
19626	127.74	22.052	0.82737	0.53325	130
424.02	13.265	10.171	0.23328	0.94805	131
173.56	14.3	7.1136	0.50255	0.7272	132
1964.1	19.113	17.141	0.10318	0.99235	133
2293.7	20.41	18.205	0.10805	0.95106	134
4242.4	23.619	21.648	0.083453	0.9975	135
10080	35.057	26.316	0.24933	0.96738	136
1509.3	37.239	10.703	0.71259	0.66585	137
2585.9	22.805	17.595	0.22843	0.95707	138
1040000	261.3	103.67	0.60324	0.71929	139
1620000	474.5	133.02	0.71967	0.49117	140
57489	58.607	49.449	0.15626	0.94649	141
2596.8	26.013	16.516	0.36509	0.90881	142
5538.6	55.986	17.313	0.69077	0.67471	143
9943.6	31.596	28.028	0.11292	0.98326	144
25184	106.51	25.236	0.76306	0.62141	145
1669.7	19.384	17.431	0.10076	0.81795	146
681.07	17.089	14.323	0.16185	0.85157	147
5639.7	77.6	16.02	0.79355	0.52788	148
688000	419.9	77.597	0.8152	0.4949	149
472.36	12.509	10.432	0.16601	0.99109	150
4490.7	25.81	22.65	0.12243	0.95467	151
355.91	11.683	9.7142	0.16852	1.0344	152
1096.3	15.258	13.844	0.09271	1.0228	153
33610	69.488	33.395	0.51941	0.8452	154
555.84	13.585	10.83	0.20281	1.001	155
17275	38.376	36.694	0.043823	0.94472	156
47449	97.5	34.62	0.64492	0.76097	157
3163.7	22.072	18.436	0.16474	0.98086	158
1236.9	16.936	14.74	0.12963	0.98402	159
854.63	14.329	12.85	0.10328	0.99424	160
1555.5	20.368	13.775	0.32369	0.96312	161
2276.1	27.336	16.315	0.40317	0.85206	162
99197	80.066	60.653	0.24246	0.86273	163
7124.9	32.077	23.961	0.25301	0.9623	164
3016.5	46.457	30.537	0.34268	0.38252	165
21684	81.184	33.443	0.58805	0.62452	166
5598	28.097	24.351	0.13334	0.94309	167
3500000	557.11	155.95	0.72008	0.61323	168
3833.8	26.939	21.072	0.21779	0.90032	169
6659.1	52.513	17.563	0.66555	0.74848	170
1434.6	17.823	16.136	0.094657	0.96793	171
753.57	19.26	10.39	0.46054	0.8975	172
1948.7	17.973	16.323	0.091768	0.98901	173
3234	45.833	14.422	0.68533	0.71142	174
1491.8	17.134	15.119	0.11758	1.0004	175
29912	52.32	39.194	0.25088	0.90901	176
31953	134.9	27.27	0.79785	0.49177	177
18912	90.788	30.809	0.66065	0.55027	178
308000	329.37	50.786	0.84581	0.4985	179
476.75	12.785	10.702	0.16293	0.98692	180
10842	36.354	26.797	0.26289	0.93073	181
1856.5	25.537	13.301	0.47913	0.87714	182
6738.2	26.72	25.772	0.035481	0.98602	183
4635.7	28.645	20.155	0.29635	0.91571	184
250.46	10.116	8.757	0.13436	1.0163	185
984000	358.74	96.4	0.73128	0.59782	186
562.43	30.541	7.3064	0.76077	0.62114	187
435.01	12.253	10.791	0.11929	1.0177	188
2640.8	31.308	17.287	0.44786	0.78844	189
88899	101.1	57.392	0.43233	0.78509	190
118.64	8.9903	7.1593	0.20366	0.91399	191
153.79	9.1247	7.322	0.19757	1.0226	192
67138	100.3	44.108	0.56024	0.75429	193
5507.9	48.783	16.883	0.65392	0.74952	194
7801.6	112.46	13.535	0.87964	0.4534	195
1056.8	18.616	13.091	0.29679	0.94869	196
3620.7	43.428	14.629	0.66315	0.71555	197
10429	37.568	26.339	0.29891	0.92971	198
4082	45.5	15.834	0.652	0.72091	199
1063.3	16.866	15.812	0.062527	0.83303	200
908000	560.3	92.133	0.83557	0.42355	201
12117	33.804	29.912	0.11513	0.99109	202
6116.4	27.008	24.317	0.099611	0.98386	203
36622	67.316	37.182	0.44765	0.87351	204
11167	55.086	24.306	0.55876	0.77477	205
63449	219.86	27.056	0.87694	0.46453	206
206.52	9.9628	7.9601	0.20102	1.0198	207
31859	49.379	39.364	0.20282	0.96493	208
3075.8	21.504	18.966	0.11803	0.99696	209
6955.7	73.269	15.628	0.7867	0.60363	210
6514.1	45.5	17.318	0.61938	0.79585	211
1718	21.197	13.877	0.34532	0.94182	212
49964	235.87	24.792	0.89489	0.3732	213
48844	175.68	30.237	0.82789	0.49726	214
4424.8	26.946	20.835	0.22679	0.934	215
15227	41.376	35.699	0.13719	0.88159	216
149.4	8.9489	7.6306	0.14732	1.0038	217
2959.4	20.935	18.958	0.094424	1.0034	218
3825	25.493	19.002	0.2546	0.96051	219
4354.4	23.173	21.183	0.085875	1.0049	220
586.6	12.826	11.084	0.13585	1.0066	221
419.63	11.73	9.9063	0.15552	1.0178	222
10453	78.839	18.965	0.75944	0.63738	223
2825.3	97.5	10.02	0.89723	0.38478	224
1285.3	29.9	10.02	0.66487	0.7562	225
27884	45.272	38.898	0.14079	0.98152	226
9783.2	32.724	28.442	0.13086	0.94109	227
1544.5	19.56	14.578	0.25472	0.88784	228
101000	211.25	39.142	0.81471	0.53491	229
5332.1	28.048	21.974	0.21655	0.95072	230
382.28	11.393	10.075	0.11564	1.0101	231
15274	39.923	31.238	0.21754	0.89267	232
1280.8	15.999	14.453	0.096647	1.0136	233
18675	44.566	32.748	0.26517	0.94039	234
2976.9	30.442	16.671	0.45238	0.83092	235
29556	162.13	21.922	0.86479	0.48099	236
2487	20.791	16.953	0.18459	0.98175	237
683.27	13.436	11.996	0.10719	1.0029	238
1871.8	22.806	13.925	0.38942	0.92404	239
3686.6	32.996	17.741	0.46235	0.81125	240
1056.8	15.362	13.532	0.11916	1.0109	241
5589.2	26.722	22.69	0.15088	0.99191	242
10568	71.636	19.799	0.72362	0.67456	243
258000	100.59	73.519	0.26912	0.94859	244
1625.8	26	11.769	0.54735	0.85168	245
2805.6	20.334	18.191	0.10535	0.99868	246
1173.2	15.449	14.07	0.089244	1.0107	247
4079.8	47.45	17.407	0.63315	0.69617	248
799.71	13.918	12.62	0.093329	1.0107	249
2322.2	21.74	16.362	0.24735	0.95822	250
408.64	11.33	10.027	0.11501	1.0244	251
1660.9	24.273	12.802	0.47259	0.8813	252
239000	364	45.423	0.87521	0.45758	253
4547.8	23.548	22.482	0.045272	0.99795	254
5901.1	27.545	25.321	0.080757	0.93036	255
3350.4	24.209	17.813	0.2642	0.97546	256
9785.4	31.667	28.738	0.092469	0.95748	257
894.18	16.132	12.411	0.23068	0.97893	258
6718.4	29.177	24.952	0.14483	0.97432	259
2020000	673.4	93.417	0.86128	0.47999	260
4354.4	25.459	22.276	0.12504	0.95926	261
6628.4	31.323	22.704	0.27518	0.91709	262
3097.8	22.428	18.366	0.18115	0.9867	263
3280.1	23.231	19.91	0.14298	0.94411	264
3884.3	30.219	17.788	0.41136	0.90492	265
7713.7	86.214	16.205	0.81203	0.54467	266
6760.2	48.49	19.48	0.59827	0.7746	267
4497.3	23.321	21.502	0.07802	0.99978	268
33482	60.89	37.621	0.38215	0.88778	269
4506.1	37.099	20.759	0.44045	0.70569	270
268000	143	64.965	0.5457	0.83119	271
177000	172.9	51.858	0.70007	0.7074	272
7808.1	31.017	24.784	0.20095	0.97852	273
3787.6	32.06	17.828	0.4439	0.86458	274
2047.6	38.97	13.534	0.65271	0.65702	275
1735.6	17.648	16.569	0.061145	1.0017	276
109.85	7.8665	6.646	0.15515	1.0464	277
1021.6	15.295	13.564	0.11314	0.99603	278
20909	56.691	32.957	0.41866	0.84112	279
659000	471.9	61.381	0.86993	0.48801	280
366000	391.87	69.017	0.82388	0.41481	281
18196	93.198	23.189	0.75119	0.63528	282
21783	48.683	31.733	0.34816	0.94094	283
1421.5	16.923	15.755	0.068992	0.99412	284
4648.9	28.165	20.988	0.2548	0.94901	285
777.74	14.441	12.657	0.12352	0.99438	286
4767.5	24.354	22.902	0.05959	0.99487	287
3660.2	23.464	20.439	0.12892	0.9756	288
2126.7	19.245	17.757	0.077316	0.93337	289
250.46	10.512	8.7081	0.17161	1.0147	290
10185	33.688	29.122	0.13552	0.94673	291
650.31	13.05	12.02	0.078931	1.0188	292
9820.6	32.392	27	0.16648	0.98186	293
125.23	9.6937	7.2555	0.25153	0.93195	294
224000	315.06	48.097	0.84734	0.48349	295
435.01	12.181	10.441	0.14285	0.99314	296
10906	73.818	19.516	0.73561	0.66875	297
448.19	12.232	10.552	0.13736	0.99752	298
3381.2	23.462	18.499	0.21155	0.97379	299
9829.4	32.28	28.205	0.12623	0.95795	300
11484	36.825	27.456	0.2544	0.95165	301
588.8	12.46	11.564	0.071923	1.0103	302
3130.7	31.694	14.967	0.52778	0.86161	303
14979	74.074	22.927	0.69049	0.71191	304
87155	225.91	35.722	0.84188	0.49649	305
1157.8	16.115	13.9	0.13747	0.99898	306
39348	50.221	42.92	0.14537	0.97107	307
52409	82.041	44.955	0.45204	0.8381	308
402.05	11.454	9.9867	0.12809	1.021	309
856.83	14.232	13.099	0.079637	1.0072	310
8324.4	38.561	25.573	0.33681	0.82289	311
7127.1	83.145	15.479	0.81383	0.54226	312
1135.8	15.274	14.046	0.080413	1.002	313
1997.1	18.79	17.182	0.08559	0.99402	314
1707.1	17.988	15.246	0.15239	0.99925	315
30543	67.6	32.726	0.51589	0.8525	316
300.99	11.147	9.0462	0.18845	1.0071	317
2911	24.599	19.314	0.21488	0.91823	318
1729	19.072	16.614	0.12889	0.95708	319
7357.8	30.546	24.665	0.19255	0.96732	320
88403	96.2	46.786	0.51366	0.84651	321
125.23	9.1353	6.9126	0.2433	1.014	322
1403.9	16.47	15.289	0.071746	1.0009	323
5039.9	24.689	22.991	0.068756	0.98341	324
5523.3	48.123	16.302	0.66125	0.75894	325
19674	70.2	33.336	0.52513	0.64213	326
6265.8	28.175	24.152	0.14278	0.9686	327
5356.3	26.56	24.848	0.064446	0.96927	328
27390	49.333	37.222	0.24549	0.95	329
1294	15.723	14.708	0.064514	1.0015	330
36433	48.583	45.699	0.059365	0.95067	331
11321	32.095	31.386	0.022113	0.98439	332
1439	17.619	15.406	0.12557	0.97544	333
145	9.1621	8.1642	0.10892	0.95183	334
1755.4	18.616	16.253	0.12695	0.9858	335
854.63	15.165	12.386	0.18324	0.97783	336
3829.4	24.775	19.205	0.22481	0.96117	337
104000	99.786	50.048	0.49844	0.84986	338
19718	105.97	21.894	0.79341	0.56924	339
18872	76.973	24.609	0.68029	0.70951	340
3857.9	40.226	16.128	0.59905	0.76147	341
551.45	13.403	10.708	0.20108	1.0033	342
5365.1	33.194	20.386	0.38585	0.8952	343
2919.8	21.352	18.369	0.13972	0.9936	344
749.18	14.489	12.449	0.14081	0.98131	345
1821.3	38.044	11.832	0.68898	0.69077	346
24259	115.53	22.943	0.80141	0.5647	347
2722.1	35.057	14.189	0.59525	0.80356	348
333.94	10.864	9.5048	0.12513	1.0058	349
93311	79.332	52.787	0.33461	0.91856	350
4591.7	27.745	19.793	0.28662	0.95211	351
15553	66.944	23.189	0.65361	0.76649	352
593000	138.37	109.93	0.20552	0.88072	353
454.78	11.6	10.632	0.083379	1.0074	354
9488.8	31.278	26.853	0.14146	0.98563	355
40864	148.38	42.963	0.71046	0.47319	356
18850	54.438	32.759	0.39824	0.81926	357
4320000	495.06	161.45	0.67388	0.68685	358
6692.1	26.112	25.282	0.0318	1.0051	359
676.68	13.867	11.619	0.16216	0.97429	360
259000	102.87	75.513	0.26597	0.95278	361
325.16	11.53	9.0847	0.21206	0.98878	362
1660.9	32.73	11.403	0.6516	0.76253	363
432.81	11.896	10.713	0.099413	0.9803	364
2276.1	23.945	15.708	0.34401	0.9045	365
219.7	10.919	8.7501	0.19862	0.88712	366
549000	138.93	99.444	0.28422	0.9037	367
296000	115.27	78.711	0.31715	0.88464	368
990.85	15.399	13.867	0.09949	0.98049	369
7709.3	46.14	21.942	0.52444	0.77009	370
1902.6	19.004	16.403	0.13686	0.94275	371
5560000	881.4	157.77	0.82101	0.52601	372
2331	19.74	17.809	0.097845	0.99847	373
3539.4	25.014	21.995	0.12069	0.91123	374
560.24	12.715	11.34	0.10816	1.0313	375
292.2	10.579	9.4472	0.107	0.98099	376
909.56	14.489	13.073	0.097712	1.0184	377
3491	22.921	19.113	0.1661	0.99971	378
2067.4	18.139	17.38	0.041858	0.99877	379
1500000	539.57	111.66	0.79305	0.52521	380
674.48	13.611	12.083	0.11227	0.99565	381
10080	41.645	24.623	0.40875	0.88937	382
3471.3	21.891	20.959	0.0426	0.99244	383
12505	98.356	17.788	0.81914	0.56064	384
1924.6	18.793	17.148	0.087529	0.96954	385
4574.1	47.355	15.784	0.66669	0.73935	386
1950.9	19.491	17.976	0.077724	0.96292	387
1566.5	17.446	15.91	0.088044	0.99857	388
11824	57.68	21.966	0.61918	0.77645	389
4470000	417.3	174.99	0.58065	0.76763	390
110000	112.03	54.226	0.51598	0.77938	391
101000	78.608	57.021	0.27461	0.93432	392
5145.4	37.7	19.921	0.47159	0.79056	393
3067	26.233	18.077	0.31089	0.92884	394
5316.7	26.716	23.471	0.12145	0.94477	395
4011.7	35.8	17.19	0.51984	0.81221	396
6413	26.94	23.887	0.11333	0.98335	397
1671.9	17.634	15.814	0.1032	0.99892	398
125.23	8.9168	7.1481	0.19835	0.96763	399
4086.4	23.15	21.462	0.072926	0.99358	400
492.13	12.785	10.992	0.14023	0.99816	401
1252.3	16.301	15.297	0.061582	0.97993	402
94416	101.39	47.073	0.53572	0.846	403
335000	206.7	67.485	0.67351	0.65069	404
740.39	17.854	10.176	0.43002	0.92364	405
17185	85.184	24.051	0.71766	0.64923	406
29686	92.3	33.133	0.64103	0.63267	407
2574.9	20.829	18.39	0.11708	0.98962	408
1269.9	17.439	14.753	0.15404	0.95305	409
417.43	12.044	10.378	0.13832	1.0217	410
2836.3	21.296	18.352	0.13827	0.9976	411
2517.8	24.569	15.703	0.36088	0.90394	412
204.32	10.032	8.4114	0.16157	0.9561	413
38241	49.004	43.713	0.10796	0.96468	414
645.92	12.998	12.029	0.074514	1.0108	415
872.21	15.248	13.412	0.12043	0.95815	416
478.95	12.802	10.943	0.14525	0.92629	417
20942	39.385	35.639	0.095126	0.98805	418
2781.4	33.069	14.967	0.54741	0.81748	419
30745	51.33	38.164	0.25649	0.93907	420
44199	65.8	37.995	0.42258	0.90851	421
630.54	13.812	11.77	0.14788	1.0087	422
1513.7	17.018	15.377	0.096382	0.99787	423
1173.2	15.414	13.81	0.10405	1.0105	424
1287.4	16.073	14.677	0.086842	1.0077	425
5558.4	49.453	16.309	0.67021	0.74457	426
151000	84.407	67.81	0.19662	0.93828	427
2361.8	21.132	18.974	0.10209	0.95984	428
1052.4	15.279	13.458	0.11918	1.0073	429
1460000	359.78	104.81	0.70868	0.6588	430
88653	136.04	41.378	0.69585	0.6979	431
27608	46.617	38.009	0.18466	0.94358	432
4253.4	24.003	20.885	0.12993	0.99721	433
2673.8	20.472	18.596	0.091616	0.99472	434
11567	39.693	31.888	0.19665	0.88425	435
676.68	13.167	11.942	0.093072	1.0076	436
3517.4	36.474	16.07	0.55942	0.79518	437
12525	59.343	23.751	0.59977	0.77874	438
3306.5	26.526	17.788	0.3294	0.9302	439
7322.6	31.747	24.948	0.21418	0.96956	440
7902.6	55.353	18.699	0.66218	0.74877	441
3348.2	24.538	18.628	0.24082	0.97286	442
31371	74.1	34.62	0.53279	0.77936	443
149.4	9.1246	7.5996	0.16712	1.0301	444
443.79	11.683	10.737	0.081026	1.0092	445
20131	55.653	29.499	0.46994	0.86129	446
32287	50.193	40.502	0.19308	0.90376	447
250.46	10.608	8.8405	0.16664	1.0021	448
452.58	12.198	11.122	0.088236	0.99136	449
166.97	8.6099	7.9272	0.079293	1.0249	450
549.25	14.239	10.638	0.25289	0.94527	451
960.09	15.033	13.737	0.086225	0.99522	452
3480.1	23.954	19.116	0.20198	0.98422	453
120.83	7.9276	7.2184	0.089461	1.0023	454
696.45	13.554	12.269	0.094775	0.99813	455
11684	34.767	29.048	0.16449	0.94624	456
757.97	14.99	12.652	0.15596	0.99479	457
5463.9	25.819	22.902	0.11296	0.96806	458
1505	16.298	15.446	0.052298	1.0079	459
2588.1	19.841	18.282	0.078574	0.99581	460
2047.6	19.296	16.096	0.16582	0.99146	461
1641.2	17.863	15.646	0.12413	0.99069	462
1061.2	16.102	13.886	0.13765	0.99199	463
189000	152.1	59.212	0.6107	0.72027	464
109.85	8.2886	6.6598	0.19651	1.0334	465
2153.1	19.601	18.104	0.076386	0.988	466
2366.2	20.842	17.717	0.14995	0.9809	467
12294	82.888	19.64	0.76305	0.64655	468
18637	36.752	34.181	0.069954	0.99073	469
1368.7	16.657	15.363	0.0777	0.98032	470
8998.9	60.009	21.797	0.63677	0.71279	471
1931.2	18.481	15.966	0.13606	0.99603	472
161000	143	51.922	0.63691	0.75691	473
44083	58.862	42.177	0.28347	0.9443	474
6854.6	41.6	19.921	0.52112	0.82563	475
197.73	9.1622	8.2842	0.09583	1.0417	476
7091.9	35.452	22.64	0.36138	0.84221	477
11919	37.473	30.534	0.18517	0.95158	478
733.8	13.452	12.635	0.060787	1.0048	479
303.19	14.043	11.311	0.19449	0.73152	480
17530	44.029	33.779	0.23282	0.90872	481
782.13	13.926	13.126	0.057481	0.99962	482
360.31	11.943	10.614	0.11133	0.97689	483
1735.6	18.776	16.451	0.12379	0.98492	484
132000	99.161	59.637	0.39859	0.85494	485
6391.1	33.63	24.829	0.26171	0.84705	486
4679.6	28.256	22.082	0.21851	0.91998	487
777.74	13.927	12.101	0.13106	1.0086	488
21610	45.849	34.406	0.24958	0.94605	489
3473.5	24.896	18.338	0.26342	0.95129	490
9148.3	49.013	21.612	0.55905	0.81033	491
61531	185.1	35.662	0.80734	0.52329	492
18916	46.053	30.244	0.34327	0.93385	493
1933.4	18.825	17.408	0.075278	0.99426	494
12154	45.571	34.156	0.2505	0.77798	495
28054	81.9	36.794	0.55075	0.66992	496
1843.3	18.999	16.029	0.15634	0.969	497
5402.4	40.3	17.318	0.57027	0.82399	498
3102.2	21.268	20.027	0.058352	0.99975	499
2840.7	21.737	17.801	0.18107	0.99284	500
14800000	1085.5	279.17	0.74282	0.33345	501
149000	235.19	46.27	0.80326	0.53031	502
380.08	11.553	10	0.13438	1.0035	503
826.07	14.665	12.785	0.12821	0.99516	504
2981.3	25.317	17.494	0.30903	0.92039	505
878.8	15.093	13.707	0.09185	0.99904	506
1533.5	22.21	13.606	0.38742	0.92207	507
3376.8	22.503	19.27	0.14366	0.98365	508
685.46	14.419	11.906	0.17428	0.9835	509
5705.6	33.372	20.29	0.39202	0.90007	510
3532.8	24.985	18.706	0.25132	0.95414	511
152000	84.95	63.229	0.25569	0.91184	512
580.01	13.05	11.516	0.11751	1.0085	513
13123	36.229	29.283	0.19174	0.95533	514
5048.7	26.122	22.16	0.15168	0.98543	515
6558.1	30.43	23.996	0.21143	0.93585	516
6131.8	36.142	20.331	0.43747	0.89506	517
18723	56.398	29.125	0.48358	0.85994	518
2370.6	19.602	17.786	0.092659	0.98445	519
544.86	12.997	11.393	0.12342	1.0109	520
472.36	12.502	10.933	0.12552	0.97688	521
2574.9	20.806	19.383	0.068388	0.96165	522
819.48	14.232	13.355	0.061611	0.98671	523
24428	88.946	25.654	0.71158	0.68743	524
2520	20.515	17.77	0.13384	0.96979	525
2469.4	22.248	16.232	0.27039	0.96373	526
2372.8	20.82	17.039	0.18164	0.97527	527
22383	42.213	35.62	0.15618	0.96747	528
1026	20.304	12.468	0.38595	0.91447	529
27502	49.317	45.068	0.086146	0.8835	530
2963.8	27.012	16.971	0.37173	0.929	531
1390.7	16.526	15.323	0.072765	1.0111	532
933.73	14.744	13.48	0.085717	1.0076	533
3104.4	25.113	17.394	0.30738	0.94046	534
1368.7	16.621	15.299	0.079541	0.99123	535
18556	56.779	31.968	0.43696	0.80056	536
5002.6	25.793	22.052	0.14504	0.95627	537
2979.1	21.506	18.899	0.12121	0.99231	538
773.34	15.714	11.526	0.26652	0.97465	539
14245	42.243	28.372	0.32835	0.92072	540
5171.7	25.985	22.276	0.14275	0.98599	541
2511.2	21.146	17.564	0.16942	0.93533	542
36697	52.243	42.44	0.18764	0.93281	543
331.75	10.797	9.973	0.076366	1.0241	544
2008.1	19.051	16.903	0.11276	0.99762	545
1625.8	18.005	15.077	0.16259	0.99468	546
1190000	375.7	108.85	0.71027	0.62203	547
538.26	13.05	11.409	0.12574	0.99759	548
1562.1	19.529	14.895	0.23727	0.9336	549
2955	28.268	16.971	0.39963	0.90364	550
3207.6	22.305	19.858	0.10974	0.94583	551
10803	52.109	27.083	0.48026	0.78588	552
3851.3	26.649	18.86	0.29231	0.90325	553
1891.6	18.559	16.199	0.12715	0.9945	554
183000	144.81	60.514	0.58212	0.74793	555
13626	41.303	28.887	0.3006	0.93406	556
18609	97.467	21.21	0.78239	0.62629	557
2560000	494	118.83	0.75945	0.60126	558
78512	89.386	47.082	0.47327	0.85997	559
7241.3	28.744	23.86	0.16992	0.97852	560
964.48	17.528	12.414	0.29181	0.96383	561
11161	58.486	22.954	0.60753	0.76633	562
667.89	13.386	11.921	0.10943	0.99951	563
430.61	12.149	10.694	0.11983	1.0053	564
1885	23.466	14.532	0.38071	0.90615	565
160.38	9.7213	8.1308	0.16361	0.96226	566
360.31	11.325	10.2	0.099325	1.0047	567
4299.5	25.847	20.179	0.21928	0.97828	568
2311.2	28.068	15.114	0.46153	0.86152	569
120.83	7.8	7.1136	0.087999	1.017	570
31762	52.608	44.514	0.15387	0.90508	571
2060.8	19.563	17.167	0.12251	0.96807	572
64249	151.26	34.181	0.77403	0.62156	573
6801.9	27.944	24.377	0.12764	0.99303	574
10994	55.123	24.069	0.56336	0.74669	575
1034.8	17.147	13.42	0.21738	0.97908	576
733.8	13.988	12.248	0.12437	1.0019	577
3585.5	23.063	18.965	0.17766	0.99434	578
107000	76.282	58.343	0.23517	0.94924	579
127000	82.045	58.727	0.28421	0.93306	580
53016	59.815	45.889	0.23281	0.95325	581
1302.8	16.273	14.388	0.11586	0.99309	582
2511.2	19.702	18.422	0.064965	0.99128	583
4890.5	26.444	22.179	0.16129	0.94819	584
11495	34.278	28.189	0.17764	0.96498	585
3380000	737.1	110.64	0.84989	0.51266	586
1234.7	19.293	13.358	0.30763	0.94995	587
167000	104.11	73.034	0.29849	0.80064	588
2223.4	19.771	17.655	0.10702	0.97762	589
9890.9	33.823	30.149	0.10863	0.94465	590
5479.3	25.974	22.902	0.11825	0.9863	591
10811	41.7	28.608	0.31396	0.89029	592
1436.8	21.308	13.671	0.35844	0.90594	593
2601.3	20.992	18.587	0.11456	0.97731	594
76043	88.4	47.853	0.45868	0.82918	595
22267	41.6	34.455	0.17175	0.97214	596
1823.5	19.48	15.291	0.21501	0.96609	597
11947	81.9	20.489	0.74982	0.57451	598
375.69	11.324	10.052	0.11237	1.0193	599
4358.9	26.269	20.18	0.23181	0.94336	600
1529.1	17.446	15.91	0.088031	1.0015	601
487.73	12.357	10.176	0.17651	1.0028	602
40161	83.2	36.204	0.56486	0.77904	603
3253.8	24.574	18.948	0.22896	0.91061	604
382.28	11.722	10.038	0.14366	1.0145	605
3589.9	40.482	14.686	0.63722	0.76363	606
1320.4	16.081	14.903	0.073193	0.98532	607
388000	271.7	72.53	0.73305	0.58223	608
6856.8	55.51	18.031	0.67518	0.70246	609
215.31	10.419	8.7584	0.15937	0.96437	610
155.99	9.1246	7.6069	0.16633	1.0013	611
663000	444.6	78.415	0.82363	0.48977	612
125.23	9.7383	7.4434	0.23566	0.89411	613
149.4	9.7645	8.349	0.14497	0.87449	614
14834	40.336	29.736	0.26279	0.94422	615
867.82	15.495	13.32	0.14038	0.95184	616
1502.8	22.467	13.301	0.40796	0.9169	617
11974	51.514	23.489	0.54403	0.84073	618
533.87	12.464	11.303	0.093136	1.0094	619
2577.1	25.757	19.48	0.24369	0.81582	620
4949.8	26.527	21.688	0.18241	0.95901	621
2115.7	19.839	18.191	0.083057	0.97721	622
10877	35.936	28.57	0.20499	0.92291	623
531.67	12.668	10.943	0.13619	1.0153	624
329000	132.6	74.627	0.4372	0.85824	625
2164.1	19.505	18.104	0.071831	0.98618	626
135000	149.3	47.328	0.68301	0.71188	627
6202.1	27.3	22.238	0.18543	0.97581	628
812000	236.6	89.094	0.62344	0.76133	629
709.63	13.403	12.601	0.059874	0.99859	630
3234	35.461	15.414	0.56532	0.78612	631
147000	83.287	63.64	0.2359	0.95257	632
125.23	8.7289	6.9985	0.19824	1.0001	633
265000	102.6	76.672	0.25269	0.94689	634
19665	98.769	22.616	0.77103	0.62177	635
14465	44.321	30.63	0.30891	0.90544	636
1272.1	16.849	14.079	0.1644	0.98198	637
3653.6	27.032	20.384	0.24593	0.90646	638
4429.1	33.887	17.708	0.47745	0.85816	639
1823.5	18.005	16.676	0.073794	0.96013	640
3440.5	36.459	18.195	0.50094	0.78858	641
16884	36.88	31.823	0.13712	0.99132	642
10229	54.003	21.363	0.6044	0.79386	643
18051	43.992	30.943	0.29661	0.95086	644
7696.1	29.538	27.091	0.082838	0.97422	645
12503	51.257	25.854	0.49561	0.83514	646
173.56	10.148	8.7296	0.13979	0.92509	647
25233	98.989	25.551	0.74188	0.64998	648
4136.9	23.91	22.842	0.044651	0.97889	649
76882	76.987	48.804	0.36607	0.90411	650
4123.8	24.758	20.532	0.17069	0.90953	651
902.97	15.594	12.141	0.2214	0.97389	652
3928.2	24.57	21.496	0.1251	0.92418	653
114000	118.3	46.673	0.60547	0.77028	654
3321.9	24.211	19.624	0.18948	0.971	655
15399	45.497	43.16	0.051353	0.7755	656
4380000	1613.3	130.92	0.91885	0.32217	657
850.24	14.908	12.985	0.12898	0.99135	658
2414.5	20.305	19.546	0.037426	0.97169	659
694.25	13.732	12.026	0.12424	0.97722	660
3959	23.256	21.577	0.072181	0.99348	661
410.84	10.952	10.088	0.07885	1.0091	662
6602	26.444	24.793	0.062454	0.98362	663
10631	35.965	26.01	0.2768	0.94191	664
2181.6	20.515	15.784	0.23064	0.97863	665
16959	65.058	26.344	0.59507	0.77961	666
3970	25.082	20.216	0.19399	0.97722	667
322.96	12.891	12.091	0.0621	0.76291	668
1164.4	15.495	13.906	0.10255	1.0025	669
12262	47.919	26.343	0.45026	0.85591	670
1948.7	18.825	16.592	0.11861	0.9967	671
2205.8	19.223	17.634	0.082649	0.98409	672
1722.5	18.407	16.799	0.087369	0.98231	673
129.62	13.397	5.6538	0.57797	0.72335	674
3622.8	23.337	20.48	0.12242	0.97786	675
6733.8	38.582	21.776	0.4356	0.84622	676
2511.2	32.079	15.439	0.51873	0.83903	677
2060.8	18.329	16.734	0.087002	0.99699	678
48002	63.847	43.253	0.32255	0.91705	679
364.7	11.33	10.408	0.081389	0.99354	680
5554	27.864	23.822	0.14507	0.93925	681
551.45	12.507	11.271	0.098854	0.98903	682
27900	75.026	36.694	0.51092	0.75554	683
15698	37.228	32.069	0.13859	0.97994	684
84398	128.43	45.4	0.64649	0.6907	685
1584	18.102	15.918	0.12065	0.97365	686
3893.1	25.763	19.89	0.22796	0.93617	687
3508.6	28.268	17.563	0.37869	0.91364	688
1610.4	18.2	16.871	0.073025	0.9812	689
9554.8	44.761	23.744	0.46953	0.86481	690
40765	65.432	36.845	0.4369	0.9084	691
292.2	12.548	11.774	0.061633	0.76418	692
4894.9	35.1	19.899	0.43307	0.82533	693
10721	34.695	25.982	0.25115	0.98072	694
23106	52.063	31.576	0.39349	0.92442	695
7283.1	30.123	24.236	0.19543	0.94396	696
115000	221	38.989	0.82358	0.54414	697
573.42	12.522	10.982	0.12299	1.0149	698
1012.8	15.216	13.251	0.12918	0.99001	699
9510.8	54.694	21.966	0.59839	0.75038	700
6043.9	31.474	21.797	0.30747	0.94508	701
2845.1	22.459	19.274	0.14181	0.93285	702
2684.7	23.591	19.084	0.19107	0.89546	703
7469.8	56.206	17.788	0.68352	0.73225	704
1882.8	21.15	15.931	0.24677	0.95625	705
11315	35.571	31.34	0.11893	0.94709	706
4290.7	27.488	20.36	0.2593	0.95076	707
16563	67.227	24.665	0.63311	0.77009	708
1988.3	19.571	16.652	0.14914	0.96149	709
5400.2	30.292	20.928	0.3091	0.91995	710
1480.8	17.287	15.437	0.107	0.99294	711
61832	127.1	37.282	0.70668	0.63594	712
672.28	13.527	11.406	0.15676	1.0122	713
3759.1	34.234	18.048	0.47281	0.81503	714
45164	69.681	39.959	0.42655	0.87801	715
92808	64.617	56.5	0.12561	0.97364	716
4681.8	25.035	21.905	0.12502	0.97526	717
1487.4	17.387	15.624	0.10136	0.99395	718
600000	142.15	100.41	0.29362	0.90024	719
1505	19.125	16.29	0.14824	0.91066	720
202.12	10.355	7.8614	0.24082	0.94149	721
10047	33.8	26.713	0.20968	0.94589	722
2728.7	20.982	18.812	0.10341	0.97378	723
1636.8	16.971	15.56	0.083108	0.9959	724
61663	70.62	48.51	0.31309	0.90447	725
153.79	9.07	8.0095	0.11693	0.95906	726
5545.2	25.682	23.688	0.077615	0.98332	727
1898.2	18.43	16.682	0.094847	0.96528	728
1507.1	16.918	15.545	0.081115	1.0076	729
1412.7	16.918	14.619	0.13586	1	730
560.24	12.9	10.849	0.15905	0.98984	731
4818	50.232	16.567	0.67019	0.70754	732
260000	101.11	81.048	0.19844	0.92117	733
7353.4	29.457	25.158	0.14593	0.97548	734
7155.6	28.594	24.799	0.13273	0.97994	735
974000	431.6	103.63	0.75991	0.54379	736
872.21	15.406	13.307	0.13625	0.99713	737
3029.7	22.251	18.478	0.16956	0.96105	738
584.4	13.05	11.726	0.10139	1.0165	739
10818	48.796	24.205	0.50396	0.83951	740
973.27	15.89	13.731	0.13587	0.95497	741
42875	52	42.527	0.18216	0.97512	742
1310000	608.4	85.095	0.86013	0.46593	743
1999.3	19.274	16.065	0.1665	0.97023	744
536.07	12.529	11.008	0.12138	1.0108	745
11049	50.7	22.251	0.56113	0.82736	746
3684.4	30.305	18.596	0.38637	0.85881	747
1302.8	21.308	12.664	0.40567	0.91829	748
6597.6	50.228	22.67	0.54866	0.69115	749
9229.6	32.73	25.215	0.2296	0.96244	750
1063.3	15.406	13.254	0.1397	1.0123	751
115000	93.694	60.938	0.3496	0.84461	752
1458.8	23.466	13.212	0.43699	0.85268	753
606.37	12.952	11.978	0.07524	1.0115	754
202.12	9.4752	8.2406	0.1303	0.99434	755
27285	50.771	36.508	0.28092	0.92954	756
27111	42.496	39.346	0.074141	0.98448	757
1069.9	15.644	14.251	0.089021	0.99907	758
705.24	13.812	12.595	0.08816	1.0003	759
17181	61.603	27.216	0.55821	0.75731	760
116.44	8.2886	6.7331	0.18767	1.0332	761
294.4	10.149	9.2846	0.085129	1.0322	762
3473.5	26.756	18.356	0.31394	0.93983	763
42277	56.991	44.34	0.22198	0.91101	764
18639	60.702	30.401	0.49917	0.78715	765
731.6	14.286	12.569	0.12022	0.99525	766
733.8	13.823	11.833	0.14394	1.0034	767
29644	52.329	38.203	0.26996	0.9263	768
252.66	12.802	9.8783	0.2284	0.77593	769
19586	56.691	28.081	0.50468	0.85775	770
11552	33.43	30.629	0.083793	0.97222	771
125.23	10.379	7.6667	0.2613	0.84228	772
10754	31.584	30.512	0.03397	0.97594	773
3794.2	40.665	14.824	0.63547	0.77245	774
9559.1	31.793	28.056	0.11753	0.96124	775
38650	87.984	39.512	0.55091	0.73784	776
902.97	14.569	13.416	0.07911	0.99081	777
28866	54.547	34.921	0.35979	0.91757	778
7041.4	28.049	25.204	0.10144	0.98752	779
83345	83.694	59.701	0.28668	0.84978	780
11947	53.475	24.966	0.53313	0.81545	781
120000	140.4	46.105	0.67162	0.69884	782
2933	22.787	18.701	0.17931	0.91584	783
1351.2	16.917	14.646	0.13428	0.98582	784
1730000	204.01	140.96	0.30906	0.92464	785
11323	39.798	27.68	0.30448	0.87758	786
123000	118.9	49.536	0.58339	0.81445	787
1476.4	17.372	15.742	0.093849	0.94193	788
134.02	8.9848	7.1651	0.20253	1.0231	789
1245.7	15.749	14.731	0.06466	1.0201	790
2449.7	20.836	19.524	0.062962	0.96979	791
560.24	12.611	11.213	0.11084	1.0099	792
1269.9	16.993	14.818	0.128	0.98835	793
6703.1	31.035	23.312	0.24884	0.91508	794
12661	42.15	28.352	0.32736	0.89279	795
3691	23.397	20.566	0.12102	0.97896	796
106000	90.624	55.623	0.38622	0.86347	797
8392.5	31.95	26.206	0.17977	0.94485	798
9662.4	45.1	22.614	0.49858	0.86167	799
696.45	13.61	11.901	0.12556	1.0154	800
21177	85.466	24.839	0.70937	0.6934	801
3809.6	23.594	20.483	0.13184	0.98831	802
8610	33.159	25.784	0.22239	0.93452	803
1432.4	17.072	14.605	0.14448	0.9888	804
3089	22.027	19.27	0.12515	0.96719	805
232.88	10.153	9.0758	0.10607	1.0139	806
5758.3	28.8	22.61	0.21494	0.96822	807
14764	63.641	22.943	0.6395	0.77601	808
3014.3	23.617	18.154	0.2313	0.96161	809
52396	54.6	47.853	0.12357	0.97071	810
11049	32.392	29.808	0.079777	0.97519	811
55000	59.949	50.087	0.16451	0.94013	812
7852.1	32.856	25.323	0.22928	0.93691	813
32186	44.756	40.079	0.1045	0.97994	814
13494	54.6	25.2	0.53846	0.80966	815
575.61	12.998	11.815	0.090956	0.98109	816
5299.2	29.506	22.95	0.22219	0.93334	817
210.91	10.829	8.7068	0.19601	0.99993	818
339000	126.1	78.079	0.38081	0.90148	819
193.34	9.672	8.0243	0.17036	0.97613	820
478.95	12.268	10.993	0.10389	1.0112	821
397.66	11.696	10.368	0.11351	1.0204	822
301000	139.1	75.644	0.45619	0.83458	823
1201.8	16.298	14.329	0.1208	0.99047	824
410.84	13.762	9.6275	0.30046	0.9296	825
1614.8	17.318	15.902	0.081799	0.98777	826
2640.8	20.991	17.533	0.16477	0.98752	827
24255	43.385	37.231	0.14185	0.94389	828
1647.8	17.824	15.917	0.10697	0.99521	829
6169.2	50.113	17.37	0.65338	0.7421	830
4642.3	25.493	20.413	0.19925	0.98083	831
665.69	13.059	12.073	0.075546	1.0006	832
575.61	13.349	11.857	0.11181	0.98291	833
5000.4	29	20.784	0.28331	0.90892	834
2020000	300.35	133.52	0.55545	0.77917	835
2654	31.438	14.867	0.5271	0.82539	836
2180000	419.9	116.6	0.7223	0.60645	837
353.72	10.844	9.9711	0.080453	1.0312	838
2175	19.295	17.028	0.11747	0.99175	839
648.12	14.852	11.272	0.241	0.97174	840
2372.8	36.683	13.301	0.63741	0.74368	841
12000000	1101.1	213.78	0.80585	0.41081	842
18246	39.336	33.322	0.15288	0.95286	843
29519	48.1	37.362	0.22324	0.96773	844
1269.9	17.147	13.898	0.18946	0.98252	845
136.21	9.6937	7.8249	0.19279	0.94888	846
3330.7	22.977	20.181	0.12169	0.96675	847
33463	44.561	41.581	0.066864	0.99047	848
435.01	11.896	10.385	0.12706	1.0207	849
1597.2	17.709	15.501	0.1247	0.99092	850
5536.4	28.411	21.999	0.22569	0.95895	851
1305	16.886	14.148	0.16212	0.99723	852
399000	122.68	83.72	0.31757	0.92276	853
993.04	15.274	13.535	0.11384	0.98387	854
177.96	9.1917	8.0697	0.12206	1.0133	855
1566.5	17.748	15.216	0.14269	0.97964	856
6413	30.998	26.327	0.1507	0.89683	857
999.63	15.977	13.626	0.14714	0.97872	858
26542	83.521	28.357	0.66048	0.72219	859
49799	68.043	42.846	0.37032	0.89752	860
1531.3	16.918	16.036	0.052088	0.98963	861
1124.9	17.287	14.051	0.1872	0.97405	862
4734.5	27.684	21.788	0.213	0.95796	863
85808	71.761	54.148	0.24544	0.94478	864
298.79	10.829	9.5317	0.11984	1.009	865
8842.9	49.3	20.974	0.57457	0.81166	866
500.92	12.501	11.447	0.084318	0.91977	867
1825.7	20.368	15.437	0.24208	0.96052	868
2981.3	23.502	17.57	0.25239	0.9703	869
11820	45.832	24.316	0.46947	0.88401	870
4367.6	25.315	21.112	0.16601	0.97928	871
67015	192.4	33.539	0.82568	0.51069	872
2502.4	19.917	18.102	0.091103	0.97797	873
85988	68.905	51.837	0.2477	0.96671	874
4101.8	47.442	15.227	0.67905	0.71297	875
2208	18.778	17.214	0.083315	0.99752	876
33129	49.274	44.197	0.10302	0.93788	877
2041	19.719	16.33	0.17186	0.97425	878
5820000	465.4	186.74	0.59875	0.74492	879
364.7	11.696	9.892	0.15422	1.0128	880
1311.6	21.825	12.651	0.42033	0.90129	881
7595	36.486	22.85	0.37374	0.9044	882
320.76	10.61	9.9811	0.059313	1.0019	883
32757	84.521	30.293	0.64159	0.76418	884
1318.2	19.556	13.671	0.30097	0.91362	885
1060000	531.7	76.928	0.85532	0.49262	886
973.27	14.521	13.526	0.068544	0.99516	887
300.99	10.87	9.5034	0.12571	1.0244	888
746.98	13.875	12.643	0.088745	1.004	889
3005.5	21.701	20.098	0.07391	0.9807	890
1834.5	18.559	15.885	0.1441	0.99801	891
6520.7	33.257	21.259	0.36076	0.94166	892
1882.8	18.199	17.141	0.058122	0.99152	893
1603.8	22.482	13.248	0.41074	0.92189	894
5360.7	41.607	17.728	0.57393	0.81551	895
15060	38.95	32.252	0.17196	0.91954	896
2965.9	21.74	18.685	0.14049	0.99537	897
13663	47.974	27.913	0.41817	0.79667	898
202000	119.1	64.616	0.45746	0.87555	899
1507.1	26.33	13.041	0.50472	0.80012	900
887.59	14.489	13.223	0.087377	1.0025	901
12264	43.035	25.878	0.39867	0.91705	902
145	9.6629	8.2842	0.14268	0.91543	903
604.17	13.554	12.269	0.094758	0.99979	904
1445.6	18.481	15.216	0.17667	0.94431	905
53954	85.253	42.509	0.50138	0.81902	906
1006.2	15.238	14.086	0.075578	0.98457	907
11359	74.683	28.23	0.622	0.58181	908
16155	59.752	26.068	0.56373	0.81099	909
37731	120.25	29.132	0.75774	0.62843	910
2278.3	19.823	16.5	0.16767	0.98629	911
32674	53.502	38.74	0.2759	0.92886	912
1548.9	17.845	16.155	0.094718	0.97053	913
71980	60.688	55.962	0.077874	0.96535	914
1168.8	16.074	14.836	0.077004	0.9972	915
2443.1	20.534	17.488	0.14832	0.97166	916
1882.8	19.253	16.347	0.15093	0.98234	917
64601	69.721	47.109	0.32432	0.92063	918
23747	102.58	32.561	0.68257	0.55971	919
1755.4	19.771	16.568	0.16201	0.93691	920
9453.7	37.463	27.212	0.27364	0.90027	921
18051	55.547	27.57	0.50365	0.86021	922
1810.3	18.959	15.963	0.15799	0.99278	923
1670000	448.5	115.19	0.74317	0.58022	924
33777	119.6	27.461	0.77039	0.60277	925
1173.2	17.08	14.346	0.16006	0.96721	926
10948	35.569	27.277	0.23313	0.96962	927
4846.6	26.145	21.683	0.17064	0.97477	928
6597.6	36.67	20.829	0.43199	0.91446	929
3739.3	23.865	20.778	0.12935	0.9818	930
8284.9	39.76	22.034	0.44583	0.90125	931
6336.1	37.239	20.17	0.45836	0.88217	932
23684	44.115	35.344	0.19883	0.9799	933
2746.3	21.866	17.93	0.17997	0.96151	934
623.95	16.713	9.8281	0.41194	0.91445	935
8115.7	34.288	23.913	0.30258	0.93419	936
4396.2	26.19	20.869	0.20319	0.96115	937
5290000	594.1	179.63	0.69764	0.62701	938
740.39	13.879	12.495	0.099678	1.0138	939
1026	15.553	13.542	0.12929	1.0052	940
8561.7	29.958	26.843	0.10398	0.97415	941
2447.5	23.037	16.995	0.26226	0.94222	942
30053	46.783	40.733	0.12932	0.9642	943
1410000	373.1	105.18	0.7181	0.62625	944
93548	105.98	46.271	0.5634	0.7981	945
300.99	10.852	9.6391	0.11173	1.0033	946
182.35	11.252	7.3396	0.34768	0.86508	947
1199.6	16.731	14.089	0.15789	0.96485	948
775.54	14.239	12.082	0.15148	0.98226	949
697000	239.66	82.395	0.6562	0.72889	950
2150.9	18.783	17.39	0.074133	0.99979	951
522.89	13.05	10.935	0.16208	1.0022	952
1788.4	18.149	16.211	0.10675	0.98628	953
81704	69.144	53.562	0.22535	0.96036	954
364.7	13.612	11.418	0.16119	0.83894	955
3886.5	29.999	18.362	0.38792	0.89853	956
1463.2	16.971	15.572	0.082397	0.99384	957
382.28	11.124	10.34	0.070489	1.0003	958
11315	51.524	31.876	0.38134	0.67458	959
344.93	10.4	9.4302	0.093235	0.99369	960
250000	215.8	53.076	0.75405	0.64406	961
3752.5	24.978	20.404	0.1831	0.96676	962
626.14	12.867	11.422	0.11226	1.0005	963
45241	52.42	44.298	0.15494	0.97768	964
3464.7	22.883	19.665	0.14064	0.99678	965
86274	69.226	52.917	0.23559	0.95409	966
1665.3	18.321	14.705	0.1974	0.97986	967
1030.4	16.745	12.653	0.24439	0.95868	968
24530	43.808	37.725	0.13887	0.96973	969
18516	67.614	26.316	0.61078	0.7816	970
727.21	17.748	9.9643	0.43858	0.90747	971
3682.2	24.253	20.412	0.1584	0.93211	972
11827	45.283	24.972	0.44854	0.87582	973
3363.6	22.027	18.792	0.14688	0.99687	974
707.43	13.936	12.625	0.094127	0.98621	975
2629.8	21.558	18.429	0.14514	0.96087	976
2737.5	20.823	17.759	0.14713	0.99372	977
5837.4	39.12	20.061	0.48719	0.83997	978
42222	110.5	32.117	0.70935	0.69804	979
681.07	13.265	12.027	0.093321	0.98794	980
6373.5	29.256	25.18	0.13932	0.93592	981
1001.8	15.638	13.163	0.15825	0.9659	982
8531	60.06	18.689	0.68882	0.71849	983
4525.8	27.575	20.566	0.25418	0.93058	984
10662	34.266	25.96	0.24239	0.96186	985
12512	47.318	27.013	0.42912	0.83896	986
25975	45.833	35.976	0.21505	0.96887	987
74276	76.7	45.973	0.40062	0.90829	988
441.6	11.688	10.678	0.086367	1.013	989
175.76	9.6282	7.9417	0.17517	0.91353	990
18160	47.005	30.934	0.34189	0.91919	991
369.1	11.683	9.9678	0.14681	0.97743	992
186.75	9.4886	8.1189	0.14436	1.0059	993
979.86	15.838	13.124	0.17139	1.0068	994
125.23	8.9848	7.1261	0.20687	1.023	995
1841.1	19.057	17.036	0.10608	0.97813	996
1929	26.848	14.267	0.4686	0.84893	997
5670.5	44.98	18.689	0.5845	0.78019	998
540.46	12.19	11.231	0.078719	1.015	999
2544.1	20.82	17.347	0.1668	0.98145	1000
10431	31.059	28.023	0.097753	0.99378	1001
59150	83.112	42.34	0.49057	0.84097	1002
145	8.5177	7.3249	0.14004	1.0179	1003
4626.9	26.792	20.713	0.22691	0.96162	1004
2012.5	19.576	16.877	0.13786	0.94774	1005
387000	178.23	69.394	0.61065	0.80005	1006
36620	65	35.904	0.44763	0.85882	1007
314000	254.8	60.707	0.76175	0.62354	1008
986.45	15.347	12.653	0.17556	0.99544	1009
62050	130	36.231	0.7213	0.63308	1010
10352	45.503	23.002	0.4945	0.87304	1011
753.57	16.132	11.736	0.27252	0.92948	1012
12762	50.965	24.669	0.51595	0.82229	1013
26527	65.882	30.63	0.53508	0.83709	1014
6090.1	31.804	21.966	0.30933	0.94397	1015
180.15	9.458	7.8476	0.17027	1.0083	1016
516.29	12.974	11.339	0.12602	0.99227	1017
7375.3	29.39	24.108	0.17971	0.97561	1018
3618.5	23.646	19.69	0.16731	0.96189	1019
1911.4	23.246	13.863	0.40363	0.9322	1020
610.77	12.867	12.086	0.060667	0.98455	1021
4580.8	25.625	21.561	0.15858	0.98565	1022
714.02	13.926	12.004	0.13804	1.0137	1023
1476.4	17.458	14.964	0.14284	0.99318	1024
294.4	10.635	9.4722	0.10932	0.93379	1025
16779	38.083	31.847	0.16376	0.98153	1026
1505	17.995	14.699	0.18316	0.96019	1027
1133.7	22.554	11.541	0.48831	0.85069	1028
902.97	15.69	13.116	0.16404	0.95508	1029
47745	85.8	35.636	0.58467	0.81593	1030
1355.5	27.421	13.826	0.49579	0.71985	1031
533.87	13.581	11.521	0.15165	0.98676	1032
1160	17.08	13.64	0.20139	0.99118	1033
1907	19.679	17.645	0.10333	0.96724	1034
6076.9	27.098	23.751	0.12354	0.98328	1035
1241.3	17.39	14.694	0.15501	0.94485	1036
742.59	13.957	12.769	0.085071	1.0085	1037
1400000	226.77	119.06	0.47495	0.84879	1038
1026	15.98	13.488	0.15595	1.0067	1039
552000	220.1	79.87	0.63711	0.76073	1040
694.25	14.481	13.414	0.073696	0.96878	1041
4815.8	25.577	24.156	0.055572	0.95989	1042
12536	34.118	29.111	0.14675	0.99075	1043
863.42	15.018	12.962	0.13688	0.96349	1044
1175.4	16.541	14.069	0.14947	0.96813	1045
41163	111.11	33.126	0.70186	0.63992	1046
3321.9	23.539	18.107	0.23076	0.96061	1047
18666	41.67	32.298	0.22491	0.94583	1048
3781	25.198	19.171	0.23917	0.93745	1049
4708.2	33.2	20.912	0.37011	0.8083	1050
1472	21.515	13.554	0.37	0.90243	1051
151.59	8.5177	7.6054	0.10711	1.0125	1052
47613	57.461	42.935	0.2528	0.96742	1053
292.2	11.356	9.1931	0.19044	1.0063	1054
2392.5	20.257	16.916	0.16492	0.98723	1055
199.93	10.022	8.4642	0.15545	0.95452	1056
41690	88.212	34.27	0.6115	0.78105	1057
1243.5	22.99	12.494	0.45654	0.85204	1058
428000	249.6	71.676	0.71284	0.66078	1059
2792.4	20.991	17.902	0.14717	0.98864	1060
112.05	8.6007	6.7521	0.21494	1.0333	1061
21329	41.808	34.283	0.17999	0.97789	1062
21805	44.092	36.017	0.18314	0.94163	1063
10669	33.791	26.727	0.20905	0.97702	1064
953.5	20.238	13.5	0.33297	0.87461	1065
279.02	10.773	9.6186	0.10717	0.95154	1066
12918	48.014	25.854	0.46154	0.8814	1067
8093.8	50.965	20.404	0.59964	0.79215	1068
580.01	13.594	12.053	0.1134	0.99393	1069
73261	136.5	41.65	0.69487	0.63318	1070
3785.4	23.231	20	0.13907	0.99365	1071
1160000	201.66	110.41	0.4525	0.87562	1072
195.53	9.7098	8.979	0.075271	0.96227	1073
2717.7	20.833	19.542	0.061982	0.98697	1074
3576.7	24.792	20.083	0.18994	0.93377	1075
1050.2	15.17	13.202	0.12972	0.99172	1076
3264.7	22.251	19.699	0.11467	0.97815	1077
340.54	11.124	9.4299	0.15229	0.98911	1078
2008.1	22.027	14.967	0.32053	0.92353	1079
468000	141.07	93.27	0.33886	0.88695	1080
20819	42.103	38.164	0.093541	0.92813	1081
9717.3	30.521	28.743	0.058238	0.98521	1082
856.83	16.677	14.294	0.14291	0.87299	1083
399.85	11.81	10.649	0.098351	0.98715	1084
109.85	8.2427	6.8146	0.17326	1.007	1085
109000	78.487	57.575	0.26644	0.91658	1086
1065.5	15.274	13.529	0.11426	0.99131	1087
12242	46.8	26.871	0.42583	0.83478	1088
722000	380.9	77.538	0.79643	0.57582	1089
263.64	10.548	9.0344	0.14351	0.94217	1090
8487	29.512	26.008	0.11874	0.97464	1091
1634.6	24.419	14.778	0.3948	0.81351	1092
1188.6	22.845	11.745	0.48591	0.86106	1093
6608.6	29.488	22.412	0.23996	0.92983	1094
615.16	13.386	11.864	0.11371	1.0008	1095
9058.2	31.255	25.552	0.18246	0.98677	1096
3759.1	30.639	17.37	0.43308	0.90486	1097
19804	57.29	35.702	0.37682	0.77423	1098
4016.1	24.758	20.048	0.19024	0.96826	1099
529.48	12.502	10.933	0.1255	1.0096	1100
18530	42.626	35.404	0.16942	0.91695	1101
3436.1	29.89	19.871	0.3352	0.82011	1102
3754.7	25.501	19.826	0.22253	0.92086	1103
12716	39.007	27.904	0.28463	0.9503	1104
2247.5	21.147	16.692	0.21065	0.96341	1105
5797.9	47.224	17.724	0.62467	0.73728	1106
3170000	361.4	161.94	0.55191	0.79228	1107
6542.7	27.165	25.435	0.063671	0.98641	1108
2036.6	26.92	14.491	0.4617	0.84711	1109
129.62	8.4847	7.3007	0.13955	0.97422	1110
32937	47.344	42.789	0.09621	0.97	1111
20900	47.271	34.181	0.27691	0.89391	1112
957.89	15.046	13.957	0.072367	0.99038	1113
3974.4	26	19.685	0.2429	0.94215	1114
4800.4	26.792	20.354	0.24029	0.98125	1115
49101	61.116	45.336	0.2582	0.94437	1116
6946.9	40.078	21.484	0.46394	0.86476	1117
1733.4	20.671	15.699	0.2405	0.93123	1118
1645.5	18.221	15.195	0.16604	1.0053	1119
140.61	9.1232	7.509	0.17694	1.0141	1120
7239.1	28.793	24.13	0.16194	0.9827	1121
322000	197.59	63.469	0.67878	0.73374	1122
355.91	11.393	10.332	0.093144	1.0108	1123
5195.9	31.045	19.682	0.36601	0.9404	1124
31204	63.387	33.181	0.47653	0.8761	1125
13153	40.775	26.819	0.34226	0.94243	1126
621.75	17.669	9.6502	0.45382	0.91072	1127
408.64	12.454	9.9339	0.20232	0.97048	1128
118.64	9.7184	7.8995	0.18716	0.87854	1129
4068.8	27.155	21.828	0.19618	0.85615	1130
87748	128.7	50.148	0.61035	0.67923	1131
235000	269.1	47.241	0.82445	0.55778	1132
25540	54.423	39.147	0.28069	0.80396	1133
64719	61.63	49.322	0.1997	0.9475	1134
2957.2	23.288	17.43	0.25153	0.93999	1135
2768.2	22.55	17.22	0.23636	0.96523	1136
571.22	15.018	10.141	0.32475	0.94431	1137
2515.6	21.523	17.684	0.17834	0.96146	1138
15772	62.4	25.022	0.59901	0.79932	1139
364.7	12.501	11.225	0.10207	0.8974	1140
94511	130	44.902	0.6546	0.71222	1141
382.28	13.389	11.782	0.12006	0.82541	1142
8599.1	31.174	25.768	0.17341	0.96419	1143
3014.3	21.892	18.088	0.17378	0.98821	1144
2998.9	37.7	13.517	0.64145	0.75229	1145
8983.5	28.782	27.604	0.040946	1.0047	1146
920.54	15.347	12.217	0.20394	0.98401	1147
2069.6	19.571	16.291	0.1676	0.9981	1148
95576	113.1	43.766	0.61303	0.79775	1149
1812.5	18.329	16.779	0.084554	0.93939	1150
33260	80.248	32.805	0.59121	0.77649	1151
4782.9	43.383	23.746	0.45263	0.65142	1152
725.01	14.967	12.378	0.173	0.98886	1153
8030	52.721	26.797	0.49173	0.62881	1154
9442.7	50.7	20.604	0.59361	0.80564	1155
2847.3	21.295	17.789	0.16464	1.003	1156
22645	67.6	33.297	0.50744	0.75872	1157
397.66	11.644	10.424	0.10481	1.0103	1158
169.17	9.1917	8.2041	0.10745	1.0014	1159
15502	44.413	31.424	0.29246	0.90813	1160
7166.6	32.29	22.62	0.29946	0.95823	1161
195000	131.3	66.923	0.4903	0.7799	1162
8678.1	41.6	23.128	0.44404	0.84425	1163
5602.4	27.45	23.55	0.14209	0.98109	1164
10869	44.2	23.738	0.46294	0.87929	1165
6733.8	29.037	23.997	0.17356	0.96408	1166
13793	39.299	28.347	0.27869	0.91315	1167
16282	35.124	32.853	0.064649	0.99616	1168
224.09	10.774	8.8428	0.17929	0.91893	1169
4697.2	26.093	20.978	0.19602	0.97303	1170
6265.8	28.638	25.835	0.097858	0.93265	1171
1320.4	17.748	14.21	0.19936	0.97404	1172
960.09	14.861	13.495	0.091934	1.0009	1173
3324.1	23.585	19.013	0.19386	0.96366	1174
9926	36.532	25.783	0.29424	0.94498	1175
984.26	15.04	13.731	0.087055	0.98406	1176
553.64	14.981	9.9234	0.33761	0.92218	1177
40056	81.809	35.558	0.56536	0.78147	1178
19140	38.755	35.42	0.086076	0.97333	1179
4818	35.1	18.399	0.47582	0.83756	1180
24844	46.017	36.195	0.21344	0.93753	1181
155.99	9.0291	8.253	0.085962	0.99208	1182
179000	148.2	56.005	0.6221	0.74631	1183
2328.8	19.575	17.427	0.10974	1.0013	1184
891000	199.32	105.08	0.47278	0.85166	1185
8744.1	37.108	24.939	0.32794	0.87885	1186
20731	70.2	25.735	0.63341	0.77171	1187
4536.8	27.525	19.48	0.29228	0.96205	1188
131000	169	41.65	0.75355	0.63556	1189
184.55	15.6	5.9553	0.61825	0.75355	1190
2563.9	21.308	17.051	0.19978	0.99059	1191
7447.8	34.773	30.261	0.12977	0.795	1192
48492	109.2	33.473	0.69347	0.69689	1193
33304	74.1	31.635	0.57308	0.82614	1194
648000	363.45	78.843	0.78307	0.54773	1195
1808.1	20.346	14.699	0.27754	0.97213	1196
2080.6	20.991	15.318	0.27027	0.9574	1197
487.73	12.242	10.731	0.12344	0.98791	1198
375.69	11.553	10.28	0.11018	1.0113	1199
7067.8	30.516	26.084	0.14524	0.93017	1200
1294	17.678	13.7	0.22498	0.99605	1201
2836.3	21.834	17.812	0.1842	0.97995	1202
1652.1	26	12.359	0.52465	0.84098	1203
8102.5	29.568	24.86	0.15923	0.98691	1204
9919.5	32.394	25.798	0.20362	0.97879	1205
544.86	12.791	10.966	0.14267	0.9785	1206
753.57	14.481	12.657	0.12595	0.98071	1207
1436.8	17.995	14.218	0.20988	0.94882	1208
2060.8	19.505	17.37	0.10946	0.9809	1209
16475	40.9	31.047	0.24089	0.95406	1210
14790	38.984	31.544	0.19085	0.91597	1211
7729.1	34.726	23.27	0.32989	0.90805	1212
2955	31.448	17.231	0.45208	0.81796	1213
2900	22.545	17.002	0.24583	0.98689	1214
619.55	13.043	11.902	0.087517	1.0203	1215
420000	279.5	60.91	0.78207	0.61321	1216
2717.7	20.788	19.337	0.069772	0.97411	1217
643.72	13.506	12.082	0.10545	0.97579	1218
3003.3	22.544	17.72	0.21398	0.98134	1219
804.1	13.982	12.643	0.095744	0.9868	1220
20762	69.633	34.428	0.50557	0.709	1221
2148.7	19.004	16.676	0.12248	0.98647	1222
28596	58.5	44.902	0.23244	0.77744	1223
916.15	15.046	13.161	0.12527	0.98273	1224
8368.4	32.977	24.285	0.2636	0.96986	1225
900.77	15.018	13.179	0.12245	0.97322	1226
7603.8	32.781	23.688	0.27739	0.94327	1227
5257.4	27.002	23.197	0.14091	0.9375	1228
929000	692.9	72.244	0.89574	0.41353	1229
5360.7	27.042	22.648	0.1625	0.97786	1230
20803	76.305	27.874	0.6347	0.70108	1231
8117.9	34.022	23.741	0.30219	0.90432	1232
2324.4	23.4	15.266	0.34761	0.93784	1233
48538	81.52	36.288	0.55486	0.83909	1234
1953.1	20.438	16.345	0.20026	0.98505	1235
162.58	9.1917	7.6829	0.16414	1.0386	1236
2724.3	21.546	18.456	0.14341	0.97865	1237
4941.1	33.526	20.257	0.3958	0.85212	1238
5490.3	27.247	22.727	0.16588	0.97572	1239
9240.6	30.305	27.493	0.092785	0.96574	1240
119000	74.991	59.684	0.20412	0.96432	1241
1091.9	16.417	13.899	0.15338	1.0028	1242
1850000	358.38	112.08	0.68727	0.69925	1243
193.34	9.6851	8.3223	0.14072	0.99052	1244
4556.6	31.92	22.44	0.297	0.85537	1245
2423.3	19.902	18.646	0.063087	0.97442	1246
6281.2	27.553	22.839	0.17111	0.97855	1247
356000	135.89	91.813	0.32437	0.85118	1248
445.99	12.211	10.088	0.17379	1.0149	1249
4198.5	25.526	21.266	0.16689	0.98016	1250
634.93	13.837	12.498	0.096751	0.99621	1251
260000	207.64	70.434	0.66079	0.62477	1252
347.13	11.325	9.9767	0.11908	1.0075	1253
3249.4	23.835	19.008	0.20252	0.96576	1254
755.77	13.787	12.585	0.087227	1.0224	1255
4411.6	38.428	16.829	0.56205	0.80318	1256
4629.1	33.977	21.308	0.37289	0.82043	1257
18057	38.79	32.328	0.16659	0.97455	1258
977.66	15.6	13.517	0.1335	0.94658	1259
243.87	11.875	8.4169	0.29119	0.92175	1260
153000	240.5	48.337	0.79901	0.58555	1261
171.37	9.7645	7.2805	0.25439	1.0031	1262
2012.5	19.224	16.971	0.11719	0.97894	1263
1316	17.283	14.767	0.14558	0.98626	1264
3146.1	26.013	17.22	0.33802	0.91973	1265
49015	96.2	36.794	0.61753	0.74301	1266
1408.3	17.759	15.88	0.10583	0.95061	1267
727.21	14.199	12.452	0.12303	0.99855	1268
1911.4	21.524	16.315	0.24201	0.89592	1269
1975.1	19.979	16.339	0.18218	0.93824	1270
703.04	13.799	12.56	0.089739	0.99966	1271
9420.7	44.033	24.206	0.45028	0.85784	1272
20538	45.338	34.742	0.2337	0.91955	1273
153.79	10.798	7.8249	0.27531	0.89994	1274
3014.3	26.743	16.071	0.39906	0.89907	1275
1926.8	21.028	14.967	0.28825	0.96625	1276
1799.3	19.537	16.372	0.16203	0.94883	1277
536.07	13.051	10.836	0.16966	1.0011	1278
1030.4	15.338	13.976	0.08882	1.0013	1279
94752	117.97	45.428	0.61491	0.73336	1280
817.28	14.538	12.389	0.14781	0.98345	1281
208.72	11.637	7.6387	0.3436	0.90784	1282
10060	31.96	27.491	0.13984	0.98822	1283
22482	60.641	31.023	0.48841	0.80516	1284
25964	76.817	30.468	0.60337	0.76826	1285
213.11	9.4886	8.2675	0.12869	1.0307	1286
1320.4	16.901	14.329	0.15221	0.97638	1287
6140.6	40.724	19.705	0.51614	0.8113	1288
2842.9	21.619	17.833	0.17514	0.992	1289
3497.6	22.637	19.568	0.13557	0.99382	1290
158.18	9.6629	8.1642	0.1551	0.9873	1291
10513	36.669	26.956	0.26488	0.94893	1292
8972.5	30.475	26.028	0.14591	0.98711	1293
393000	120.7	83.081	0.31166	0.92504	1294
1390.7	16.85	14.607	0.13314	0.99124	1295
2739.7	31.035	15.412	0.5034	0.83781	1296
1330000	643.5	74.604	0.88406	0.43612	1297
7004	31.07	23.213	0.25289	0.93556	1298
5874.8	27.431	23.206	0.15403	0.98608	1299
1766.4	18.963	15.364	0.1898	0.96685	1300
597.58	15.228	12.019	0.21074	0.89309	1301
7048	38.684	23.634	0.38904	0.87649	1302
1105.1	16.132	14.015	0.13121	1.0017	1303
53820	64.147	48.08	0.25047	0.91216	1304
3379	27.139	19.402	0.28506	0.83968	1305
5857.2	48.307	17.226	0.6434	0.74686	1306
426.22	12.181	10.538	0.13484	0.99972	1307
5079.5	25.262	23.533	0.06846	0.9729	1308
1012.8	15.647	13.561	0.13331	0.98757	1309
1827.9	19.318	16.558	0.14284	0.96464	1310
2761.6	21.433	18.664	0.12917	0.99605	1311
6531.7	30.029	23.806	0.20725	0.97159	1312
6753.6	34.82	22.358	0.35792	0.8858	1313
404000	116.2	89.008	0.23403	0.95807	1314
4730000	843.27	140.6	0.83327	0.53756	1315
23899	46.8	34.62	0.26026	0.9284	1316
1182	19.038	12.918	0.32145	0.93163	1317
6550000	629.2	193.42	0.69259	0.6128	1318
650.31	13.87	11.268	0.18763	1.0032	1319
465000	313.3	63.478	0.79739	0.53728	1320
3047.2	27.451	16.671	0.3927	0.90379	1321
2840000	936	105.58	0.8872	0.41365	1322
612.96	13.361	11.759	0.11988	0.99581	1323
7775.2	32.803	24.216	0.26177	0.89423	1324
127.43	9.6282	7.4998	0.22107	0.85783	1325
1575.3	17.628	15.57	0.11673	1.001	1326
1500.5	16.778	14.7	0.12386	0.99334	1327
360.31	11.224	10.293	0.082922	0.9813	1328
21922	69.886	28.047	0.59868	0.79014	1329
1252.3	16.689	14.168	0.15109	0.97171	1330
247000	157.84	74.662	0.52698	0.74452	1331
7122.7	30.418	23.251	0.23561	0.97225	1332
470000	243.1	69.905	0.71244	0.68987	1333
57895	121.9	34.857	0.71405	0.68203	1334
455000	330.66	65.928	0.80062	0.53587	1335
1331.4	17.326	15.482	0.10645	0.97183	1336
3792	25.465	18.555	0.27135	0.94619	1337
17706	38.52	32.895	0.14602	0.97904	1338
3499.8	21.744	19.533	0.10168	0.99471	1339
4468.7	30.341	21.819	0.28088	0.85997	1340
720.62	19.04	9.5955	0.49605	0.89003	1341
158000	175.6	47.484	0.7296	0.64014	1342
1380000	263.44	113.48	0.56925	0.77377	1343
4422.6	24.088	21.168	0.1212	1.0007	1344
23031	106.6	23.396	0.78052	0.60832	1345
6153.8	28.882	23.015	0.20313	0.9253	1346
71805	109.2	44.334	0.59401	0.71801	1347
938.12	20.517	12.697	0.38114	0.83896	1348
109.85	7.8746	6.6101	0.16059	1.063	1349
2807.8	21.505	18.353	0.14657	0.95597	1350
6555.9	30.486	24.822	0.18579	0.97704	1351
9326.3	34.984	24.266	0.30636	0.94144	1352
27772	84.72	29.537	0.65136	0.74741	1353
962.29	15.569	13.598	0.12658	0.99623	1354
15959	71.5	32.929	0.53945	0.66519	1355
2432.1	20.468	17.849	0.128	0.97049	1356
112.05	8.2535	7.1954	0.12821	1.0193	1357
2080.6	19.48	15.877	0.18495	0.99034	1358
127.43	10.355	6.9719	0.32673	0.93053	1359
2706.7	21.296	18.291	0.14108	0.9823	1360
1186.4	15.73	13.845	0.11985	1.0084	1361
1465.4	17.844	15.206	0.14784	0.99158	1362
2372.8	20.823	17.257	0.17125	0.98208	1363
28873	54.6	34.795	0.36273	0.92779	1364
364.7	11.697	11.009	0.058759	0.92851	1365
553.64	15.836	10.924	0.3102	0.87192	1366
1048	16.156	13.753	0.14874	0.97304	1367
158.18	9.6282	8.34	0.1338	0.93409	1368
149.4	8.4845	7.2558	0.14482	1.0166	1369
6057.1	26.334	23.364	0.1128	1.0051	1370
4813.6	29.779	19.793	0.33536	0.92264	1371
44652	78.834	35.415	0.55077	0.83728	1372
46968	62.573	42.417	0.32212	0.94052	1373
938.12	14.429	13.094	0.092519	0.99027	1374
46396	58.038	43.184	0.25594	0.92216	1375
23341	44.018	36.791	0.16418	0.95912	1376
3438.3	25.099	18.959	0.24463	0.95865	1377
7803.7	32.392	24.943	0.22997	0.95567	1378
53134	56.662	45.349	0.19966	0.9634	1379
3097.8	23.231	19.238	0.1719	0.95858	1380
45902	58.649	51.004	0.13036	0.83487	1381
22058	70.648	26.956	0.61844	0.77924	1382
6145	29.088	22.119	0.23956	0.97036	1383
1111.7	17.287	13.074	0.24368	0.99199	1384
153.79	9.0294	7.9531	0.1192	1.0116	1385
1043.6	16.621	13.841	0.16726	0.97147	1386
2882.5	23.951	19.649	0.17964	0.92547	1387
1797.2	18.032	16.591	0.079897	0.99902	1388
6454.8	27.911	23.126	0.17145	0.97294	1389
6966.7	45.72	18.706	0.59086	0.80415	1390
118.64	8.2603	6.6219	0.19835	1.0549	1391
1120.5	29.211	9.5977	0.67144	0.75242	1392
8313.5	29.593	25.181	0.14909	0.98438	1393
463000	196.3	77.602	0.60468	0.75728	1394
689.86	13.627	11.291	0.17143	1.0012	1395
18035	39.739	31.398	0.20991	0.97571	1396
3102.2	25.393	18.02	0.29036	0.91541	1397
3559.1	22.527	18.899	0.16104	0.99606	1398
2684.7	20.692	18.044	0.12796	0.98596	1399
1080000	247	111.28	0.54948	0.78725	1400
803000	743.6	75.237	0.89882	0.36259	1401
6933.7	28.56	24.322	0.14841	0.97705	1402
696.45	13.38	11.876	0.11244	1.0009	1403
2021.2	18.2	16.034	0.11902	0.99966	1404
3684.4	23.277	20.051	0.13861	0.98219	1405
6109.9	27.22	25.1	0.077895	0.97396	1406
2928.6	30.997	15.314	0.50596	0.84155	1407
2774.8	22.087	18.974	0.14094	0.97834	1408
3165.9	23.531	19.11	0.18788	0.95437	1409
709.63	15.034	12.101	0.19511	0.93795	1410
540.46	12.502	11.345	0.092509	1.0064	1411
687.66	14.085	12.161	0.13657	1.0136	1412
14421	35.525	31.645	0.10921	0.98248	1413
239000	129.2	64.703	0.49919	0.85631	1414
171000	94.053	73.281	0.22086	0.87179	1415
2471.6	20.711	17.603	0.15005	0.97414	1416
1034.8	15.406	14.058	0.087486	0.98116	1417
5463.9	27.484	23.097	0.15963	0.9587	1418
3963.4	25.014	20.385	0.18506	0.96337	1419
5688	29.523	21.831	0.26055	0.95655	1420
261.44	10.956	9.2837	0.15263	0.94458	1421
415.23	11.784	10.545	0.10511	1.0036	1422
3857.9	24.088	19.838	0.17644	0.98251	1423
1858.7	19.342	15.713	0.18762	0.98184	1424
15788	37.045	31.742	0.14313	0.98008	1425
817.28	14.531	12.995	0.10574	0.9389	1426
6024.2	36.349	19.561	0.46186	0.87887	1427
10497	32.5	28.877	0.11147	0.97121	1428
380000	183.3	73.97	0.59645	0.7632	1429
1107.3	15.89	14.089	0.11331	0.98205	1430
6588.8	32.254	22.967	0.28793	0.94379	1431
63157	94.9	41.746	0.5601	0.73215	1432
900.77	15.021	12.989	0.13529	0.98512	1433
3001.1	20.876	18.948	0.092344	0.99399	1434
131.82	8.4855	7.3278	0.13643	1.0527	1435
9299.9	31.547	27.174	0.13863	0.98387	1436
21188	46.395	39.332	0.15224	0.89174	1437
4143.5	24.63	20.046	0.18611	0.99016	1438
19015	58.521	27.458	0.53079	0.84874	1439
7502.8	30.572	25.747	0.15783	0.9804	1440
3684.4	25.793	18.31	0.29014	0.95631	1441
6804.1	28.638	24.326	0.15057	0.96175	1442
874.41	14.763	12.94	0.12351	0.99833	1443
30760	72.665	34.857	0.52031	0.78604	1444
3919.4	24.792	19.559	0.21106	0.98192	1445
5466.1	26.874	22.679	0.15608	0.98775	1446
18426	47.023	33.624	0.28494	0.90049	1447
1564.3	18.23	15.493	0.15016	0.98906	1448
5576	27.395	22.286	0.18648	0.96169	1449
681.07	13.93	12.419	0.10842	0.98401	1450
6584.4	30.255	24.5	0.19024	0.94222	1451
19147	105.78	21.031	0.80117	0.56768	1452
9987.6	37.606	25.202	0.32986	0.92919	1453
4864.2	29.444	22.998	0.2189	0.85197	1454
494.32	12.779	10.99	0.14003	0.99481	1455
131.82	8.3524	7.1364	0.14559	1.0365	1456
11840	63.7	20.489	0.67835	0.73784	1457
5956.1	27.859	24.118	0.13431	0.98181	1458
7302.8	35.49	21.864	0.38394	0.93415	1459
241000	129.97	66.102	0.4914	0.83479	1460
77519	166.48	34.848	0.79067	0.60378	1461
1900000	261.3	128.36	0.50875	0.83313	1462
4479.7	25.61	21.646	0.15477	0.98317	1463
268.03	10.851	9.0797	0.16326	1.0151	1464
45300	62.069	39.926	0.35675	0.93742	1465
224.09	10.536	8.2772	0.21439	1.0271	1466
1056.8	15.535	13.563	0.12692	1.0026	1467
3176.9	22.428	18.724	0.16515	0.99056	1468
4530.2	24.529	22.961	0.063957	0.97423	1469
12483	38.044	29.827	0.21599	0.93695	1470
3231.8	22.08	19.378	0.12237	0.99374	1471
6733.8	30.23	23.057	0.23731	0.96285	1472
441.6	11.7	10.02	0.14356	0.97521	1473
27504	49.4	36.107	0.26908	0.92856	1474
2458.4	19.859	18.378	0.074569	0.99072	1475
5800.1	68.9	14.676	0.787	0.59797	1476
134000	300.3	33.473	0.88853	0.4449	1477
1120.5	15.268	13.658	0.10548	0.99507	1478
1647.8	18.147	16.278	0.10296	0.9534	1479
2080.6	19.448	16.5	0.15159	1.0053	1480
6602	31.291	22.532	0.27991	0.9503	1481
10656	36.199	27.512	0.23996	0.94232	1482
9280.1	32.493	28.738	0.11556	0.93568	1483
3220.8	29.138	17.592	0.39626	0.89111	1484
494.32	12.785	10.992	0.14023	1.005	1485
10880	36.978	29.12	0.21251	0.92789	1486
832.66	14.481	12.803	0.11588	1.0052	1487
23596	40.591	35.727	0.11985	0.98298	1488
8535.4	32.796	28.119	0.14261	0.94318	1489
273000	258.26	55.25	0.78607	0.58934	1490
3117.5	21.619	18.438	0.14717	0.99428	1491
145	9.2544	8.284	0.10486	0.92247	1492
1252.3	16.969	14.75	0.13076	0.95464	1493
1109.5	15.461	14.106	0.087633	0.97979	1494
949.1	15.248	14.242	0.065987	0.98108	1495
16820	40.056	31.792	0.2063	0.95656	1496
14865	36.56	32.061	0.12306	0.96857	1497
4475.3	25.192	20.779	0.1752	0.97491	1498
7074.3	32.291	29.438	0.088349	0.88164	1499
20026	55.602	31.374	0.43574	0.80292	1500
8869.3	40.796	22.935	0.43781	0.88912	1501
19975	54.025	30.26	0.43988	0.87397	1502
799.71	14.569	13.191	0.094548	0.96747	1503
2850000	425.1	125.4	0.70502	0.65596	1504
92740	63.845	59.272	0.071623	0.98308	1505
24565	64.14	31.96	0.50171	0.80446	1506
3866.7	24.792	20.429	0.17596	0.95279	1507
3926	26.297	19.473	0.25951	0.9601	1508
940.32	15.129	13.351	0.11748	1.0108	1509
10570	35.8	27.803	0.22339	0.94752	1510
12400	48.058	25.061	0.47851	0.84617	1511
6599.8	45.542	18.624	0.59105	0.79785	1512
1454.4	17.012	15.751	0.074128	0.99722	1513
3776.6	27.3	18.614	0.31819	0.93206	1514
2757.2	21.505	17.791	0.17269	0.98298	1515
4712.6	39.88	17.258	0.56727	0.80525	1516
6957.9	27.269	24.874	0.087822	0.98255	1517
5637.5	34.837	20.003	0.42582	0.89498	1518
16754	77.243	23.448	0.69644	0.68711	1519
3299.9	23.459	18.648	0.20508	0.977	1520
203000	226.2	54.49	0.75911	0.6048	1521
3697.6	24.794	19.462	0.21504	0.9252	1522
841.45	14.979	12.703	0.15194	0.99188	1523
14953	36.782	29.777	0.19045	0.96651	1524
31639	110.34	34.219	0.68989	0.61576	1525
325.16	11.294	9.0847	0.19562	1.0075	1526
2517.8	21.551	17.22	0.20094	0.96262	1527
1412.7	16.484	15.56	0.055997	0.9964	1528
3697.6	27.372	17.354	0.366	0.9377	1529
4508.2	25.041	21.825	0.12841	0.97923	1530
64746	126.1	36.75	0.70857	0.67089	1531
1289.6	18.2	12.337	0.32214	0.97784	1532
2293.7	19.67	18.337	0.067797	0.99479	1533
2058.6	19.213	17.407	0.094018	0.96767	1534
27665	48.856	43.933	0.10075	0.89086	1535
20412	57.502	28.815	0.49888	0.86476	1536
505.31	12.251	10.722	0.12474	1.0182	1537
3976.6	42.624	16.34	0.61664	0.71095	1538
1838.9	17.844	15.764	0.11656	1.0094	1539
907.36	14.892	12.664	0.14966	0.99734	1540
2400000	814.49	116.36	0.85713	0.46656	1541
11802	38.799	29.656	0.23564	0.86243	1542
23126	63.73	30.422	0.52264	0.83917	1543
15917	39.859	32.069	0.19544	0.94194	1544
590.99	14.306	10.848	0.2417	0.96031	1545
3491	31.766	17.342	0.45406	0.76432	1546
2904.4	20.54	19.316	0.059568	0.97697	1547
1537.9	28.304	12.707	0.55106	0.79734	1548
4310.5	23.969	21.61	0.098444	0.98834	1549
1349	19.529	12.985	0.33508	0.94064	1550
617.36	18.028	10.382	0.42412	0.82538	1551
6665.7	28.266	23.243	0.17772	0.98272	1552
6191.1	26.337	24.571	0.067044	0.99283	1553
661.3	12.999	11.71	0.099181	0.99782	1554
5050.9	26.573	22.102	0.16826	0.96585	1555
5224.5	30.426	23.595	0.22449	0.90497	1556
10899	36.302	28.838	0.2056	0.94824	1557
2541.9	20.699	18.565	0.1031	0.97125	1558
35420	52.157	39.155	0.24928	0.95317	1559
28014	50.551	40.531	0.19822	0.90621	1560
5007	27.254	21.214	0.2216	0.96047	1561
16721	41.551	31.442	0.24329	0.95522	1562
358.11	11.53	9.4555	0.1799	0.99467	1563
773.34	14.287	12.511	0.12429	0.99483	1564
10816	52	28.619	0.44962	0.72445	1565
7729.1	56.56	18.184	0.6785	0.71928	1566
3822.8	23.663	20.559	0.13115	0.95703	1567
1452.2	16.175	15.331	0.05219	0.99982	1568
36277	59.509	41.899	0.29592	0.84268	1569
516000	398.52	67.749	0.83	0.50685	1570
14601	128.7	17.582	0.86338	0.48103	1571
18081	41.471	31.987	0.22867	0.96008	1572
9172.5	39	22.828	0.41467	0.8778	1573
11275	32.845	29.166	0.11202	0.97651	1574
430.61	12.295	10.935	0.1106	0.98353	1575
131.82	8.9948	7.6331	0.15138	1.0336	1576
4361.1	37.88	17.133	0.54771	0.81908	1577
109.85	8.6664	7.627	0.11993	0.98915	1578
1889.4	18.329	15.801	0.13794	0.99119	1579
6087.9	38.283	19.772	0.48353	0.82328	1580
86039	168.87	37.303	0.77911	0.59948	1581
534000	215.8	88.628	0.58931	0.72828	1582
129.62	8.4679	7.2372	0.14533	1.0082	1583
16478	37.75	31.16	0.17456	0.96911	1584
250000	207.82	60.975	0.7066	0.66191	1585
555.84	12.454	11.024	0.11481	1.0127	1586
180.15	9.1622	8.2509	0.099463	1.0186	1587
481.14	11.7	10.02	0.14355	1.0014	1588
459.17	13.059	9.9961	0.23457	0.98586	1589
3401	28.557	18.964	0.33591	0.87189	1590
184.55	10.062	9.2863	0.077118	0.9054	1591
17833	49.555	34.032	0.31326	0.81564	1592
140.61	9.6282	7.9056	0.17892	0.87738	1593
7731.2	44.773	20.405	0.54426	0.83247	1594
120.83	8.2888	6.9597	0.16035	1.0384	1595
78642	88.766	50.767	0.42808	0.82779	1596
11987	31.547	29.914	0.051775	0.99787	1597
1909.2	19.672	15.731	0.20034	0.98754	1598
2010.3	29.741	12.599	0.57638	0.82431	1599
516.29	12.502	11.448	0.084334	0.99253	1600
101000	98.904	58.749	0.40599	0.76085	1601
23240	41.072	37.137	0.095811	0.97554	1602
518.49	13.38	10.536	0.2126	1.0002	1603
2941.8	21.197	18.366	0.13359	1.0009	1604
1153.4	19.324	15	0.22378	0.88777	1605
3359.2	22.566	19.39	0.14073	0.98644	1606
5011.4	25.197	22.56	0.10468	0.99048	1607
369.1	11.436	9.9273	0.13195	0.98208	1608
98641	262.6	32.139	0.87761	0.45679	1609
9064.8	44.828	21.464	0.5212	0.8625	1610
511.9	12.454	11.297	0.092854	1.0226	1611
832.66	14.244	12.995	0.087671	1.0068	1612
98667	100.55	51.262	0.49016	0.83077	1613
3895.3	23.287	21.846	0.061883	0.98438	1614
929.33	14.886	12.892	0.13394	1.0071	1615
2298.1	32.902	14.854	0.54853	0.7324	1616
3675.6	23.319	19.714	0.15457	0.99881	1617
1491.8	17.127	15.563	0.09133	1.0049	1618
15590	53.653	31.364	0.41544	0.70779	1619
18365	44.002	35.583	0.19133	0.93494	1620
12426	55.214	24.693	0.55277	0.79398	1621
15891	35.693	31.738	0.11083	0.97858	1622
2418.9	27.548	16.915	0.38596	0.81315	1623
13665	36.096	29.389	0.1858	0.968	1624
5725.4	37.785	20.227	0.46468	0.85868	1625
2240.9	21.592	16.772	0.2232	0.96164	1626
2605.6	23.784	15.93	0.33023	0.95819	1627
22528	69.633	30.684	0.55935	0.78329	1628
12795	63.646	30.664	0.51821	0.62155	1629
12409	35.277	29.479	0.16434	0.96875	1630
3682.2	37.108	15.492	0.58252	0.80743	1631
749.18	13.93	12.026	0.13665	1.0171	1632
3422.9	23.034	19.06	0.17252	0.93975	1633
1063.3	24.599	10.113	0.58889	0.8251	1634
1647.8	17.726	15.74	0.11201	0.98666	1635
54591	69.735	51.74	0.25805	0.88056	1636
538.26	12.822	10.945	0.14637	1.0022	1637
27414	50.305	35.36	0.29709	0.9503	1638
2337.6	20.41	17.236	0.1555	0.97574	1639
1478.6	18.005	14.189	0.21191	0.98897	1640
533.87	12.763	10.453	0.18099	1.0032	1641
684000	162.77	102.47	0.37045	0.8756	1642
1781.8	17.87	15.509	0.13211	1.0106	1643
14610	68.9	22.454	0.67411	0.73598	1644
145	9.6538	8.2825	0.14205	0.91453	1645
4343.5	24.569	21.541	0.12324	0.98633	1646
7535.7	31.045	25.792	0.16922	0.95485	1647
2098.1	30.732	13.716	0.55368	0.81324	1648
6667.9	28.487	24.665	0.13415	0.95361	1649
395.46	11.637	10.737	0.077309	1.0017	1650
1201.8	16.037	14.101	0.12067	0.99789	1651
116000	78.479	72.369	0.077857	0.86894	1652
2430000	1237.6	91.459	0.9261	0.32277	1653
27173	119.8	22.896	0.80888	0.58317	1654
17890	71.106	23.875	0.66424	0.73291	1655
1693.9	19.363	14.7	0.24084	0.95867	1656
28361	49.692	41.801	0.1588	0.88657	1657
1913.6	19.008	16.867	0.11266	0.96513	1658
1788.4	39.921	11.231	0.71868	0.68473	1659
2063	23.32	14.566	0.37539	0.93619	1660
2878.1	20.692	18.231	0.11894	0.98895	1661
533.87	12.229	11.08	0.093964	1.0111	1662
375000	253.5	63.478	0.74959	0.64073	1663
193.34	9.381	8.2044	0.12542	1.0352	1664
373.49	11.33	10.02	0.11566	1.017	1665
97881	102.47	46.322	0.54797	0.83823	1666
391.07	11.272	9.7919	0.13132	0.99492	1667
784.33	13.823	12.232	0.1151	1.0133	1668
4925.7	26.659	22.271	0.1646	0.95987	1669
2803.4	25.379	17.484	0.31109	0.92917	1670
4499.5	32.977	19.501	0.40865	0.828	1671
740.39	14.038	12.681	0.096657	0.98821	1672
121000	79.667	62.287	0.21816	0.90963	1673
7500.6	29.552	23.723	0.19723	0.98594	1674
31953	54.29	39.652	0.26963	0.86243	1675
351000	153.76	85.822	0.44184	0.73702	1676
157000	245.24	46.735	0.80943	0.53553	1677
9543.8	33.286	25.74	0.22668	0.94489	1678
6136.2	35.533	25.898	0.27115	0.86441	1679
2465	20.564	16.978	0.17437	0.98806	1680
1805.9	18.559	16.728	0.098658	0.97829	1681
4554.4	31.395	19.344	0.38386	0.87969	1682
31417	132.6	23.396	0.82356	0.5669	1683
1012.8	15.406	14.215	0.077323	0.99719	1684
3574.5	32.5	16.034	0.50664	0.86391	1685
3541.6	40.04	14.57	0.63611	0.76914	1686
4020.5	23.4	20.489	0.12439	0.97442	1687
1045.8	15.865	13.16	0.17049	0.98697	1688
2407.9	20.233	18.151	0.10288	0.99373	1689
5290.4	25.987	22.595	0.13052	0.98364	1690
703.04	14.239	11.281	0.20769	1.0068	1691
362.5	11.356	10.137	0.10729	1.0192	1692
11341	36.496	28.796	0.21098	0.89833	1693
7762	55.712	18.964	0.6596	0.74783	1694
263.64	12.541	8.3206	0.33652	0.87404	1695
3524	23.321	20.492	0.12132	0.99553	1696
2673.8	21.197	17.296	0.18407	0.99798	1697
1127.1	16.749	12.962	0.2261	0.9729	1698
16051	41.334	31.518	0.23748	0.95139	1699
2581.5	20.51	17.916	0.12647	0.99948	1700
7992.7	31.295	27.559	0.11937	0.96335	1701
261.44	10.654	9.5317	0.10532	0.98848	1702
309000	187.2	66.43	0.64514	0.7501	1703
19837	89.349	23.325	0.73895	0.6517	1704
428.42	11.571	9.8993	0.14446	1.0009	1705
4539	29.669	18.876	0.36378	0.9363	1706
8640.8	82.109	15.629	0.80966	0.59258	1707
1030.4	15.018	13.119	0.12645	0.99035	1708
14265	68.274	22.803	0.66601	0.71662	1709
4110.6	24.765	20.445	0.17445	0.98221	1710
266000	423.8	48.377	0.88585	0.40707	1711
7116.1	46.843	19.521	0.58327	0.77533	1712
4541.2	25.27	21.078	0.16591	0.96689	1713
11987	34.234	28.233	0.1753	0.97859	1714
1298.4	16.974	14.147	0.16652	0.99007	1715
2063	19.537	16.985	0.13062	0.97648	1716
11154	36.154	27.553	0.23789	0.96104	1717
1687.3	18.329	14.976	0.18294	0.99794	1718
377.88	11.33	10.12	0.10681	0.99838	1719
2142.1	19.966	16.42	0.17759	0.95564	1720
187000	182.37	56.538	0.68998	0.66324	1721
1041.4	15.338	13.988	0.087967	0.97542	1722
435000	345.8	78.479	0.77305	0.47408	1723
28038	43.967	38.224	0.13062	0.96375	1724
8654	33.161	24.693	0.25537	0.93537	1725
7026	30.211	22.514	0.25477	0.97848	1726
2886.9	29.9	14.676	0.50918	0.86383	1727
2801.2	21.197	17.791	0.16068	0.98141	1728
1860.9	18.735	15.55	0.16999	0.99686	1729
33561	70.817	39.328	0.44465	0.80954	1730
16464	66.3	27.039	0.59218	0.73334	1731
736	13.726	11.849	0.13672	0.99772	1732
15816	38.14	31.465	0.17501	0.97876	1733
1465.4	17.63	14.174	0.19605	1.0045	1734
1744.4	18.167	16.322	0.10156	0.9966	1735
883.19	14.977	12.996	0.13226	1.0094	1736
4510.4	27.698	21.042	0.2403	0.92279	1737
4655.4	28.304	21.017	0.25746	0.91918	1738
16807	36.64	33.024	0.0987	0.97747	1739
93586	89.713	51.918	0.42129	0.84838	1740
17932	40.738	35.406	0.13088	0.94709	1741
16194	37.791	31.657	0.16232	0.97594	1742
2403.5	22.736	16.517	0.27355	0.94441	1743
870.01	19.5	10.611	0.45587	0.90218	1744
19848	47.17	33.702	0.28552	0.91293	1745
171.37	9.7953	8.2419	0.15859	0.99811	1746
2913.2	29.9	15.266	0.48944	0.8303	1747
1173.2	18.565	13.35	0.28091	0.91411	1748
562.43	12.46	11.764	0.055858	0.99727	1749
1105.1	16.132	13.775	0.14609	0.99134	1750
2104.7	19.868	16.671	0.16091	0.98982	1751
1344.6	17.088	15.314	0.10382	0.9861	1752
30505	119.75	25.264	0.78903	0.61046	1753
1072.1	15.749	13.775	0.12534	1.0069	1754
7454.4	29.913	24.057	0.19575	0.98014	1755
25593	41.334	37.12	0.10194	0.99099	1756
1647.8	19.571	13.682	0.30091	0.97029	1757
1450000	248.3	128.22	0.48359	0.80846	1758
131.82	9.7383	8.3082	0.14685	0.85251	1759
12859	39.079	27.611	0.29345	0.91832	1760
476.75	12.149	10.828	0.10874	1.0033	1761
11411	48.1	23.941	0.50226	0.84405	1762
3205.4	30.821	17.976	0.41676	0.82559	1763
101000	143.9	42.442	0.70506	0.70383	1764
182.35	11.133	8.0266	0.27905	0.91123	1765
20454	41.119	37.392	0.090638	0.95492	1766
1370.9	28.068	11.669	0.58424	0.7731	1767
2961.6	20.889	18.335	0.1223	0.99112	1768
2746.3	23.621	19.735	0.16451	0.93295	1769
1766.4	19.516	15.077	0.22747	0.98807	1770
3930.4	24.709	22.168	0.10283	0.92861	1771
1768.6	39	11.179	0.71337	0.68133	1772
790.92	13.686	12.078	0.11751	0.99722	1773
2546.3	20.138	17.629	0.12459	0.99828	1774
36668	52.76	39.819	0.24529	0.96827	1775
110000	88.312	60.009	0.32049	0.85018	1776
44223	88.056	34.33	0.61014	0.79636	1777
8757.2	34.984	24.535	0.29867	0.93457	1778
21636	114.4	22.454	0.80372	0.57693	1779
1223.7	15.881	14.324	0.098024	0.99829	1780
10236	43.762	30.691	0.29869	0.81907	1781
2667.2	20.711	17.93	0.13426	1.0042	1782
1790.6	18.329	16.511	0.09923	0.95267	1783
4723.6	26.112	21.986	0.15802	0.97794	1784
430.61	13.505	9.6374	0.28637	0.96456	1785
5859.4	70.2	14.547	0.79278	0.59837	1786
1812.5	23.784	14.56	0.38781	0.89102	1787
641.52	12.97	11.946	0.078987	1.0196	1788
116.44	8.4855	7.1678	0.15529	1.0274	1789
18273	106.6	21.17	0.80141	0.57828	1790
21753	43.121	33.413	0.22514	0.97948	1791
303.19	11.133	8.9375	0.19721	1.0173	1792
7267.7	68.9	15.834	0.77019	0.6293	1793
704000	280.8	89.547	0.6811	0.65906	1794
8071.8	30.418	24.465	0.19569	0.98642	1795
25501	48.539	35.575	0.26709	0.92038	1796
639.33	12.9	11.71	0.092294	0.99868	1797
3455.9	28.769	20.069	0.30242	0.819	1798
5916.5	28.297	22.096	0.21914	0.99159	1799
27588	150.8	20.967	0.86096	0.50583	1800
1680000	464.1	118.21	0.7453	0.59308	1801
11165	34.508	27.904	0.19137	0.96249	1802
1792.8	19.213	15.99	0.16779	0.97357	1803
183000	167.16	63.603	0.61951	0.64023	1804
112.05	9.7216	7.627	0.21546	0.89614	1805
21098	42.518	34.033	0.19956	0.95197	1806
14918	53.804	27.446	0.48989	0.84362	1807
6511.9	63.815	21.7	0.65995	0.59533	1808
1208.3	16.172	14.101	0.12801	1.0046	1809
84596	344.5	36.231	0.89483	0.32171	1810
31852	149.5	24.576	0.83561	0.52151	1811
246.06	10.469	9.0254	0.13789	1.0023	1812
474.55	12.494	10.393	0.16819	0.99461	1813
2219	20.823	17.273	0.17049	0.92765	1814
812.89	13.901	12.67	0.088598	1.0205	1815
1220000	880.1	72.222	0.91794	0.3599	1816
9282.3	36.35	24.303	0.3314	0.93151	1817
366.9	11.644	9.6413	0.17202	1.0326	1818
2170.6	19.679	17.791	0.09591	0.97161	1819
22500	53.318	38.441	0.27903	0.83375	1820
3526.2	23.4	18.805	0.19635	0.95057	1821
4126	24.732	20.627	0.16601	0.96897	1822
4554.4	42.9	16.008	0.62686	0.76871	1823
1085.3	15.655	13.898	0.11224	0.98515	1824
6472.4	91	14.085	0.84521	0.50753	1825
5863.8	28.263	22.64	0.19894	0.96071	1826
121000	418.6	33.887	0.91905	0.34217	1827
2755	37.7	13.495	0.64203	0.74718	1828
1669.7	18.147	15.853	0.12639	0.9888	1829
1111.7	16.132	14.326	0.11195	0.96964	1830
3829.4	31.997	17.258	0.46065	0.87141	1831
419.63	12.219	10.622	0.13068	1.031	1832
17385	53.091	28.747	0.45854	0.877	1833
11914	37.769	31.158	0.17504	0.91229	1834
84103	71.51	55.673	0.22146	0.9045	1835
1140.2	16.272	13.585	0.16513	0.94305	1836
4231.4	30.319	19.486	0.3573	0.85988	1837
753.57	13.424	12.508	0.068188	1.0176	1838
722.81	13.657	11.764	0.1386	1.003	1839
1030.4	16.273	12.965	0.20331	0.97063	1840
955.7	26	10.02	0.6146	0.74852	1841
175000	112.43	63.233	0.4376	0.82219	1842
1050000	549.44	82.355	0.85011	0.51418	1843
5710	31.511	20.922	0.33602	0.92888	1844
1964.1	18.999	17.099	0.099978	0.95597	1845
120.83	7.945	6.7605	0.14908	1.0432	1846
101000	222.13	34.71	0.84374	0.51914	1847
2052	20.699	16.726	0.19195	0.98266	1848
1223.7	16.237	14.334	0.11717	0.98084	1849
1840000	638.3	111.46	0.82539	0.50326	1850
9620.7	98.8	17.014	0.82779	0.51375	1851
859.03	14.132	12.473	0.11733	1.0047	1852
39498	56.145	40.923	0.27111	0.94463	1853
4136.9	24.39	20.103	0.17575	0.98744	1854
3609.7	24.088	19.651	0.1842	0.9292	1855
5492.5	27.032	22.119	0.18173	0.97702	1856
1182	15.96	14.283	0.10507	0.99128	1857
8983.5	37.188	24.051	0.35325	0.9114	1858
7388.5	43.404	22.961	0.471	0.81319	1859
1302.8	22.023	13.35	0.39381	0.87064	1860
118.64	10.946	6.1056	0.44222	0.88855	1861
845.85	20.8	10.02	0.51825	0.85437	1862
707.43	13.594	12.053	0.1134	1.0112	1863
2930.8	23.283	17.563	0.24566	0.96658	1864
5127.8	34.821	19.002	0.4543	0.87805	1865
564.63	12.816	11.774	0.08129	1.0194	1866
4859.8	27.042	20.979	0.22419	0.95885	1867
589000	145.17	109.92	0.24282	0.84479	1868
2724.3	20.945	17.445	0.16714	0.97341	1869
34910	67.699	44.554	0.34187	0.7727	1870
1760000	314.43	117.15	0.62742	0.76382	1871
1907	18.999	16.36	0.13888	0.99666	1872
35262	89.7	30.716	0.65757	0.73726	1873
494.32	12.253	10.791	0.11928	1.0213	1874
608.57	14.504	10.727	0.26041	0.95961	1875
18002	71.124	25.517	0.64123	0.73491	1876
61573	179.4	38.879	0.78329	0.5302	1877
661.3	14.033	11.815	0.15808	0.95723	1878
1577.5	18.481	15.291	0.17258	0.96702	1879
1623.6	42.9	10.02	0.76642	0.6269	1880
9697.6	32.228	25.932	0.19537	0.97116	1881
14746	37.889	31.398	0.17132	0.9603	1882
3007.7	21.619	18.786	0.13104	0.97846	1883
4950000	1045.2	129.2	0.87639	0.44817	1884
23405	54.998	34.745	0.36824	0.88221	1885
96789	75.997	59.19	0.22116	0.92016	1886
227000	283.4	47.809	0.8313	0.54143	1887
718.42	13.594	12.459	0.083472	0.99925	1888
180000	380.9	39.111	0.89732	0.42778	1889
342.73	12.891	11.218	0.12979	0.85007	1890
3849.1	22.33	20.483	0.082707	0.99168	1891
716000	1030.9	59.626	0.94216	0.2732	1892
49738	211.9	25.2	0.88108	0.4612	1893
140.61	8.6007	7.1927	0.16371	1.0611	1894
113000	199.45	44.508	0.77685	0.56449	1895
11473	46.013	24.256	0.47284	0.84704	1896
59774	172.12	30.094	0.82516	0.53882	1897
2425.5	20.51	17.798	0.13222	1.0015	1898
1076.5	19.728	13.85	0.29794	0.88677	1899
151.59	9.0294	8.1183	0.1009	0.95141	1900
670.09	13.585	12.069	0.11164	0.99303	1901
3945.8	30.744	19.799	0.35602	0.85115	1902
15898	41.911	30.26	0.278	0.95165	1903
6634.9	43.888	20.398	0.53524	0.79237	1904
1986.1	19.837	17.002	0.14291	0.96625	1905
53367	59.305	49.882	0.15889	0.90604	1906
1080.9	15.258	14.107	0.075447	1.0033	1907
450.38	12.181	11.093	0.089318	0.98562	1908
564.63	13.044	11.111	0.14817	1.0092	1909
14799	34.339	31.969	0.069014	0.99147	1910
123.03	14.3	5.9553	0.58354	0.72248	1911
867.82	14.489	12.925	0.10791	1.0068	1912
199.93	10.716	9.1794	0.14338	0.8912	1913
1173.2	15.977	13.783	0.13736	0.99276	1914
1298.4	15.905	15.3	0.038044	0.98979	1915
149.4	10.116	8.9876	0.11158	0.8731	1916
13222	36.995	28.152	0.23901	0.96942	1917
8188.2	29.583	26.642	0.099417	0.98819	1918
153.79	9.1622	8.2509	0.099463	0.9943	1919
35438	61.672	38.227	0.38015	0.91979	1920
573.42	19.5	8.2719	0.5758	0.84737	1921
19804	53.008	30.055	0.433	0.8858	1922
1513.7	17.4	15.525	0.10774	0.99008	1923
42400	63.615	53.766	0.15483	0.79491	1924
2686.9	20.479	18.292	0.10681	0.9833	1925
6661.3	78.436	14.526	0.8148	0.57552	1926
2348.6	19.48	17.741	0.089291	0.97932	1927
11495	55.327	23.64	0.57272	0.76871	1928
44259	247	28.073	0.88634	0.37457	1929
11123	40.782	26.153	0.35872	0.91756	1930
21278	57.367	32.942	0.42576	0.83731	1931
7808.1	29.088	25.058	0.13856	0.98731	1932
419.63	12.251	9.822	0.19826	0.97303	1933
31077	77.218	31.434	0.59292	0.79337	1934
158.18	9.0046	8.0878	0.10182	1.0227	1935
1515.9	28.6	10.611	0.629	0.7965	1936
5336.5	65	14.085	0.7833	0.61734	1937
1953.1	18.565	16.277	0.12322	0.96195	1938
92336	111.51	52.658	0.52779	0.73367	1939
1847.7	18.786	15.853	0.15611	0.99917	1940
1272.1	16.597	14.495	0.12663	0.97256	1941
1280000	386.1	92.635	0.76007	0.62429	1942
123.03	8.6007	7.3276	0.14802	1.0331	1943
630.54	13.298	12.343	0.071814	1.0058	1944
3609.7	22.953	19.901	0.133	0.95901	1945
49643	53.292	45.696	0.14255	0.97703	1946
6221.9	28.361	24.246	0.1451	0.91119	1947
1186.4	17.748	13.541	0.23703	0.91007	1948
5417.8	46.8	17.014	0.63644	0.76926	1949
15610	49.342	30.732	0.37717	0.83282	1950
13459	74.1	21.373	0.71156	0.69224	1951
2449.7	20.958	17.09	0.18457	0.95543	1952
3596.5	25.81	18.737	0.27405	0.9513	1953
1228.1	20.267	13.039	0.35662	0.92017	1954
3772.3	23.902	20.625	0.1371	0.95215	1955
445.99	12.59	10.222	0.18812	0.94258	1956
11405	49.865	23.495	0.52883	0.83752	1957
630.54	12.967	11.99	0.07533	1.0111	1958
1210.5	16.478	14.555	0.11672	0.99932	1959
2471.6	20.787	18.113	0.12863	0.99688	1960
353.72	11.33	10.01	0.11649	1.0127	1961
8579.3	40.697	22.415	0.44924	0.89442	1962
3864.5	23.591	21.412	0.092374	0.98744	1963
1920000	605.41	111.79	0.81536	0.46907	1964
3734.9	25.895	19.634	0.24178	0.93224	1965
35572	49.651	44.684	0.10004	0.95847	1966
1553.3	48.49	9.2601	0.80903	0.56355	1967
448000	144.63	88.122	0.39069	0.84909	1968
1166.6	17.456	13.088	0.25021	0.96324	1969
4336.9	23.561	20.634	0.12421	0.98991	1970
20072	43.852	33.13	0.24452	0.92411	1971
1155.6	16.657	13.931	0.16367	0.97338	1972
147.2	12.387	7.9165	0.36091	0.71445	1973
4169.9	23.534	21.72	0.077104	0.99981	1974
62404	193.7	30.958	0.84017	0.51626	1975
3930000	1253.2	94.143	0.92488	0.32501	1976
3937	23.869	21.777	0.08764	0.96729	1977
115000	167.7	43.176	0.74254	0.65658	1978
9574.5	36.08	25.872	0.28292	0.95147	1979
531.67	12.822	11.112	0.13336	1.0029	1980
11952	32.714	29.15	0.10894	0.99446	1981
17820	48.049	34.637	0.27914	0.88796	1982
498.72	12.068	10.511	0.12901	0.99033	1983
687.66	13.361	12.157	0.090111	0.99188	1984
3798.6	23.403	21.434	0.084163	0.97766	1985
1111.7	15.766	13.781	0.12592	0.98781	1986
5789.1	41.6	18.805	0.54795	0.79711	1987
1621.4	17.127	15.752	0.080242	1.0072	1988
1458.8	16.745	15.41	0.079752	0.97281	1989
681000	373.1	74.831	0.79944	0.54275	1990
66319	157.3	39.553	0.74855	0.56187	1991
7882.8	30.984	24.381	0.21311	0.96055	1992
17095	35.49	32.754	0.077115	0.99896	1993
19534	44.932	33.211	0.26086	0.94973	1994
19099	42.09	32.977	0.21651	0.95739	1995
1379.7	16.908	15.604	0.077108	0.98565	1996
687.66	14.023	12.101	0.13707	0.99613	1997
56579	65	53.099	0.1831	0.87047	1998
2375	24.7	17.875	0.27632	0.93425	1999
[truncated: 716 more rows]

## Sheet: KI_4
Volume3d	Length3d	EqDiameter	elongation	sphericity	index
5644.1	33.665	22.274	0.33836	0.875	1
1048	18.047	11.669	0.35337	0.95716	2
1252.3	17.062	14.684	0.13936	1.0082	3
1841.1	22.121	14.963	0.32357	0.92577	4
109.85	9.1621	8.1642	0.10892	0.93006	5
1865.3	23.552	14.232	0.39574	0.8952	6
604.17	13.93	12.852	0.077385	0.9488	7
1067.7	17.677	13.292	0.24806	0.93642	8
1507.1	17.648	15.917	0.098066	0.99522	9
9532.8	42.9	23.941	0.44193	0.84347	10
28704	174.2	20.489	0.88238	0.43115	11
27076	117	23.418	0.79985	0.57359	12
718.42	15.376	11.841	0.22987	0.93271	13
59.319	6.7461	5.6128	0.168	1.0909	14
2153.1	23.505	14.822	0.3694	0.92114	15
1439	17.371	14.925	0.14079	1.0014	16
8715.5	37.472	24.849	0.33687	0.91376	17
3310.9	25.035	18.169	0.27425	0.95523	18
173.56	9.8074	8.8681	0.095777	0.99343	19
1535.7	19.672	15.334	0.22055	0.9625	20
1511.5	18.137	16.027	0.11637	0.99555	21
76.895	9.3818	7.9145	0.15639	0.71966	22
674.48	13.536	12.166	0.10122	1.0267	23
64686	149.5	37.188	0.75125	0.57471	24
6542.7	35.277	20.741	0.41205	0.91039	25
59.319	6.7463	5.6128	0.16801	1.0909	26
270.23	10.829	9.7043	0.1039	1.0086	27
1313.8	19.436	12.645	0.3494	0.93405	28
949.1	15.106	13.718	0.09189	1.0061	29
12251	62.953	20.12	0.68039	0.73054	30
7069.9	35.309	20.997	0.40536	0.90982	31
243000	293.8	57.142	0.80551	0.4629	32
3726.1	30.211	16.153	0.46534	0.90031	33
694.25	15.376	11.659	0.24171	0.94963	34
1199.6	18.693	13.455	0.28022	0.95432	35
3034.1	33.243	15.006	0.54861	0.80045	36
4965.2	35.915	17.74	0.50605	0.86803	37
41624	98.8	30.39	0.69241	0.72684	38
1535.7	19.318	15.08	0.21934	0.96228	39
1261.1	17.318	13.358	0.22867	0.99018	40
2260.7	23.246	15.528	0.33199	0.94937	41
13272	91	17.846	0.80389	0.59502	42
112000	187.2	39.111	0.79108	0.59035	43
5294.8	33.655	18.295	0.45641	0.88981	44
98.865	8.1886	6.6468	0.18828	1.0324	45
13487	50.52	34.146	0.3241	0.74011	46
571.22	12.998	11.393	0.12343	1.022	47
1098.5	15.376	13.887	0.096798	1.0266	48
2834.1	27.245	15.943	0.41484	0.89991	49
671000	410.8	65.647	0.8402	0.51933	50
344.93	11.341	9.7457	0.14064	1.0328	51
50.531	7.5833	5.9784	0.21163	0.91483	52
105.46	8.2677	7.3727	0.10825	1.0202	53
24613	94.9	23.986	0.74725	0.65572	54
1977.3	20.368	16.291	0.20018	0.97008	55
1076.5	15.98	14.325	0.10361	1.0055	56
10796	55.9	23.738	0.57535	0.67075	57
3410000	1345.5	112.53	0.91637	0.28669	58
377.88	11.684	10.614	0.091609	1.0003	59
8203.6	40.672	21.562	0.46986	0.85869	60
1090000	618.8	86.165	0.86075	0.44713	61
377000	353.6	53.578	0.84848	0.48061	62
138000	182	43.766	0.75953	0.61077	63
19920	83.2	22.806	0.72589	0.67556	64
507.51	12.934	11.276	0.12819	0.98002	65
1199.6	17.852	14.96	0.16198	0.94375	66
2511.2	23.788	15.639	0.34255	0.92729	67
18387	68.9	24.576	0.6433	0.74095	68
1834.5	20.368	15.666	0.23085	0.92705	69
3899.7	28.361	17.723	0.3751	0.91997	70
189000	244.4	42.608	0.82566	0.54983	71
527.28	13.168	11.921	0.094741	0.98799	72
8827.5	42.553	21.966	0.4838	0.85545	73
641.52	14.225	11.659	0.18036	0.98092	74
1004	16.526	12.995	0.21371	0.98003	75
1135.8	21.623	13.248	0.38734	0.82063	76
199.93	9.8074	8.8681	0.095777	1.002	77
24670	74.514	26.996	0.6377	0.74955	78
22827	81.9	24.576	0.69992	0.71187	79
1592.8	25.819	12.802	0.50417	0.79551	80
1819.1	21.484	15.18	0.29343	0.9441	81
16095	96.2	20.604	0.78582	0.55371	82
276.82	11.231	9.9075	0.11784	0.97697	83
19143	85.8	30.346	0.64632	0.57342	84
122000	247	37.362	0.84874	0.47501	85
885.39	15.842	13.815	0.12795	0.90947	86
8377.2	50.388	19.324	0.61648	0.77461	87
125.23	8.9489	7.2792	0.18658	1.0272	88
990.85	15.449	14.261	0.076902	0.98047	89
2555.1	20.997	18.003	0.1426	0.99548	90
59.319	6.746	5.6128	0.16798	1.0909	91
30316	102.7	32.729	0.68132	0.62166	92
7460000	1874.6	112.31	0.94009	0.32062	93
2875.9	25.977	16.403	0.36855	0.91021	94
70.304	9.3606	8.8795	0.051394	0.61453	95
226000	263.9	47.809	0.81884	0.53375	96
238000	228.8	56.454	0.75326	0.54242	97
130000	170.3	48.181	0.71708	0.62665	98
542.66	12.586	11.33	0.099811	1.0237	99
1406.1	18.471	15.987	0.13444	0.95128	100
1384.1	19.736	13.837	0.29891	0.92636	101
889.78	16.526	12.561	0.23993	0.96552	102
7994.9	46.473	20.398	0.56109	0.77451	103
10080	44.71	22.861	0.48868	0.84802	104
5830.8	46.23	18.528	0.59923	0.7383	105
20043	74.514	29.394	0.60553	0.6741	106
5272.8	31.144	19.81	0.36393	0.93939	107
667.89	13.657	12.622	0.075773	1.0139	108
2862.7	24.63	17.562	0.28698	0.95183	109
3484.4	24.164	18.291	0.24303	0.96394	110
14127	57.999	23.98	0.58654	0.72787	111
3770.1	27.708	17.741	0.35973	0.93112	112
1037	16.731	14.742	0.11886	0.90344	113
878.8	15.208	13.416	0.11781	0.97825	114
494.32	12.898	11.279	0.12557	0.99935	115
13151	76.7	21.079	0.72517	0.62131	116
1311.6	18.137	15.732	0.13262	0.96196	117
65.91	7.6309	6.582	0.13745	0.94285	118
3868.9	30.587	17.064	0.44214	0.8941	119
990.85	16.156	14.299	0.11496	0.9703	120
327.35	11.393	10.116	0.11206	1.0025	121
5026.7	37.75	18.968	0.49754	0.77395	122
1452.2	18.565	13.911	0.2507	0.97363	123
7151.2	34.11	21.927	0.35718	0.92663	124
704000	435.5	70.517	0.83808	0.46404	125
2708.9	28.303	15.045	0.46845	0.8703	126
83.486	9.4081	7.7683	0.17429	0.83355	127
2820.9	27.857	16.36	0.41272	0.86293	128
6962.3	38.308	20.958	0.45291	0.87255	129
685.46	13.735	11.915	0.13248	1.0049	130
1709.3	23.722	13.301	0.43929	0.88272	131
580.01	15.376	11.064	0.28042	0.93416	132
2030	24.792	15.035	0.39355	0.8702	133
126000	239.2	35.045	0.85349	0.51532	134
3563.5	26.699	18.791	0.29619	0.92606	135
3190	30.815	15.604	0.49362	0.83228	136
1392.9	19.672	13.527	0.31237	0.94311	137
17903	71.434	24.654	0.65487	0.72378	138
1349	21.011	12.79	0.39127	0.92035	139
10557	47.538	22.046	0.53624	0.83836	140
1513.7	17.638	15.93	0.096807	1.0068	141
35523	102.7	27.483	0.73239	0.67339	142
1854.3	19.433	16.568	0.14746	0.98573	143
817.28	14.751	13.525	0.083118	0.93776	144
3840.4	27.488	18.35	0.33244	0.93216	145
140.61	8.9948	7.7692	0.13625	1.0116	146
230.69	9.9897	8.2915	0.16999	1.0501	147
1494	19.812	13.552	0.31596	0.94519	148
709.63	13.988	12.785	0.086043	1.0052	149
417.43	11.985	10.702	0.10703	1.0122	150
59.319	9.3606	8.4093	0.10162	0.65329	151
2372.8	28.583	14.43	0.49517	0.84935	152
9620.7	46.8	21.523	0.5401	0.82133	153
20173	72.8	23.986	0.67052	0.73063	154
522.89	13.536	11.666	0.13811	0.98608	155
935000	540.8	72.834	0.86532	0.41917	156
15928	66.808	23.182	0.65301	0.75444	157
658000	533	70.508	0.86772	0.4099	158
2109.1	28.276	13.956	0.50642	0.82764	159
25474	71.5	28.62	0.59973	0.78384	160
117000	218.4	54.825	0.74897	0.40457	161
156000	271.7	36.204	0.86675	0.50111	162
1592.8	21.484	14.412	0.32916	0.9297	163
26010	83.2	25.735	0.69069	0.72689	164
4642.3	29.723	20.233	0.31929	0.92075	165
6120.8	40.336	18.183	0.54922	0.83503	166
11787	58.65	20.848	0.64453	0.767	167
518.49	13.168	11.206	0.14904	1.0008	168
28166	98.8	25.2	0.74494	0.66102	169
102000	184.6	35.614	0.80708	0.58117	170
725.01	15.376	11.902	0.22593	0.95657	171
439.4	13.803	9.8448	0.28677	0.93212	172
13703	68.9	19.921	0.71087	0.70932	173
266000	302.9	46.105	0.84779	0.52265	174
6584.4	36.758	27.64	0.24805	0.82453	175
98270	156	41.973	0.73094	0.62607	176
62489	86.045	46.067	0.46462	0.7601	177
593.19	13.887	11.471	0.17397	0.97407	178
316.37	11.244	9.9901	0.11149	1.0039	179
340.54	11.33	10.408	0.081389	0.98547	180
1008.4	20.54	11.669	0.43187	0.85572	181
1696.1	19.979	15.313	0.23355	0.9611	182
2700.1	22.329	17.818	0.20201	0.98415	183
1274.3	18.465	14.489	0.21528	0.96491	184
942.51	17.529	12.965	0.26037	0.87547	185
3879.9	32.054	17.245	0.46201	0.84025	186
962.29	15.376	13.292	0.1355	1.0006	187
1142.4	17.08	13.659	0.20031	0.95453	188
564.63	13.735	11.064	0.19447	0.97224	189
3567.9	30.219	17.19	0.43117	0.87436	190
7687.3	35.846	22.442	0.37394	0.92275	191
18130	94.783	24.552	0.74097	0.54296	192
311.97	11.33	10.408	0.081389	0.97861	193
1225.9	17.064	15.09	0.11571	0.97725	194
208.72	10.469	8.8268	0.15687	0.98986	195
619.55	13.312	12.139	0.088096	1.0113	196
60284	193.7	33.539	0.82685	0.47342	197
1434.6	21.338	16.834	0.21111	0.79627	198
23457	82.678	26.454	0.68003	0.68421	199
62516	150.8	40.247	0.73311	0.55319	200
61.516	9.3604	8.4093	0.1016	0.64618	201
143000	222.3	43.744	0.80322	0.53544	202
1474.2	20.368	14.159	0.30484	0.92585	203
4211.6	37.788	17.995	0.52378	0.74267	204
487.73	12.785	11.414	0.10726	0.99166	205
1217.1	18.147	15.056	0.1703	0.95633	206
1043.6	15.73	13.988	0.11079	0.99467	207
79.092	7.5758	6.6569	0.1213	1.0473	208
79.092	8.4954	7.7365	0.08933	0.92244	209
861.22	14.847	13.067	0.11985	1.0116	210
2665	23.125	17.492	0.24358	0.97377	211
2302.5	21.272	18.35	0.13738	0.95034	212
1065.5	17.028	13.276	0.22034	0.96685	213
22794	105.3	22.828	0.78321	0.59772	214
430.61	12.035	11.077	0.07965	1.0041	215
204.32	9.7928	8.5954	0.12228	1.0068	216
59.319	6.7463	5.6128	0.16801	1.0909	217
481.14	12.772	10.944	0.14318	1.022	218
18723	81.9	25.2	0.6923	0.65038	219
1867.5	24.721	13.275	0.46302	0.88827	220
957.89	15.079	14.085	0.065942	0.99986	221
10809	79.3	20.467	0.7419	0.58399	222
279.02	11.433	9.4309	0.17514	0.92245	223
1089.7	18.282	12.237	0.33064	0.94554	224
6562.4	36.88	20.247	0.45101	0.87084	225
140.61	8.9949	7.7692	0.13626	1.0116	226
2333.2	21.14	17.826	0.15676	0.98005	227
99087	202.94	38.393	0.81081	0.52395	228
1340.2	17.016	14.739	0.13384	0.99094	229
1907	21.011	15.114	0.28069	0.9575	230
264000	330.2	58.89	0.82165	0.44468	231
4499.5	34.726	17.631	0.49227	0.86015	232
7052.4	35.497	21.229	0.40195	0.9088	233
6393.3	37.171	20.234	0.45565	0.85489	234
3368	27.01	17.616	0.34778	0.93117	235
7414.9	46.063	19.231	0.58251	0.8041	236
292.2	10.835	9.7842	0.096965	0.99766	237
483.34	12.508	11.044	0.11707	1.0093	238
12475	64.147	22.37	0.65127	0.68498	239
1116.1	17.912	13.883	0.22496	0.9584	240
3442.7	30.305	17.244	0.43097	0.88077	241
349.32	10.716	9.7457	0.090543	1.0521	242
75078	170.3	32.554	0.80884	0.56239	243
2401.3	27.047	18.181	0.32779	0.81934	244
30108	112.44	24.642	0.78083	0.60646	245
2772.6	22.774	21.56	0.053304	0.91009	246
71337	96.2	50.694	0.47304	0.75202	247
6399.9	49.456	16.829	0.65971	0.75413	248
3130.7	23.979	17.563	0.26755	0.96975	249
2401.3	23.176	17.789	0.23246	0.91926	250
606000	306.02	63.212	0.79344	0.54782	251
58185	133.9	37.595	0.71923	0.6184	252
586.6	13.585	12.479	0.081409	0.9753	253
74.698	8.3958	6.9493	0.17228	0.88814	254
158000	249.6	47.809	0.80846	0.42605	255
2636.4	23.758	17.048	0.28241	0.96131	256
279.02	11.371	9.9821	0.12211	0.94698	257
191.14	11.055	10.015	0.094054	0.88005	258
38691	83.736	36.562	0.56336	0.70768	259
197.73	9.873	8.8168	0.10698	1.0024	260
28218	105.3	32.094	0.69521	0.57556	261
2370000	777.4	114.16	0.85315	0.23628	262
4851	30.011	19.206	0.36005	0.92801	263
186.75	9.7934	8.6217	0.11964	1.0056	264
1225.9	17.062	15.056	0.11755	0.98645	265
1157.8	16.885	14.241	0.15664	0.97376	266
3651.4	40.408	15.035	0.62793	0.73635	267
263.64	10.716	9.5623	0.10766	1.0171	268
7166.6	48.724	19.648	0.59674	0.75457	269
590.99	14.225	11.659	0.18037	0.95979	270
145	9.0922	7.4549	0.18008	1.0217	271
520.69	13.536	11.666	0.1381	0.98615	272
624000	416	72.834	0.82492	0.42373	273
2654	29.858	15.713	0.47375	0.83259	274
1524.7	18.471	15.887	0.13985	0.98836	275
21370	81.9	23.396	0.71433	0.69925	276
486000	369.2	56.507	0.84695	0.51572	277
670.09	14.225	11.441	0.19567	0.98833	278
1408.3	19.765	13.35	0.32456	0.9542	279
140000	282.1	37.15	0.86831	0.42241	280
48.334	8.3957	6.9163	0.17621	0.71348	281
6202.1	37.531	21.484	0.42756	0.83451	282
79.092	7.5423	6.6234	0.12184	1.0475	283
9992	64.737	26.11	0.59668	0.6066	284
6270.2	57.14	16.773	0.70645	0.64892	285
571.22	12.911	11.799	0.08612	1.0208	286
995.24	18.167	12.469	0.31363	0.93279	287
3822.8	29.235	16.829	0.42433	0.91403	288
51241	96.43	44.285	0.54075	0.60092	289
43123	79.3	41.383	0.47815	0.76734	290
7430.3	43.019	26.974	0.37296	0.74216	291
443.79	12.295	10.749	0.1257	1.024	292
705.24	13.586	12.443	0.084144	1.0036	293
290	11.072	8.8964	0.19649	1.0157	294
2902.2	26.318	16.042	0.39048	0.90314	295
217.5	10.536	8.9883	0.14692	0.97801	296
1994.9	19.672	16.115	0.18081	0.99495	297
571.22	13.901	11.65	0.16194	0.97576	298
9078	45.283	20.944	0.53749	0.84262	299
146000	214.5	47.219	0.77987	0.55885	300
371000	553.8	40.881	0.92618	0.34799	301
5257.4	34.764	18.669	0.46299	0.8845	302
1041.4	18.032	12.441	0.31007	0.95131	303
806.3	15.535	13.074	0.15838	0.97636	304
3023.1	24.89	16.994	0.31722	0.94722	305
138.41	9.1246	7.5996	0.16712	0.99334	306
63550	152.1	33.275	0.78123	0.57754	307
2739.7	29.088	15.227	0.47653	0.85315	308
1522.5	31.753	12.936	0.59259	0.66958	309
3170.3	24.39	19.873	0.18519	0.92431	310
27318	101.4	23.964	0.76367	0.65206	311
3890.9	33.913	17.048	0.4973	0.809	312
10212	50.101	21.966	0.56157	0.81207	313
51197	122.2	30.368	0.75149	0.65038	314
171000	256.1	41.405	0.83832	0.51108	315
12815	77.471	18.968	0.75516	0.63327	316
11097	49.99	21.871	0.56249	0.82555	317
3045	31.287	15.186	0.51461	0.81969	318
314000	475.8	50.905	0.89301	0.36027	319
2201.4	28.682	13.856	0.51692	0.8286	320
57017	116.25	35.669	0.69318	0.67315	321
6516.3	42.92	24.606	0.42669	0.69385	322
661.3	18.282	9.4555	0.4828	0.87819	323
79839	182	32.685	0.82041	0.53266	324
1667.5	23.125	14.412	0.37675	0.88067	325
505.31	12.321	11.314	0.08173	1.0287	326
142000	189.83	48.341	0.74535	0.58811	327
681.07	14.979	12.785	0.14649	0.9653	328
718.42	14.489	12.519	0.13595	0.96839	329
2629.8	24.721	15.604	0.36881	0.91053	330
1601.6	19.319	15.674	0.18867	0.96038	331
1087.5	16.301	14.126	0.13344	0.99689	332
223000	347.1	45.299	0.86949	0.42958	333
138.41	8.9948	7.7692	0.13625	1.0179	334
1063.3	15.999	14.36	0.10243	1.0112	335
1065.5	21.059	11.632	0.44766	0.86582	336
16827	70.995	23.554	0.66823	0.68624	337
3831.6	32.515	18.126	0.44254	0.83479	338
1397.3	18.009	15.955	0.1141	0.98746	339
3234	32.254	16.403	0.49144	0.80136	340
51379	120.9	32.554	0.73074	0.65168	341
8616.6	53.108	20.354	0.61674	0.73618	342
10054	39.833	24.954	0.37355	0.86366	343
36095	98.8	30.39	0.69241	0.67939	344
4866.4	28.78	22.119	0.23143	0.88789	345
316.37	11.272	9.624	0.14623	1.0034	346
764.56	16.391	12.254	0.2524	0.9335	347
30905	107.73	31.66	0.70613	0.56543	348
3225.2	24.462	17.161	0.29847	0.9585	349
1562.1	18.471	15.615	0.15459	0.98599	350
54088	104.65	35.427	0.66146	0.70393	351
81025	153.86	36.325	0.76391	0.62221	352
1740	19.064	17.105	0.10279	0.97745	353
3016.5	26.913	17.826	0.33764	0.90499	354
13448	59.093	26.214	0.55639	0.75612	355
3919.4	59.8	12.927	0.78383	0.55383	356
830.47	14.732	13.527	0.081833	0.97052	357
2871.5	32.375	14.43	0.55429	0.82832	358
7289.6	43.96	20.582	0.5318	0.79028	359
114.24	10.223	9.5583	0.064998	0.77936	360
641.52	13.879	12.667	0.087334	0.99259	361
913.95	15.938	14.345	0.099951	0.93102	362
3414.1	24.721	18.131	0.26658	0.94075	363
2148.7	29.958	13.552	0.54763	0.80549	364
1863.1	21.495	16.381	0.23792	0.92599	365
393.26	12.011	10.453	0.12975	1.0151	366
29787	98.8	43.608	0.55862	0.58337	367
2375	21.839	16.967	0.2231	0.97633	368
1854.3	20.468	16.372	0.20015	0.93971	369
641.52	14.886	11.441	0.23139	0.95762	370
141000	170.3	46.695	0.72581	0.65614	371
9095.6	57.2	18.765	0.67193	0.72495	372
11110	50.7	21.079	0.58423	0.80902	373
1733.4	19.428	15.713	0.19123	0.97803	374
2665	28.629	14.768	0.48415	0.8536	375
14015	48.199	34.897	0.27599	0.79457	376
51823	82.18	39.144	0.52368	0.80461	377
887.59	15.166	14.192	0.064201	0.99046	378
28282	96.744	26.099	0.73023	0.66929	379
641.52	16.179	10.869	0.32821	0.93451	380
3089	24.071	17.759	0.2622	0.96108	381
3163.7	29.369	17.366	0.4087	0.85835	382
14217	58.858	23.117	0.60724	0.78258	383
10978	46.8	21.648	0.53744	0.85615	384
1052.4	16.132	13.563	0.15926	0.99693	385
547.05	12.854	11.781	0.083473	1.0139	386
648.12	14.217	12.193	0.14238	0.96087	387
246.06	10.716	9.1335	0.1477	0.9965	388
33118	143	23.986	0.83226	0.5296	389
6782.1	41.194	18.903	0.54113	0.84052	390
8829.7	58.79	20.532	0.65076	0.6708	391
16853	66.3	22.238	0.66459	0.76106	392
2262.9	29.488	15.291	0.48145	0.77463	393
228.49	10.423	9.272	0.11044	0.99554	394
55738	130	33.473	0.74251	0.61714	395
13334	52	33.275	0.3601	0.71679	396
3851.3	29.22	17.741	0.39286	0.91583	397
645.92	14.269	12.059	0.15485	0.97098	398
6070.3	48.733	17.261	0.64581	0.74195	399
4611.5	35.219	22.717	0.35498	0.78497	400
5127.8	32.474	18.965	0.41598	0.89343	401
158000	314.6	40.291	0.87193	0.44655	402
19936	106.6	19.331	0.81866	0.58404	403
8458.5	47.574	19.258	0.5952	0.81114	404
373.49	11.692	10.487	0.10299	1.028	405
3508.6	23.614	19.424	0.17743	0.98243	406
45498	124.8	35.023	0.71936	0.61378	407
11888	49.917	26.023	0.47868	0.80059	408
12079	53.548	22.854	0.57322	0.81255	409
109000	234	36.231	0.84517	0.47325	410
85.683	8.625	7.8503	0.089816	0.88966	411
27153	90.207	28.565	0.68334	0.62562	412
3271.3	27.452	17.119	0.37639	0.8921	413
837.06	18.329	12.203	0.33423	0.84509	414
248000	367.9	40.269	0.89054	0.45094	415
10765	53.3	19.921	0.62624	0.7915	416
6531.7	36.538	20.425	0.44099	0.88326	417
112000	228.8	43.176	0.81129	0.49058	418
1146.8	18.828	12.615	0.32996	0.93887	419
4464.3	26.649	20.997	0.21211	0.92004	420
9781	45.54	21.966	0.51766	0.85152	421
10322	37.889	25.638	0.32333	0.90942	422
11934	44.115	24.628	0.44172	0.86639	423
483.34	12.822	11.244	0.12301	0.99935	424
20292	72.8	23.986	0.67052	0.74246	425
4541.2	42.077	16.302	0.61257	0.75738	426
18132	61.696	26.761	0.56625	0.79755	427
12771	70.2	20.604	0.7065	0.66914	428
667.89	13.594	12.58	0.074591	0.97796	429
995.24	19.7	11.577	0.41233	0.853	430
82515	109.85	43.352	0.60535	0.75203	431
25848	80.6	25.735	0.68071	0.72789	432
544000	401.7	59.212	0.8526	0.4936	433
38243	115.7	28.877	0.75041	0.62845	434
5914.3	33.187	20.68	0.37688	0.91929	435
4288.5	28.539	18.737	0.34347	0.94148	436
3036.3	26.318	18.143	0.31064	0.88044	437
2937.4	25.082	16.511	0.34172	0.9374	438
16366	66.664	28.656	0.57014	0.68162	439
1722.5	20.162	16.302	0.19146	0.9277	440
16814	74.89	23.198	0.69024	0.6967	441
399.85	15.789	8.5735	0.45698	0.85071	442
1085.3	16.417	14.402	0.12271	0.97787	443
2623.2	22.258	17.244	0.22527	0.95799	444
1930000	668.2	108.89	0.83704	0.4667	445
7162.2	48.454	19.516	0.59722	0.74123	446
731.6	13.988	12.964	0.073236	1.0017	447
1177.6	19.154	14.43	0.24665	0.85392	448
652.51	15.376	12.254	0.20301	0.94835	449
977.66	15.258	13.985	0.083458	1.0021	450
101000	154.86	49.531	0.68015	0.57195	451
452.58	12.086	11.191	0.074062	0.99718	452
1399.5	20.89	12.958	0.37971	0.90992	453
85.683	8.6429	7.6078	0.11976	0.93434	454
637.13	14.883	12.571	0.15533	0.86262	455
1537.9	18.282	14.822	0.18925	0.98055	456
9207.6	47.388	24.619	0.48047	0.75313	457
11251	79.3	20.489	0.74162	0.58064	458
3025.3	26.013	16.516	0.36509	0.92342	459
31821	76.784	30.826	0.59854	0.76245	460
80691	127.4	39.349	0.69114	0.67323	461
22541	110.5	28.073	0.74594	0.49128	462
553.64	12.934	11.652	0.099141	1.0223	463
40409	115.7	27.997	0.75802	0.63465	464
97272	172.9	40.837	0.76381	0.57279	465
3209.8	34.261	14.723	0.57026	0.81678	466
406.44	13.735	10.026	0.27004	0.94273	467
870.01	14.511	13.319	0.082149	1.0102	468
16504	53.226	25.938	0.51268	0.81561	469
38041	162.5	30.716	0.81098	0.47718	470
8065.2	42.9	19.921	0.53564	0.83395	471
11271	51.453	21.905	0.57427	0.81861	472
2076.2	21.839	15.707	0.28079	0.94734	473
1439	18.291	15.199	0.16905	0.93787	474
753.57	16.037	12.441	0.22423	0.93518	475
9730.5	59.8	17.582	0.70598	0.72724	476
580.01	13.044	11.383	0.12733	1.0094	477
2522.2	21.549	18.348	0.14853	0.97629	478
63509	137.8	31.526	0.77122	0.63383	479
10743	55.24	22.02	0.60137	0.76748	480
87845	221	33.275	0.84944	0.48453	481
16706	56.773	25.967	0.54263	0.79984	482
6232.9	40.069	22.447	0.43979	0.80435	483
4156.7	26.8	19.663	0.26628	0.95814	484
341000	565.5	56.005	0.90096	0.33676	485
36872	140.4	24.145	0.82803	0.54693	486
72973	122.2	36.231	0.70351	0.69236	487
1709.3	20.798	16.255	0.21842	0.92728	488
6083.5	37.958	29.074	0.23404	0.68517	489
125.23	8.9948	7.2054	0.19894	1.0271	490
4872.9	35.056	18.184	0.48128	0.85912	491
293000	340.6	51.852	0.84776	0.48997	492
270.23	11.231	9.3086	0.17118	0.9926	493
1858.7	22.527	14.878	0.33955	0.90331	494
1474.2	17.648	16.569	0.061151	1.0071	495
13279	50.038	26.31	0.4742	0.81989	496
2504.6	26.721	15.501	0.41991	0.87852	497
7465.4	40.806	21.25	0.47923	0.82648	498
162000	260	40.366	0.84475	0.50785	499
6325.2	31.316	22.02	0.29683	0.93827	500
1039.2	21.695	11.11	0.48791	0.84174	501
1155.6	20.334	13.106	0.35547	0.90825	502
283.41	10.716	9.6005	0.10409	0.97136	503
59532	150.8	33.473	0.77803	0.59067	504
108000	210.6	36.231	0.82796	0.53089	505
3360000	964.6	108.09	0.88795	0.37476	506
44454	191.1	24.554	0.87151	0.45089	507
1090000	1128.4	64.965	0.94243	0.22818	508
1023.8	18.693	12.511	0.33074	0.92037	509
1784	19.679	16.255	0.17396	0.9757	510
1827.9	18.767	16.655	0.11256	0.98887	511
9785.4	45.529	27.538	0.39515	0.79357	512
552000	278.24	80.568	0.71043	0.52936	513
5474.9	29.417	21.679	0.26303	0.95873	514
1344.6	17.028	15.108	0.11277	0.95252	515
4405	41.078	15.965	0.61135	0.77008	516
4262.2	27.245	19.858	0.27116	0.94457	517
553.64	23.821	12.293	0.48394	0.51558	518
22253	63.026	38.051	0.39628	0.66634	519
1384.1	18.279	14.213	0.22243	0.96541	520
28875	122.2	23.362	0.80882	0.56092	521
12562	55.9	21.67	0.61235	0.78625	522
786.53	17.615	12.257	0.30418	0.91002	523
508000	432.9	74.839	0.82712	0.43227	524
5002.6	41.52	16.606	0.60005	0.78144	525
30077	78	29.281	0.62461	0.75362	526
14502	79.3	23.986	0.69752	0.61527	527
62013	135.2	34.477	0.74499	0.62514	528
232.88	10.716	9.793	0.086158	0.98671	529
973.27	15.479	14.325	0.074602	0.99601	530
4484.1	94.9	10.695	0.88731	0.4204	531
3745.9	26.564	18.126	0.31765	0.95268	532
51805	159.9	26.916	0.83167	0.54974	533
1586.2	22.635	14.62	0.35409	0.90039	534
180000	305.5	47.663	0.84398	0.4673	535
953000	695.5	71.698	0.89691	0.36273	536
13213	44.281	28.1	0.36541	0.89523	537
1513.7	19.679	14.753	0.2503	0.95203	538
155.99	10.007	8.7017	0.13046	0.84506	539
59.319	6.7463	5.6128	0.16801	1.0909	540
2030000	1236.3	71.385	0.94226	0.30092	541
1289.6	18.828	13.988	0.25708	0.93624	542
111000	267.8	32.117	0.88007	0.44094	543
13760	58.299	25.13	0.56895	0.76661	544
2996.7	24.989	18.143	0.27396	0.91603	545
322.96	12.242	9.9135	0.19023	0.93971	546
2076.2	29.739	13.35	0.5511	0.81746	547
1164.4	18.147	14.126	0.22159	0.96291	548
1100.7	15.841	14.752	0.068737	1.0015	549
14784	49.131	29.396	0.40168	0.84023	550
7298.4	55.059	22.965	0.58291	0.63135	551
18046	54.717	27.031	0.50598	0.85291	552
2640.8	28.621	19.945	0.30312	0.75306	553
426.22	12.321	11.244	0.087369	0.99326	554
1849.9	34.984	11.015	0.68514	0.68644	555
4576.4	28.047	20.257	0.27775	0.91348	556
575.61	14.924	11.663	0.21849	0.95052	557
9273.5	46.207	32.48	0.29708	0.64228	558
340.54	11.684	10.614	0.0916	0.96411	559
2150.9	27.352	13.973	0.48916	0.84193	560
452000	369.2	75.173	0.79639	0.38826	561
749000	377	79.089	0.79021	0.55574	562
674000	661.7	49.1	0.9258	0.366	563
16106	81.381	25.693	0.68428	0.62611	564
617.36	13.585	12.027	0.11468	0.99763	565
1180000	614.9	75.674	0.87693	0.40592	566
14935	61.962	29.307	0.52701	0.69385	567
47174	89.7	40.827	0.54485	0.72267	568
1375.3	17.878	14.696	0.17799	0.98167	569
999.63	19.812	12.79	0.35442	0.84579	570
41416	76.675	38.948	0.49204	0.7981	571
1151.2	16.156	15.028	0.069802	1.0042	572
248000	150.51	89.576	0.40484	0.60216	573
8744.1	36.566	22.493	0.38487	0.93279	574
10625	53.072	24.057	0.54672	0.76723	575
881000	711.1	64.615	0.90913	0.35686	576
12903	54.547	22.532	0.58693	0.81689	577
821.68	16.347	12.624	0.22776	0.94689	578
10262	49.289	23.088	0.53158	0.75925	579
7799.4	41.993	21.629	0.48495	0.82699	580
36721	144.3	30.958	0.78546	0.49622	581
23345	85.8	23.418	0.72706	0.69344	582
1838.9	23.621	16.941	0.28278	0.86965	583
5993.4	46.55	19.852	0.57354	0.71035	584
3796.4	28.047	18.126	0.35372	0.91865	585
650.31	14.253	12.48	0.12444	0.97758	586
14641	70.2	21.079	0.69972	0.71417	587
703.04	13.622	12.595	0.075449	1.0143	588
3181.3	31.268	15.958	0.48964	0.8446	589
240000	269.1	47.263	0.82437	0.55303	590
4802.6	42.9	16.424	0.61715	0.74273	591
1687.3	19.771	15.437	0.21918	0.9471	592
1623.6	19.966	14.963	0.25058	0.93239	593
873000	759.2	60.097	0.92084	0.32931	594
131.82	9.1622	8.1642	0.10893	0.98367	595
16932	57.673	31.522	0.45344	0.73884	596
2781.4	28.539	14.747	0.48328	0.87415	597
79.092	7.5758	6.6569	0.12129	1.0473	598
5437.6	54.6	16.424	0.69919	0.63535	599
15063	106.6	17.846	0.83259	0.52985	600
42240	93.6	31.548	0.66294	0.72389	601
6689.9	53.857	26.357	0.51061	0.57232	602
435.01	12.044	10.785	0.10452	1.0108	603
130000	219.7	40.269	0.81671	0.52688	604
285.61	10.633	9.6415	0.093236	1.0134	605
2392.5	20.072	17.82	0.11221	1.0021	606
615.16	14.847	12.86	0.13382	0.88128	607
1500.5	17.371	15.74	0.093863	0.98278	608
1880000	730.6	84.951	0.88372	0.43599	609
775.54	14.892	12.852	0.13703	0.97196	610
540.46	17.019	10.837	0.36323	0.82055	611
13857	59.026	23.294	0.60536	0.76386	612
410.84	18.838	14.328	0.23945	0.61806	613
698.65	13.829	12.704	0.081389	1.0208	614
23273	152.1	18.173	0.88052	0.47375	615
1034.8	16.881	12.995	0.23023	0.98232	616
1193	18.137	15.732	0.13262	0.94009	617
6762.4	50.062	17.321	0.65401	0.74008	618
10721	48.67	24.673	0.49305	0.7769	619
1816.9	22.588	15.584	0.31007	0.867	620
4569.8	33.034	19.523	0.409	0.85436	621
516.29	12.321	11.244	0.087351	1.0239	622
226.29	10.503	8.619	0.17934	1.0224	623
136.21	9.4382	6.8767	0.2714	0.95371	624
5861.6	49.4	16.424	0.66753	0.70954	625
1735.6	22.058	15.215	0.31023	0.9023	626
10805	59.313	20.36	0.65673	0.74543	627
727.21	15.714	11.609	0.2612	0.95368	628
366.9	12.011	10.453	0.12975	0.98471	629
951.3	15.457	13.886	0.10165	1.0014	630
87100	169	33.297	0.80298	0.60476	631
1790.6	19.556	15.713	0.19653	0.98554	632
1263.3	17.677	14.187	0.19745	0.96916	633
26566	70.212	33.132	0.52812	0.75369	634
4655.4	38.796	16.496	0.57482	0.81039	635
5007	39.786	16.567	0.58359	0.78429	636
8032.2	45.064	19.258	0.57265	0.82533	637
2451.8	28.539	14.598	0.48848	0.8417	638
905.16	17.318	11.669	0.32617	0.92917	639
98.865	10.484	8.8795	0.15307	0.67242	640
909.56	25.5	10.301	0.59605	0.71591	641
15935	75.4	21.67	0.7126	0.68746	642
377.88	12.317	10.491	0.14821	0.98775	643
4380.8	31.44	19.914	0.36661	0.87145	644
18130	104	21.67	0.79164	0.53298	645
12670	76.7	26.916	0.64907	0.56992	646
2752.8	22.824	17.616	0.22817	0.97036	647
658000	258.37	75.327	0.70845	0.60243	648
398000	361.4	62.889	0.82598	0.49201	649
45423	100.1	32.554	0.67478	0.71157	650
118000	208	40.827	0.80371	0.51914	651
986.45	19.529	12.468	0.36157	0.89961	652
307.58	11.244	9.967	0.11354	1.0111	653
314.17	11.243	9.9256	0.1172	1.0006	654
549000	484.9	58.293	0.87978	0.42897	655
3482.3	34.726	15.584	0.55122	0.82677	656
142.81	11.138	9.5331	0.14408	0.78468	657
558.04	17.287	10.981	0.36479	0.84696	658
179000	336.7	41.65	0.8763	0.42136	659
18624	82.108	29.68	0.63852	0.58814	660
52.728	8.6277	5.7467	0.33392	0.84408	661
6035.2	38.283	18.369	0.52018	0.85682	662
775.54	15.789	11.879	0.24764	0.92415	663
219.7	10.487	8.7546	0.1652	0.99248	664
12901	91	20.489	0.77484	0.50413	665
1689.5	19.672	15.777	0.19803	0.95817	666
3600.9	34.544	15.528	0.55048	0.83212	667
2203.6	22.635	15.713	0.30581	0.95277	668
2906.6	26.281	16.511	0.37177	0.91428	669
13055	65	21.67	0.66662	0.71772	670
1232.5	16.526	13.988	0.15362	1.0077	671
1718	24.501	13.852	0.43463	0.85906	672
6340.5	57.2	15.266	0.73311	0.66908	673
40750	150.8	28.619	0.81022	0.52383	674
228.49	9.8584	8.875	0.099759	1.016	675
694.25	14.182	11.991	0.15452	1.0035	676
151.59	9.1622	8.1642	0.10893	1.0098	677
10453	71.5	17.014	0.76204	0.65442	678
237.28	10.469	8.8268	0.15687	1.0048	679
19597	109.2	26.303	0.75913	0.5183	680
465.76	12.67	11.097	0.12418	0.97967	681
70.304	7.5758	6.6569	0.1213	1.0408	682
889.78	15.94	13.502	0.15295	0.9616	683
37096	141.7	26.713	0.81148	0.54326	684
61446	280.8	25.2	0.91026	0.37046	685
2001.5	23.758	15.081	0.36524	0.8685	686
298.79	10.633	9.6415	0.093236	1.0321	687
533000	673.4	53.697	0.92026	0.3495	688
2799	31.268	15.48	0.50492	0.82178	689
5639.7	33.765	20.385	0.39627	0.89173	690
4514.8	39.477	18.849	0.52253	0.77193	691
3726.1	27.575	17.631	0.36061	0.92849	692
1544.5	22.305	13.35	0.4015	0.87755	693
979.86	16.037	12.995	0.1897	0.9869	694
4207.3	36.303	17.616	0.51474	0.80915	695
16067	88.4	21.67	0.75487	0.60351	696
1320000	993.2	71.385	0.92813	0.31296	697
850.24	15.406	13.548	0.1206	0.97211	698
2135.5	21.296	15.557	0.26948	0.9451	699
289000	306.8	53.054	0.82707	0.52348	700
6613	34.092	21.337	0.37414	0.92122	701
229000	406.9	46.651	0.88535	0.39573	702
3132.9	26.453	16.567	0.37371	0.91165	703
10400000	2416.7	127.08	0.94742	0.29093	704
6859	53.3	17.846	0.66517	0.68872	705
582.21	13.38	11.369	0.15032	1.0136	706
4400.6	39.761	18.143	0.5437	0.76256	707
1410.5	16.878	15.834	0.061827	1.0121	708
1577.5	23.552	12.79	0.45694	0.88118	709
2634.2	27.528	15.114	0.45098	0.8878	710
674.48	13.594	12.459	0.083476	1.0177	711
45840	141.7	30.368	0.78569	0.54581	712
91751	209.3	43.608	0.79165	0.50434	713
7557.7	57.2	19.331	0.66204	0.67143	714
1111.7	15.814	14.706	0.07009	1.0231	715
4637.9	28.539	19.375	0.32112	0.93092	716
2155.3	25.61	17.266	0.3258	0.8131	717
4684	43.552	17.533	0.59743	0.71845	718
64704	245.7	29.796	0.87873	0.41717	719
4279.8	33.762	17.064	0.4946	0.85986	720
5382.6	28.218	21.424	0.24076	0.9684	721
73936	153.4	33.297	0.78294	0.59806	722
8273.9	78	14.676	0.81185	0.58943	723
1032.6	17.098	13.956	0.18376	0.91744	724
94251	227.5	33.865	0.85114	0.46503	725
274.63	10.149	9.2673	0.08683	1.0445	726
236000	263.9	65.906	0.75026	0.50512	727
675000	525.2	77.445	0.85254	0.45104	728
784.33	15.73	11.915	0.24252	0.96309	729
3192.2	33.809	15.031	0.5554	0.81455	730
318.56	11.324	9.5119	0.16001	1.0195	731
116.44	8.9948	7.2054	0.19894	0.98625	732
105000	187.65	36.508	0.80545	0.56386	733
830.47	15.48	14.325	0.074609	0.98159	734
246.06	10.536	9.3596	0.11168	0.99386	735
43997	83.03	34.607	0.5832	0.8092	736
2440.9	40.079	12.394	0.69075	0.69698	737
74.698	8.7426	6.7757	0.22498	0.8792	738
4712.6	42.297	15.549	0.63238	0.76578	739
3398.8	31.144	16.319	0.47601	0.85678	740
32564	123.5	27.039	0.78106	0.54241	741
374000	378.3	49.602	0.86888	0.47705	742
661.3	14.504	12.964	0.10618	0.92559	743
2574.9	23.722	16.403	0.30854	0.94567	744
3365.8	24.604	18.486	0.24866	0.95935	745
82752	202.8	40.633	0.79964	0.46562	746
6391.1	42.865	19.968	0.53417	0.77413	747
2372.8	27.268	14.399	0.47197	0.84302	748
972000	687.7	74.839	0.89118	0.39259	749
643.72	13.586	12.139	0.10649	0.99609	750
707.43	13.981	12.695	0.091951	1.0103	751
122000	171.6	41.746	0.75672	0.61867	752
222000	161.75	79.3	0.50974	0.4983	753
131.82	8.9948	7.2054	0.19894	1.0206	754
736	14.826	13.614	0.081765	0.88729	755
13551	67.6	21.523	0.68161	0.69674	756
320.76	11.243	9.967	0.11352	1.0155	757
16647	96.2	20.604	0.78582	0.5731	758
3341.6	27.528	17.244	0.37358	0.91382	759
11732	55.759	22.902	0.58926	0.74294	760
8506.8	48.381	19.893	0.58883	0.79676	761
57612	197.6	28.877	0.85386	0.47357	762
50.531	8.3958	7.7416	0.07792	0.69991	763
1353.3	17.44	14.896	0.14589	0.96947	764
366.9	11.393	10.491	0.079128	1.0036	765
962.29	14.99	14.059	0.062065	1.0032	766
393000	435.5	52.596	0.87923	0.43108	767
661.3	15.322	12.382	0.19187	0.93344	768
4453.3	36.978	18.128	0.50978	0.74626	769
10552	71.5	17.846	0.7504	0.66031	770
696.45	14.892	12.852	0.13703	0.96512	771
10932	91	16.008	0.82409	0.54997	772
1131.5	17.968	12.508	0.30391	0.93096	773
9299.9	83.2	16.008	0.8076	0.5648	774
845.85	20.494	11.23	0.45205	0.80144	775
2095.9	22.022	15.439	0.29894	0.95426	776
5246.4	31.316	19.648	0.37257	0.92383	777
2273.9	26.975	14.109	0.47695	0.86374	778
6720.6	41.774	18.663	0.55324	0.83854	779
74.698	7.7017	6.5737	0.14646	0.97504	780
140000	262.6	53.623	0.7958	0.46376	781
5329.9	34.764	19.249	0.4463	0.87887	782
753000	646.1	55.349	0.91433	0.38288	783
32234	118.3	24.281	0.79475	0.61103	784
74.698	7.5424	6.059	0.19667	1.0392	785
9967.8	65	17.846	0.72544	0.67111	786
716.22	13.938	12.691	0.08943	1.0046	787
3636	37.027	15.035	0.59395	0.7952	788
1157.8	21.059	11.669	0.44586	0.87618	789
17440	63.334	27.015	0.57346	0.72435	790
3963.4	35.764	16.144	0.5486	0.80724	791
18879	109.2	20.489	0.81237	0.55676	792
1076.5	16.541	13.941	0.15723	0.97572	793
12833	72.472	25.827	0.64362	0.61035	794
8761.6	38.634	26.54	0.31304	0.86174	795
2025.6	33.643	12.428	0.63059	0.7525	796
3194.4	27.293	17.064	0.37479	0.90631	797
803000	669.5	67.485	0.8992	0.37666	798
6984.3	58.5	16.008	0.72636	0.68035	799
1588.4	24.311	18.059	0.25717	0.75092	800
443.79	12.309	10.614	0.13772	1.0203	801
1127.1	19.183	13.036	0.32044	0.93473	802
578000	734.5	49.557	0.93253	0.3201	803
536.07	12.933	11.588	0.10397	0.99776	804
1535.7	22.305	13.35	0.4015	0.89409	805
6298.8	47.391	19.64	0.58557	0.70051	806
57731	232.7	23.418	0.89936	0.42813	807
832.66	16.753	11.669	0.30342	0.95787	808
52115	169	27.958	0.83457	0.51376	809
20004	91	21.67	0.76187	0.62354	810
1474.2	22.305	12.79	0.42659	0.89403	811
92.274	7.5758	6.6569	0.12129	1.0444	812
130000	165.1	43.198	0.73835	0.64816	813
342.73	12.229	9.4309	0.22884	0.96602	814
375.69	11.387	10.345	0.091483	1.0232	815
72130	274.3	25.713	0.90626	0.38524	816
5492.5	55.9	14.169	0.74652	0.6589	817
76.895	7.5743	6.6555	0.12131	1.0527	818
98.865	8.1886	6.6468	0.18829	1.0324	819
290	11.33	10.408	0.081389	0.98267	820
29831	101.4	24.576	0.75763	0.65143	821
4706	28.094	20.784	0.26019	0.93664	822
709.63	13.887	12.365	0.10959	0.98935	823
355.91	11.684	10.43	0.1073	1.0204	824
17671	64.535	24.275	0.62385	0.77097	825
11192	52.889	22.097	0.58219	0.79998	826
1100000	730.6	68.207	0.90664	0.3697	827
176000	486.2	35.701	0.92657	0.31769	828
435.01	12.934	11.76	0.090783	0.93244	829
155000	110.11	66.067	0.39998	0.69553	830
73934	208	32.117	0.84559	0.47202	831
819.48	14.243	13.175	0.075011	1.0141	832
279.02	10.87	9.5909	0.11765	0.98919	833
21412	109.2	20.604	0.81132	0.57426	834
20292	50.407	36.641	0.2731	0.81922	835
415.23	13.379	9.4657	0.29247	0.94318	836
125.23	8.9848	7.1465	0.20461	1.0271	837
2282.7	29.162	13.399	0.54055	0.8334	838
720.62	14.489	12.964	0.10528	0.98542	839
2884.7	39.536	13.626	0.65535	0.71223	840
1720.3	25.763	12.899	0.49934	0.82915	841
1713.7	28.256	13.35	0.52755	0.77774	842
2309.1	25.81	14.463	0.43962	0.90212	843
30437	145.6	29.232	0.79923	0.48352	844
9343.8	55.9	18.173	0.67491	0.7549	845
1463.2	21.272	15.07	0.29155	0.8388	846
430.61	12.845	11.206	0.1276	0.9855	847
9688.8	79.3	18.805	0.76286	0.52837	848
8572.7	81.9	15.834	0.80667	0.56366	849
3846.9	34.022	15.528	0.54357	0.84351	850
4035.9	32.798	17.064	0.47974	0.85901	851
67422	96.723	48.227	0.50139	0.62147	852
1258.9	19.812	12.756	0.35613	0.87922	853
149.4	10.223	9.392	0.081256	0.9331	854
8436.5	52.7	19.29	0.63397	0.745	855
1979.5	21.341	15.39	0.27886	0.95142	856
7542.3	50.085	18.628	0.62806	0.75262	857
760000	452.4	70.979	0.84311	0.49496	858
1766.4	20.368	15.437	0.24209	0.94609	859
1190.8	20.776	11.669	0.43831	0.90218	860
66910	163.8	29.232	0.82154	0.55996	861
2372.8	26.913	18.422	0.3155	0.80811	862
68.107	8.2677	6.1184	0.25997	1.0006	863
3552.6	23.966	20.017	0.16479	0.97842	864
1621.4	20.334	15.334	0.24589	0.95681	865
1032.6	18.167	13.106	0.2786	0.92189	866
435.01	12.584	10.808	0.14118	0.97692	867
307.58	11.684	9.7457	0.16588	0.99018	868
1524.7	24.136	13.399	0.44487	0.83835	869
2700.1	27.857	15.566	0.44122	0.84523	870
263.64	12.725	11.387	0.10511	0.76067	871
116000	174.2	40.225	0.76909	0.59049	872
24108	72.567	28.017	0.61392	0.74806	873
69199	232.7	41.746	0.8206	0.41016	874
63704	174.2	32.707	0.81225	0.48002	875
1830.1	23.133	13.761	0.40512	0.90635	876
26226	93.6	24.576	0.73743	0.67434	877
815.09	17.035	11.075	0.3499	0.91785	878
281.22	11.683	10.504	0.10095	0.94122	879
18343	97.5	20.489	0.78985	0.60525	880
286000	277.35	54.273	0.80431	0.49679	881
2895.7	33.034	15.563	0.52889	0.79036	882
407000	824.2	40.247	0.95117	0.28071	883
1636.8	19.306	15.091	0.21834	0.96197	884
1968.5	19.812	15.39	0.22318	0.97815	885
65.91	7.7578	6.1441	0.208	1.0005	886
160.38	12.011	10.527	0.1236	0.73669	887
562.43	13.788	11.663	0.15409	0.98013	888
900.77	14.95	13.538	0.09441	1.002	889
5154.2	61.71	14.598	0.76343	0.6034	890
7039.2	76.7	14.169	0.81526	0.56956	891
4191.9	39	16.008	0.58954	0.74116	892
20874	80.6	24.281	0.69875	0.68575	893
8203.6	46.292	20.303	0.56143	0.81075	894
3007.7	38.464	14.376	0.62625	0.71418	895
23565	89.7	23.396	0.73917	0.67811	896
10100	54.255	23.113	0.574	0.74635	897
26854	105.3	23.418	0.7776	0.62621	898
468000	348.4	66.954	0.80782	0.51907	899
89539	261.3	36.16	0.86162	0.40634	900
52.728	6.9472	5.9209	0.14772	1.0395	901
2078.4	28.968	16.36	0.43524	0.76505	902
11242	64.769	20.067	0.69018	0.7089	903
2353	26.233	14.399	0.45113	0.89026	904
329.55	11.33	10.275	0.093101	1.008	905
3497.6	29.162	15.976	0.45217	0.88488	906
52.728	7.4025	6.0775	0.179	0.97454	907
5920.9	42.773	18.628	0.56448	0.77605	908
1087.5	26.051	10.909	0.58126	0.7263	909
452.58	12.584	10.409	0.17286	0.99623	910
53490	132.6	28.642	0.784	0.63074	911
16174	92.3	18.765	0.79669	0.59985	912
86030	189.8	30.98	0.83677	0.5427	913
283.41	10.716	9.7457	0.090543	0.99117	914
724000	713.7	57.374	0.91961	0.35658	915
4470.9	41.29	16.362	0.60372	0.76084	916
1043.6	18.329	13.48	0.26454	0.89522	917
9249.4	56.487	19.375	0.65701	0.72461	918
427000	460.2	50.939	0.88931	0.3805	919
2884.7	28.744	15.077	0.47547	0.87924	920
689.86	14.479	12.666	0.12525	0.99819	921
487.73	12.785	11.516	0.099247	1.0022	922
54143	153.4	27.483	0.82084	0.5692	923
214000	354.9	39.657	0.88826	0.43343	924
56089	166.4	30.716	0.81541	0.53994	925
1381.9	17.064	15.771	0.075771	0.98698	926
4853.2	55.759	14.463	0.7406	0.65077	927
432.81	12.131	10.437	0.13961	1.0181	928
4618.1	41.007	15.943	0.61122	0.76902	929
430.61	13.113	10.799	0.17648	0.96906	930
37145	110.5	26.325	0.76177	0.65566	931
562.43	13.552	12.011	0.1137	0.98573	932
419.63	12.053	10.39	0.13802	1.0279	933
105.46	8.2678	7.3727	0.10827	1.0202	934
538.26	13.812	11.552	0.16364	0.9806	935
2599.1	30.257	14.463	0.52198	0.84781	936
50973	192.4	28.642	0.85113	0.46079	937
59.319	6.7463	5.6128	0.16801	1.0909	938
1120.5	18.224	12.707	0.30276	0.94008	939
279.02	11.669	10.56	0.095042	0.86357	940
8269.5	66.3	17.846	0.73082	0.63023	941
6973.3	47.011	20.278	0.56866	0.73648	942
108000	286	35.569	0.87563	0.42114	943
125.23	12.92	11.235	0.13038	0.48101	944
338.34	11.387	10.489	0.078863	1.0024	945
36525	206.7	21.17	0.89758	0.41437	946
861.22	15.472	13.793	0.10852	0.91419	947
51351	317.2	23.396	0.92624	0.3277	948
10040	60.348	19.853	0.67102	0.72053	949
7006.2	57.565	20.234	0.64849	0.61759	950
13461	117	17.014	0.85458	0.47992	951
59.319	6.7463	5.6128	0.16801	1.0909	952
7357.8	68.321	15.793	0.76884	0.62279	953
37070	118.3	27.461	0.76787	0.56524	954
2772.6	27.745	14.99	0.45971	0.89267	955
169000	370.5	34.62	0.90656	0.36771	956
7535.7	66.3	15.834	0.76118	0.614	957
48.334	9.2387	6.8144	0.26241	0.70879	958
2632	33.526	13.35	0.60181	0.79384	959
279.02	11.33	9.7043	0.1435	0.99954	960
927.13	17.035	11.669	0.31499	0.95699	961
1773	27.575	13.35	0.51588	0.79682	962
17288	95.134	20.008	0.78968	0.5914	963
4771.9	33.081	18.034	0.45485	0.8589	964
496.52	17.839	11.274	0.36802	0.77307	965
1138	22.588	10.763	0.52351	0.80493	966
927.13	18.143	11.799	0.34968	0.89514	967
692.05	14.489	12.964	0.10526	0.98045	968
797.51	14.518	12.98	0.1059	1.0047	969
34181	124.38	31.557	0.74629	0.53734	970
16776	100.1	23.418	0.76605	0.53011	971
834.86	18.005	13.811	0.23292	0.87126	972
564.63	13.498	12.029	0.10883	1.0015	973
61351	213.2	28.877	0.86455	0.46794	974
431000	539.5	51.35	0.90482	0.38734	975
7054.6	55.9	16.008	0.71364	0.7003	976
505.31	14.039	11.549	0.17735	0.89321	977
784.33	13.981	12.695	0.091951	1.012	978
617000	448.5	69.324	0.84543	0.44993	979
6711.8	42.197	25.289	0.4007	0.73235	980
5213.5	40.279	17.583	0.56346	0.7818	981
681.07	15.405	12.059	0.21718	0.93741	982
3851.3	33.545	17.19	0.48757	0.83365	983
2801.2	33.655	15.186	0.54876	0.73045	984
143000	343.2	34.393	0.89979	0.40314	985
861.22	20.54	10.86	0.4713	0.83641	986
8355.2	50.185	19.181	0.61779	0.77263	987
432.81	13.167	10.949	0.16841	0.95343	988
7425.9	81.9	15.266	0.8136	0.5155	989
109000	174.2	41.746	0.76035	0.59767	990
3161.5	34.49	14.598	0.57674	0.81606	991
2350.8	21.322	16.962	0.20447	0.97473	992
11137	79.3	18.173	0.77084	0.60402	993
1177.6	21.731	13.941	0.35849	0.81018	994
4420.4	34.022	17.563	0.48377	0.87338	995
60780	214.5	26.119	0.87823	0.45068	996
547000	410.8	71.72	0.82542	0.48743	997
105.46	8.2434	7.1955	0.12712	1.0034	998
20984	75.4	24.576	0.67405	0.71286	999
3987.6	28.793	18.227	0.36695	0.9108	1000
52.728	6.7463	5.5019	0.18445	1.0921	1001
1179.8	24.799	10.758	0.56619	0.82417	1002
34693	200.2	19.921	0.90049	0.42606	1003
114.24	8.6429	7.6078	0.11976	0.99518	1004
54.925	7.271	5.5611	0.23516	0.92105	1005
28673	62.794	48.783	0.22313	0.69157	1006
355.91	11.33	10.01	0.11649	1.0135	1007
1399.5	20.742	13.883	0.33069	0.91856	1008
3110.9	36.256	13.911	0.61631	0.78426	1009
406.44	12.584	9.8158	0.21999	0.9919	1010
6355.9	40.262	19.231	0.52236	0.83695	1011
10805	63.7	20.604	0.67655	0.68813	1012
861.22	16.47	14.325	0.13027	0.87547	1013
1515.9	23.741	12.79	0.46126	0.85854	1014
62320	174.2	31.442	0.81951	0.54263	1015
199.93	9.8073	8.5466	0.12855	0.98887	1016
294.4	11.231	9.3086	0.17117	1.0246	1017
14265	68.933	30.346	0.55977	0.59489	1018
13637	62.4	27.483	0.55956	0.69446	1019
112000	293.8	33.133	0.88723	0.39948	1020
30439	115.7	23.396	0.79779	0.61098	1021
6984.3	50.7	17.014	0.66441	0.73214	1022
254.85	10.654	9.1243	0.14355	0.99479	1023
3368	30.817	16.153	0.47584	0.85482	1024
6188.9	50.279	17.611	0.64974	0.70013	1025
1766.4	21.483	17.146	0.20186	0.88366	1026
48.334	7.957	5.6749	0.28681	0.95556	1027
131000	210.6	39.908	0.8105	0.55708	1028
472.36	12.584	10.282	0.18291	1.0077	1029
584.4	16.037	10.877	0.32171	0.90849	1030
962.29	17.501	12.389	0.29214	0.93996	1031
485.54	12.933	11.821	0.085981	0.98425	1032
305000	349.7	50.126	0.85666	0.46139	1033
16677	113.1	20.489	0.81884	0.5049	1034
38735	61.618	47.541	0.22846	0.81506	1035
491000	652.6	46.06	0.92942	0.3357	1036
9460.3	61.993	18.926	0.69471	0.69227	1037
29875	91.47	27.943	0.69451	0.69637	1038
26089	128.7	21.17	0.83551	0.53603	1039
12668	62.4	21.626	0.65344	0.724	1040
8150.9	56.675	18.126	0.68018	0.71982	1041
402.05	13.38	9.4309	0.29516	0.95908	1042
171.37	9.162	8.2509	0.099439	1.0215	1043
33054	115.7	24.576	0.78758	0.6223	1044
1781.8	41.6	10.611	0.74494	0.59663	1045
34897	135.2	23.986	0.82259	0.55179	1046
1265.5	17.318	13.35	0.22915	0.9812	1047
3392.2	30.817	15.93	0.48308	0.85553	1048
20911	123.5	24.576	0.801	0.49908	1049
125.23	8.9948	7.2032	0.19919	1.0271	1050
630.54	24.583	9.7135	0.60486	0.64243	1051
7529.1	58.5	17.014	0.70915	0.65537	1052
2082.8	21.737	18.211	0.16225	0.89694	1053
1867.5	22.428	14.559	0.35086	0.91031	1054
1362.1	27.293	11.003	0.59684	0.79999	1055
3012.1	24.124	19.161	0.20571	0.91228	1056
1456.6	27.012	11.577	0.57141	0.80102	1057
700.84	14.803	12.785	0.13634	0.98991	1058
7085.3	59.028	17.037	0.71137	0.67309	1059
3119.7	28.954	16.627	0.42575	0.86342	1060
166000	546	30.39	0.94434	0.27611	1061
25052	138.18	28.272	0.7954	0.49925	1062
213.11	9.8073	8.8681	0.095771	1.0326	1063
2197	23.269	16.496	0.2911	0.89804	1064
294.4	10.844	9.832	0.093281	0.99937	1065
2520	31.255	13.837	0.55729	0.80513	1066
4207.3	38.531	16.09	0.5824	0.79574	1067
4143.5	32.375	18	0.444	0.85869	1068
145	9.4885	7.8544	0.17222	0.97035	1069
7032.6	63.051	15.884	0.74807	0.64127	1070
2847.3	38.466	13.35	0.65295	0.70942	1071
3179.1	31.035	15.528	0.49964	0.85888	1072
105000	218.4	35.636	0.83683	0.50944	1073
881	16.476	12.469	0.24319	0.94516	1074
52.728	9.2387	7.7514	0.16098	0.68708	1075
4923.5	35.292	18.169	0.48518	0.83771	1076
105000	182.66	42.36	0.76809	0.5424	1077
2315.6	21.881	16.163	0.26129	0.95026	1078
73885	236.6	33.253	0.85946	0.3783	1079
4468.7	32.375	18.725	0.42162	0.86243	1080
1630.2	21.787	13.358	0.38687	0.92418	1081
14441	93.6	18.765	0.79951	0.57063	1082
1166.6	21.059	12.237	0.41889	0.88908	1083
61637	230.1	25.2	0.89048	0.43184	1084
2924.2	39.76	13.911	0.65013	0.72961	1085
18338	84.5	21.079	0.75054	0.65894	1086
22245	110.5	21.079	0.80924	0.5814	1087
8249.7	45.502	20.41	0.55144	0.81707	1088
1353.3	19.306	14.489	0.24948	0.94715	1089
47936	159.9	31.526	0.80284	0.51708	1090
1533.5	21.341	13.35	0.37446	0.91112	1091
445000	309.4	58.846	0.80981	0.56083	1092
240000	273	47.263	0.82688	0.51079	1093
3348.2	26.468	22.991	0.13135	0.85531	1094
23901	102.7	25.735	0.74942	0.57783	1095
377.88	12.198	10.775	0.11668	0.94722	1096
7535.7	57.801	17.19	0.70261	0.69473	1097
12558	61.1	20.489	0.66466	0.75037	1098
145	9.6282	7.9056	0.17892	0.94606	1099
196000	340.6	39.756	0.88328	0.40091	1100
45302	231.4	22.828	0.90135	0.40949	1101
230.69	18.032	15.834	0.12188	0.36687	1102
12644	50.035	23.99	0.52053	0.82395	1103
1063.3	23.552	10.337	0.56109	0.81298	1104
33873	213.2	19.685	0.90767	0.39628	1105
18132	80.6	23.986	0.7024	0.65916	1106
44621	157.3	25.713	0.83654	0.53539	1107
57056	131.3	33.336	0.74611	0.6132	1108
2478.2	39.88	12.79	0.67929	0.70296	1109
953000	941.2	64.698	0.93126	0.29666	1110
20096	85.8	22.861	0.73356	0.6707	1111
1360000	1032.2	74.831	0.9275	0.24824	1112
648.12	14.489	12.785	0.11764	0.99955	1113
2001.5	36.135	25.554	0.29281	0.55194	1114
201000	267.8	53.032	0.80197	0.51018	1115
641.52	14.511	12.626	0.1299	0.94466	1116
771.15	16.94	13.969	0.17536	0.84359	1117
1236.9	18.329	12.878	0.29742	0.95717	1118
8744.1	60.568	17.788	0.70631	0.70275	1119
7366.5	54.085	17.86	0.66978	0.71727	1120
7887.2	54.085	19.324	0.6427	0.69368	1121
100000	288.6	34.477	0.88054	0.39637	1122
68.107	8.2368	7.1022	0.13775	0.8708	1123
259.25	10.654	9.5716	0.10157	1.0001	1124
333.94	11.356	9.977	0.12143	1.0095	1125
3809.6	28.756	19.352	0.32702	0.89723	1126
53348	152.1	32.052	0.78927	0.52311	1127
582.21	14.836	11.808	0.20414	0.9346	1128
703.04	15.94	11.589	0.27299	0.9486	1129
298.79	11.341	9.9048	0.12662	0.97305	1130
371.29	12.035	9.977	0.17103	0.97973	1131
84242	180.7	43.154	0.76119	0.50519	1132
481.14	12.651	11.03	0.12816	0.99974	1133
779.93	14.678	12.642	0.13869	0.97075	1134
6441.6	47.76	17.387	0.63594	0.7603	1135
1805.9	32.4	14.499	0.55249	0.69793	1136
17640	84.5	21.079	0.75054	0.66317	1137
1614.8	19.812	14.463	0.26996	0.96663	1138
5707.8	40.335	17.643	0.5626	0.81439	1139
2317.8	32.5	13.263	0.59192	0.76445	1140
7472	53.3	17.014	0.68078	0.72804	1141
19663	128.97	23.578	0.81719	0.47214	1142
1537.9	23.686	12.414	0.47591	0.8604	1143
18040	102.7	25.2	0.75462	0.56297	1144
1269.9	21.567	14.822	0.31276	0.85637	1145
1983.9	28.583	14.241	0.50179	0.78513	1146
661.3	14.023	11.117	0.20726	0.98556	1147
364.7	12.911	11.298	0.12494	0.93382	1148
97657	245.7	38.269	0.84425	0.42413	1149
6153.8	53.036	16.144	0.69561	0.69366	1150
30033	117	26.325	0.775	0.59728	1151
62922	141.7	31.635	0.77675	0.62403	1152
551.45	15.553	9.9706	0.35892	0.93344	1153
853000	1235	56.651	0.95413	0.22787	1154
35341	176.8	27.997	0.84165	0.43023	1155
5505.7	36.24	18.131	0.49969	0.85583	1156
4596.1	47.76	15.229	0.68114	0.68645	1157
87.88	8.1934	7.3736	0.10004	1.0034	1158
1184.2	16.657	14.723	0.11609	0.98735	1159
529.48	18.282	8.5735	0.53104	0.82719	1160
3526.2	27.528	17.064	0.38014	0.9246	1161
2959.4	34.325	14.399	0.58052	0.80692	1162
700.84	14.302	12.785	0.10611	1.0089	1163
28383	146.9	20.489	0.86052	0.50163	1164
5958.3	70.2	13.517	0.80744	0.56724	1165
20443	115.7	20.604	0.82192	0.54524	1166
1265.5	19.529	13.358	0.31599	0.92086	1167
547.05	13.788	11.034	0.19972	0.95879	1168
1902.6	23.503	13.863	0.41014	0.9053	1169
8208	46.796	20.39	0.56429	0.77794	1170
1456.6	18.167	15.509	0.14632	0.98802	1171
7142.4	47.948	22.643	0.52775	0.72883	1172
69287	241.8	26.303	0.89122	0.44036	1173
1023.8	17.678	13.116	0.25802	0.94222	1174
1067.7	15.977	14.713	0.079102	0.99967	1175
3618.5	27.708	18.965	0.31554	0.87801	1176
362.5	11.76	10.275	0.12628	0.98395	1177
202.12	10.716	9.0612	0.15441	0.96908	1178
5610000	1664	118.23	0.92895	0.28428	1179
837.06	22.305	10.337	0.53655	0.77294	1180
53126	279.5	22.238	0.92044	0.37235	1181
7649.9	58.858	17.724	0.69886	0.66601	1182
6426.2	48.805	17.261	0.64633	0.72847	1183
20885	189.8	16.992	0.91047	0.37421	1184
894.18	17.645	13.161	0.25411	0.93513	1185
14803	88.4	20.089	0.77275	0.59718	1186
2915.4	30.998	14.422	0.53474	0.83737	1187
478.95	13.933	12.491	0.10352	0.89154	1188
23025	106.6	22.216	0.7916	0.59876	1189
120000	254.8	36.204	0.85791	0.47585	1190
62017	291.2	33.275	0.88573	0.3439	1191
1313.8	26.046	12.237	0.53016	0.76329	1192
4563.2	43.689	18.169	0.58413	0.6937	1193
12321	53.3	22.861	0.57109	0.7834	1194
2858.3	22.824	17.273	0.24321	0.95896	1195
445.99	12.584	10.469	0.16809	1.0052	1196
14360	74.1	20.604	0.72194	0.67372	1197
153000	250.9	41.447	0.83481	0.50033	1198
740.39	15.635	11.907	0.23845	0.96114	1199
4479.7	37.533	16.829	0.55161	0.80871	1200
1465.4	24.799	11.879	0.521	0.84296	1201
287.81	10.844	9.9063	0.086431	0.99712	1202
318.56	12.508	9.0205	0.27882	0.90111	1203
153.79	9.8073	8.5732	0.12584	0.92583	1204
105000	183.3	37.15	0.79732	0.58442	1205
55437	202.8	26.281	0.87041	0.47417	1206
795000	1046.5	49.1	0.95308	0.25575	1207
4659.8	32.781	18.128	0.44701	0.89128	1208
59791	236.6	26.119	0.8896	0.42254	1209
659.1	14.318	12.656	0.11607	0.88431	1210
5817.7	54.6	16.008	0.70682	0.6473	1211
727.21	15.166	13.529	0.1079	0.92083	1212
2181.6	24.799	14.463	0.41677	0.90737	1213
1489.6	19.736	13.301	0.32604	0.94413	1214
472.36	12.785	11.414	0.10726	1	1215
610.77	14.253	11.921	0.16364	0.98287	1216
1474.2	18.559	15.403	0.17004	0.97454	1217
716.22	13.957	12.548	0.10095	1.0085	1218
17442	133.9	23.986	0.82086	0.39609	1219
523000	715	50.02	0.93004	0.32917	1220
76.895	8.6007	7.6518	0.11033	0.92397	1221
17143	96.2	19.685	0.79538	0.59213	1222
131.82	8.9948	7.2054	0.19894	1.0206	1223
4134.8	48.1	13.517	0.71897	0.68317	1224
1643.4	19.48	14.399	0.26084	0.95166	1225
61672	118.3	43.7	0.6306	0.63184	1226
8003.7	49.584	25.475	0.48623	0.71957	1227
191.14	9.8071	8.2745	0.15627	1.0146	1228
965000	891.8	59.436	0.93335	0.31576	1229
2012.5	27.012	14.086	0.47853	0.84825	1230
177.96	9.1622	8.2509	0.099463	1.0186	1231
365000	808.6	31.635	0.96088	0.25564	1232
1173.2	19.213	13.563	0.29409	0.93022	1233
16203	72.8	21.057	0.71075	0.70455	1234
9302.1	70.2	23.396	0.66672	0.57865	1235
604000	889.2	47.197	0.94692	0.27616	1236
31716	215.8	18.173	0.91579	0.39174	1237
4486.3	30.069	19.668	0.34592	0.8932	1238
80601	133.9	46.082	0.65584	0.62168	1239
1526.9	18.059	15.695	0.13091	0.96608	1240
105.46	8.2888	7.29	0.1205	1.0202	1241
331000	614.9	53.88	0.91238	0.28555	1242
2155.3	28.03	15.403	0.45046	0.82896	1243
12901	72.086	24.346	0.66226	0.63365	1244
659.1	16.525	12.365	0.25176	0.88903	1245
997.44	21.011	11.669	0.44461	0.84662	1246
12543	81.9	23.396	0.71433	0.57873	1247
1779.6	24.978	12.736	0.49009	0.87561	1248
270.23	10.653	9.5716	0.10154	1.0139	1249
36275	171.6	22.828	0.86697	0.47637	1250
34932	187.2	25.429	0.86416	0.41279	1251
3062.6	31.55	16.585	0.47433	0.79698	1252
204.32	9.8115	8.2639	0.15773	1.0445	1253
5648.5	51.5	15.943	0.69043	0.7105	1254
4227	30.305	18.87	0.37732	0.88015	1255
14999	111.8	21.079	0.81145	0.45611	1256
18976	185.9	17.014	0.90848	0.37223	1257
465.76	12.67	11.388	0.10117	1.0062	1258
1269.9	17.045	14.96	0.12227	0.99626	1259
24510	136.5	22.861	0.83252	0.4802	1260
2799	24.534	15.96	0.34947	0.9452	1261
6454.8	37.55	20.784	0.44649	0.85667	1262
23268	127.4	20.604	0.83827	0.51809	1263
1876.2	27.232	13.837	0.4919	0.80035	1264
4567.6	49.053	15.291	0.68828	0.67087	1265
18699	113.1	18.765	0.83408	0.54812	1266
656.9	14.233	12.931	0.091488	0.993	1267
7258.9	63.7	15.834	0.75143	0.64716	1268
46640	118.3	28.877	0.7559	0.65509	1269
61.516	7.9572	5.6749	0.28682	0.98307	1270
213.11	10.798	9.5087	0.11938	0.90597	1271
19290	91.753	23.304	0.74602	0.61528	1272
333.94	12.229	9.4309	0.22883	0.97179	1273
3622.8	25.475	18.892	0.25841	0.94658	1274
1146.8	25.791	10.241	0.60293	0.7892	1275
3994.2	42.374	21.654	0.48899	0.65299	1276
218000	305.5	49.1	0.83928	0.48875	1277
413.04	11.943	10.614	0.11133	1.0132	1278
1421.5	24.799	12.468	0.49724	0.82812	1279
12187	79.3	17.582	0.77828	0.63443	1280
185000	289.9	39.133	0.86501	0.47652	1281
419000	530.4	56.041	0.89434	0.35664	1282
5753.9	38.531	19.249	0.50043	0.80322	1283
3045	24.765	19.977	0.19337	0.92472	1284
10146	48.914	21.511	0.56022	0.80374	1285
96802	280.8	33.843	0.87948	0.41828	1286
1157.8	16.156	15.028	0.069816	1.0092	1287
53849	205.4	32.554	0.84151	0.38771	1288
4697.2	55.994	14.822	0.73529	0.64654	1289
50.531	8.3957	7.7416	0.077913	0.69991	1290
327.35	11.76	10.431	0.11299	0.98051	1291
163000	379.6	42.586	0.88782	0.3601	1292
54400	267.8	21.648	0.91917	0.382	1293
628.34	17.035	9.6374	0.43427	0.89127	1294
13338	52.042	23.612	0.54628	0.82534	1295
8983.5	227.5	11.412	0.94984	0.26547	1296
2695.7	33.545	13.301	0.60348	0.80083	1297
5850.6	35.973	19.305	0.46335	0.88304	1298
1171	19.004	12.736	0.3298	0.9472	1299
37982	291.2	18.765	0.93556	0.32553	1300
496.52	12.295	11.197	0.089243	1.0203	1301
19331	100.1	20.489	0.79531	0.60721	1302
8941.8	78	17.014	0.78187	0.56982	1303
492.13	18.282	9.4555	0.4828	0.77409	1304
145	9.9331	7.2341	0.27172	0.97035	1305
85.683	10.739	6.8247	0.3645	0.85253	1306
3917.3	50.7	13.25	0.73866	0.64341	1307
773.34	15.406	12.561	0.18467	0.99025	1308
2320	25.318	21.195	0.16286	0.79026	1309
21137	170.3	17.846	0.89521	0.40505	1310
6810000	2705.3	128.9	0.95235	0.13344	1311
227000	287.3	50.231	0.82516	0.489	1312
83343	257.4	32.554	0.87353	0.43137	1313
21546	120.9	20.604	0.82958	0.53408	1314
663.49	14.886	11.659	0.21677	0.96982	1315
248.26	9.9896	8.8235	0.11674	1.0354	1316
1742.2	18.565	15.48	0.16615	0.98351	1317
66918	360.1	25.2	0.93002	0.30091	1318
3781	34.726	16.547	0.52349	0.79863	1319
4216	46.8	14.169	0.69724	0.70131	1320
375000	728	46.786	0.93573	0.27505	1321
47991	185.9	24.554	0.86792	0.48802	1322
4791.7	59.8	13.517	0.77396	0.60852	1323
322.96	13.647	10.837	0.20587	0.8392	1324
1045.8	15.655	14.267	0.088666	0.99589	1325
593.19	13.492	12.432	0.078561	1.0067	1326
419.63	11.73	10.749	0.083692	1.0029	1327
38984	318.5	18.173	0.94294	0.29148	1328
25107	110.5	23.986	0.78293	0.59731	1329
265000	478.4	39.756	0.9169	0.35358	1330
23194	98.8	23.986	0.75722	0.62821	1331
254.85	10.149	9.0607	0.10719	1.0294	1332
79.092	7.5758	6.6569	0.12129	1.0473	1333
1335.8	19.529	13.35	0.31641	0.94447	1334
243000	573.3	37.15	0.9352	0.2925	1335
4035.9	46.8	16.034	0.65739	0.65343	1336
1250.1	21.341	11.669	0.4532	0.86219	1337
452.58	22.795	12.488	0.45214	0.556	1338
18947	113.1	23.396	0.79314	0.51626	1339
8816.6	72.8	16.927	0.76748	0.61545	1340
2471.6	21.523	17.407	0.19123	0.97503	1341
101.06	16.281	6.9298	0.57437	0.50414	1342
23062	126.1	27.039	0.78558	0.47334	1343
89835	208	35.312	0.83023	0.50394	1344
67586	144.3	32.707	0.77334	0.62588	1345
7856.5	70.2	16.008	0.77197	0.61647	1346
50.531	8.6873	6.596	0.24073	0.69953	1347
125.23	8.995	7.2032	0.19921	1.0271	1348
487.73	13.735	10.808	0.21313	0.94291	1349
2825.3	39	12.927	0.66853	0.70941	1350
2124.5	21.296	16.042	0.24672	0.95078	1351
2370.6	29.171	26.572	0.089096	0.66817	1352
492.13	12.321	11.341	0.079564	1.0089	1353
20713	94.9	24.281	0.74414	0.62913	1354
698.65	14.924	12.059	0.19193	0.9815	1355
292.2	10.719	9.5994	0.10448	1.002	1356
1102.9	21.695	11.166	0.48532	0.85284	1357
9708.5	72.8	16.927	0.76748	0.63587	1358
121000	304.2	30.958	0.89823	0.43083	1359
9141.7	124.8	13.517	0.89169	0.41864	1360
23664	115.7	26.713	0.76912	0.53176	1361
1685.1	28.539	13.35	0.53223	0.75962	1362
3875.5	36.24	15.848	0.5627	0.80688	1363
4589.5	34.764	17.19	0.50554	0.8615	1364
3471.3	37.738	14.463	0.61674	0.79062	1365
404.25	11.984	10.384	0.13355	1.0099	1366
132000	400.4	32.707	0.91831	0.35718	1367
6162.6	65.686	15.48	0.76433	0.61984	1368
131000	195	39.959	0.79508	0.5835	1369
10746	65.538	22.614	0.65495	0.65636	1370
14133	82.451	20.698	0.74897	0.61574	1371
8513.4	83.2	22.238	0.73272	0.4713	1372
6887.6	71.5	14.676	0.79475	0.5921	1373
6312	66.3	14.169	0.78628	0.60861	1374
86408	197.6	33.865	0.82862	0.53949	1375
9937	56.045	27.271	0.51341	0.67968	1376
8333.2	59.8	17.014	0.71548	0.70254	1377
1909.2	41.196	10.553	0.74382	0.63946	1378
140.61	8.9948	7.7692	0.13625	1.0116	1379
9693.2	63.7	19.331	0.69653	0.6573	1380
2634.2	44.964	12.853	0.71415	0.61985	1381
48.334	6.9137	5.1875	0.24969	1.0127	1382
9234	70.2	17.014	0.75763	0.64415	1383
9781	80.6	17.582	0.78185	0.57546	1384
8772.6	72.8	16.008	0.78011	0.61246	1385
136.21	12.494	6.2478	0.49993	0.78248	1386
617.36	15.766	11.569	0.2662	0.86028	1387
1972.9	28.539	12.79	0.55184	0.82574	1388
66848	417.3	27.039	0.93521	0.26304	1389
28785	143	27.439	0.80812	0.47815	1390
4613.7	54.6	14.169	0.74049	0.63033	1391
4655.4	52	14.75	0.71635	0.66617	1392
47853	193.7	26.119	0.86516	0.44629	1393
6017.6	89.7	13.25	0.85228	0.47802	1394
2487	30.742	13.837	0.54991	0.83199	1395
10275	115.7	15.089	0.86959	0.45536	1396
4372	36.24	16.153	0.55429	0.83141	1397
90123	180.7	39.908	0.77915	0.52555	1398
13147	105.3	18.173	0.82742	0.51578	1399
4136.9	59.8	12.359	0.79333	0.58718	1400
1551.1	19.306	16.116	0.16525	0.97042	1401
59.319	6.746	5.6128	0.16798	1.0909	1402
707.43	13.918	12.974	0.067836	1.0159	1403
277000	516.1	61.927	0.88001	0.32438	1404
97969	357.5	25.2	0.92951	0.35722	1405
5463.9	61.993	15.995	0.74198	0.5904	1406
151.59	9.1497	7.9601	0.13001	1.017	1407
64258	189.8	32.729	0.82756	0.49789	1408
44801	107.17	41.599	0.61182	0.59856	1409
1037	17.062	14.126	0.17211	0.97327	1410
125.23	9.0922	7.4549	0.18008	0.99628	1411
78046	221	35.312	0.84022	0.47639	1412
48332	179.4	23.418	0.86946	0.50112	1413
2353	39	11.769	0.69823	0.67936	1414
10770	115.7	14.169	0.87753	0.47197	1415
2583.7	34.773	13.358	0.61585	0.77081	1416
19889	137.8	19.331	0.85972	0.48323	1417
177.96	10.036	8.7854	0.12462	0.96461	1418
11635	79.3	18.151	0.77111	0.62291	1419
145	9.1248	8.0485	0.11796	0.92425	1420
3460.3	33.033	17.19	0.47962	0.80753	1421
1220000	1033.5	60.617	0.94135	0.29873	1422
7069.9	62.4	16.008	0.74346	0.64889	1423
5630.9	68.9	12.927	0.81238	0.58254	1424
46699	179.4	23.396	0.86959	0.49696	1425
3822.8	54.6	13.517	0.75243	0.59748	1426
12738	59.925	27.63	0.53893	0.67404	1427
478.95	16.753	9.4555	0.43558	0.80134	1428
1061.2	22.022	11.799	0.46422	0.81404	1429
3324.1	40.96	14.598	0.64359	0.70345	1430
9939.2	66.3	17.846	0.73082	0.68166	1431
126000	474.5	28.877	0.93914	0.29749	1432
2298.1	22.541	15.902	0.29455	0.93248	1433
500.92	14.531	10.213	0.29719	0.93961	1434
230.69	10.816	8.9053	0.17662	0.95685	1435
883.19	19.529	10.252	0.47505	0.86442	1436
5914.3	72.8	13.517	0.81432	0.56636	1437
13452	130	17.014	0.86912	0.42951	1438
138.41	8.5142	7.5594	0.11213	1.0079	1439
3532.8	42.378	13.681	0.67717	0.72125	1440
7801.6	70.2	15.266	0.78254	0.62237	1441
19074	139.1	23.374	0.83196	0.41991	1442
68.107	7.7285	6.8936	0.10803	0.9865	1443
1400000	1017.9	67.485	0.9337	0.31567	1444
104000	204.1	33.297	0.83686	0.53613	1445
2122.3	38.749	11.669	0.69885	0.68285	1446
7201.8	68.9	15.266	0.77843	0.6101	1447
13624	114.4	16.008	0.86007	0.4916	1448
123.03	8.6824	7.6042	0.12418	0.99974	1449
435.01	13.921	10.799	0.22426	0.92956	1450
14063	84.5	23.738	0.71908	0.59135	1451
439.4	13.735	9.8158	0.28534	0.94731	1452
45302	174.2	33.297	0.80886	0.4519	1453
335000	659.1	46.695	0.92915	0.26561	1454
3363.6	26.269	18.077	0.31184	0.92525	1455
6186.8	59.8	15.266	0.74472	0.64944	1456
834.86	16.129	12.95	0.19711	0.94171	1457
494.32	14.23	9.7135	0.31739	0.94928	1458
356000	626.6	41.65	0.93353	0.31452	1459
398000	435.5	51.306	0.88219	0.43568	1460
199.93	9.8073	7.926	0.19182	1.046	1461
7344.6	60.367	16.474	0.7271	0.67531	1462
13514	102.7	22.828	0.77772	0.51052	1463
8256.3	57.2	17.582	0.69261	0.71894	1464
87.88	8.5209	7.509	0.11875	0.98901	1465
2005.9	23.786	15.52	0.3475	0.90726	1466
9280.1	54.328	19.703	0.63732	0.73995	1467
26021	165.1	21.373	0.87054	0.43985	1468
362.5	11.775	9.8554	0.16299	0.99146	1469
3262.6	39.684	14.165	0.64305	0.71593	1470
32885	193.7	27.039	0.86041	0.40622	1471
5178.3	65	12.927	0.80112	0.5997	1472
2834.1	43.635	12.771	0.70733	0.67457	1473
7968.5	58.5	16.992	0.70953	0.70042	1474
865.62	15.479	13.789	0.10923	0.9549	1475
755.77	14.504	12.964	0.10618	1.0066	1476
124000	262.6	35.701	0.86405	0.47674	1477
3009.9	49.917	12.314	0.75331	0.62552	1478
322.96	11.943	10.43	0.12668	0.96495	1479
5009.2	47.282	15.528	0.67158	0.72206	1480
18620	107.9	20.489	0.81011	0.53352	1481
141000	308.1	47.219	0.84674	0.39811	1482
92.274	8.7327	7.7807	0.10902	0.86012	1483
5099.2	46.8	15.266	0.6738	0.71798	1484
175.76	10.097	8.4543	0.16265	0.91322	1485
15480	79.754	25.758	0.67703	0.59873	1486
37178	185.9	20.604	0.88917	0.44464	1487
2315.6	31.142	12.918	0.58519	0.80433	1488
9829.4	78	17.014	0.78187	0.61305	1489
22807	141.7	20.489	0.8554	0.47097	1490
164000	335.4	36.107	0.89235	0.42312	1491
74.698	9.1876	7.1831	0.21818	0.85457	1492
13712	104	16.927	0.83724	0.54174	1493
305.38	10.835	9.7979	0.095697	1.0279	1494
8590.3	57.2	18.399	0.67834	0.72254	1495
53187	284.7	20.604	0.92763	0.35522	1496
144000	345.8	30.958	0.91047	0.4049	1497
59.319	10.501	6.8027	0.3522	0.64912	1498
12488	81.9	18.173	0.77811	0.62579	1499
3495.4	33.913	16.446	0.51507	0.8191	1500
12004	100.1	17.846	0.82171	0.52345	1501
619.55	14.302	12.081	0.15531	0.98931	1502
1498.3	22.258	13.35	0.40023	0.86263	1503
610000	1041.3	43.722	0.95801	0.24745	1504
52.728	11.154	4.548	0.59226	0.66705	1505
788.72	18.225	10.301	0.43478	0.89618	1506
18773	118.3	19.331	0.83659	0.50453	1507
1225.9	25.763	11.219	0.56452	0.80605	1508
1144.6	19.719	12.616	0.36023	0.88528	1509
896.38	19.183	10.625	0.44611	0.85037	1510
35576	183.3	22.657	0.87639	0.44667	1511
1331.4	24.502	11.609	0.52618	0.81514	1512
61.516	7.6004	6.9614	0.084083	0.96724	1513
626.14	15.322	12.382	0.19187	0.96713	1514
7803.7	55.269	18.624	0.66302	0.71572	1515
131.82	8.9948	7.2054	0.19894	1.0206	1516
1744.4	27.292	12.468	0.54317	0.81455	1517
19799	135.2	22.454	0.83392	0.46236	1518
1885	20.798	16.849	0.18986	0.95805	1519
246000	396.5	37.908	0.90439	0.41519	1520
1329.2	28.539	10.758	0.62304	0.76606	1521
13881	119.97	17.052	0.85787	0.48117	1522
2944	35.77	14.979	0.58126	0.73981	1523
61.516	7.553	6.6412	0.12072	0.96676	1524
1790.6	26.756	13.301	0.50286	0.82097	1525
40113	204.1	21.523	0.89455	0.43356	1526
11106	91	16.424	0.81951	0.55178	1527
197000	461.5	34.823	0.92454	0.34667	1528
16866	161.2	16.424	0.89811	0.40657	1529
7340.2	62.4	15.834	0.74625	0.66478	1530
171.37	9.6937	8.6884	0.1037	0.92014	1531
8906.6	66.3	17.846	0.73082	0.66953	1532
228000	487.5	44.924	0.90785	0.33735	1533
2482.6	40.96	12.237	0.70123	0.68263	1534
6645.9	59.8	22.657	0.62111	0.53862	1535
5797.9	57.2	15.089	0.73621	0.65716	1536
11644	105.3	20.089	0.80922	0.43968	1537
36431	235.3	19.331	0.91785	0.3703	1538
764.56	21.949	9.3152	0.57559	0.78686	1539
2695.7	30.817	14.165	0.54034	0.82696	1540
16989	101.4	27.439	0.7294	0.52049	1541
6696.5	94.9	15.089	0.84101	0.4477	1542
13942	113.1	17.582	0.84454	0.48236	1543
219.7	9.9401	8.8562	0.10905	1.0244	1544
30033	148.2	26.303	0.82252	0.48797	1545
470000	791.7	40.837	0.94842	0.29384	1546
43969	261.3	24.145	0.9076	0.36039	1547
29220	170.3	19.921	0.88302	0.44935	1548
5422.2	70.2	12.927	0.81585	0.56924	1549
1483	32.232	10.852	0.66331	0.71635	1550
9176.9	62.4	17.582	0.71823	0.69729	1551
1505	27.047	11.204	0.58574	0.80592	1552
784.33	15.472	13.783	0.10913	0.93888	1553
1131.5	17.912	13.49	0.24689	0.97604	1554
5749.6	50.713	20.042	0.60479	0.64648	1555
540.46	14.225	11.403	0.19839	0.95603	1556
428.42	13.113	10.436	0.20419	0.94815	1557
5659.5	72.58	14.56	0.79939	0.53628	1558
37305	159.9	29.484	0.81561	0.44947	1559
590.99	13.879	12.166	0.12343	0.99069	1560
815.09	17.912	11.65	0.3496	0.90823	1561
1105.1	29.886	10.322	0.65462	0.67049	1562
687.66	20.493	9.4555	0.5386	0.81728	1563
8074	73.62	16.531	0.77546	0.57961	1564
4411.6	49.4	14.169	0.71317	0.65829	1565
155.99	13.939	6.6011	0.52644	0.7086	1566
935.92	19.529	11.669	0.40245	0.88724	1567
465.76	12.911	11.306	0.12434	0.98504	1568
26498	179.4	18.741	0.89554	0.42397	1569
776000	1081.6	46.606	0.95691	0.25696	1570
1102.9	23.269	11.219	0.51785	0.8249	1571
637.13	18.282	9.6374	0.47285	0.85877	1572
709.63	18.565	11.669	0.37142	0.80467	1573
147000	434.2	39.908	0.90809	0.29869	1574
160000	395.2	30.936	0.92172	0.3793	1575
96371	353.6	30.98	0.91239	0.3309	1576
21983	100.62	26.519	0.73644	0.59532	1577
667.89	18.282	9.6374	0.47285	0.85248	1578
7957.5	57.906	18.912	0.67341	0.69998	1579
371.29	12.584	9.3825	0.25443	0.99808	1580
37925	195	21.523	0.88962	0.44255	1581
542.66	14.886	10.877	0.26928	0.9347	1582
6641.5	45.036	18.231	0.59519	0.78615	1583
1307.2	20.162	14.71	0.27044	0.88134	1584
15764	94.266	20.505	0.78247	0.5993	1585
1511.5	21.619	13.887	0.35764	0.89541	1586
175000	462.8	41.243	0.91088	0.29429	1587
1910000	2063.1	77.597	0.96239	0.17391	1588
6839.3	72.001	14.591	0.79735	0.59174	1589
32628	143	26.119	0.81735	0.50427	1590
608.57	16.713	9.5727	0.42723	0.89928	1591
7731.2	78	15.266	0.80428	0.56213	1592
123.03	9.9331	7.2341	0.27172	0.90241	1593
195000	404.3	39.701	0.9018	0.38243	1594
70.304	8.6429	7.1808	0.16916	0.89855	1595
1006.2	17.016	12.534	0.26338	0.94935	1596
9508.6	88.4	15.266	0.82731	0.55979	1597
10029	88.4	19.685	0.77732	0.53644	1598
1401.7	27.01	11.669	0.56795	0.79287	1599
46.137	7.4304	6.1396	0.17372	0.93288	1600
355.91	14.269	8.8839	0.37739	0.92784	1601
2823.2	25.426	16.967	0.33271	0.93981	1602
11286	78	17.582	0.77458	0.63121	1603
177.96	11.121	8.7854	0.21002	0.92128	1604
1889.4	21.005	15.303	0.27148	0.97449	1605
873000	1185.6	53.076	0.95523	0.23394	1606
268.03	10.829	9.0758	0.16193	1.0099	1607
2021.2	22.258	15.114	0.32098	0.94593	1608
5718.8	40.74	18.455	0.54701	0.8346	1609
59.319	6.7463	5.6128	0.16801	1.0909	1610
2845.1	45.5	11.412	0.7492	0.65358	1611
3732.7	50.7	12.927	0.74503	0.65461	1612
36549	252.2	18.741	0.92569	0.35389	1613
4332.5	40.01	15.447	0.61392	0.78742	1614
21311	132.6	18.765	0.85848	0.50695	1615
630.54	22.88	9.5937	0.58069	0.6867	1616
1076.5	16.541	13.312	0.19525	0.99887	1617
595.39	15.152	12.602	0.1683	0.86911	1618
296000	483.6	54.287	0.88775	0.37299	1619
28781	171.6	23.374	0.86379	0.42095	1620
214000	835.9	29.21	0.96506	0.22921	1621
2449.7	40.96	11.833	0.71111	0.67792	1622
3488.8	26.626	18.616	0.30081	0.91614	1623
52.728	6.746	5.6128	0.16798	1.0922	1624
391.07	14.23	8.4757	0.40438	0.90635	1625
21298	83.835	25.563	0.69508	0.63734	1626
6716.2	63.7	15.266	0.76035	0.64086	1627
30292	119.6	28.619	0.76071	0.56107	1628
15278	124.8	17.582	0.85911	0.4759	1629
29550	144.3	25.713	0.82181	0.50196	1630
17545	58.164	30.71	0.47201	0.82012	1631
3561.3	31.748	16.026	0.49519	0.86545	1632
35279	148.03	28.402	0.80813	0.52047	1633
24976	41.115	38.402	0.065984	0.99499	1634
738.19	15.406	12.004	0.22082	0.94627	1635
49901	215.8	24.281	0.88748	0.42817	1636
2572.7	26.768	14.72	0.45009	0.89397	1637
430.61	22.366	7.2962	0.67379	0.69025	1638
929.33	21.15	10.331	0.51155	0.83718	1639
87.88	8.5891	6.8335	0.20439	0.91957	1640
530000	677.3	52.777	0.92208	0.31891	1641
3792	47.831	15.077	0.68478	0.67789	1642
2952.8	42.9	12.927	0.69866	0.66828	1643
3857.9	62.214	12.473	0.79952	0.57606	1644
131.82	8.9848	7.7726	0.13491	1.0206	1645
176000	474.5	37.391	0.9212	0.3223	1646
114.24	12.657	9.7898	0.22651	0.49969	1647
3198.8	34.387	15.874	0.53837	0.8098	1648
15669	127.4	17.582	0.86199	0.46458	1649
1603.8	30.75	11.669	0.6205	0.7554	1650
6779.9	70.2	14.676	0.79095	0.57879	1651
2126.7	37.7	11.412	0.6973	0.6897	1652
1526.9	28.624	12.789	0.55321	0.76824	1653
3381.2	32.845	15.48	0.52869	0.84065	1654
3012.1	46.039	12.036	0.73858	0.66215	1655
8981.3	58.5	22.806	0.61016	0.6887	1656
7720.3	63.278	16.983	0.73161	0.66077	1657
3644.8	46.23	14.27	0.69134	0.68302	1658
2115.7	28.303	12.918	0.54359	0.84138	1659
114000	422.5	31.548	0.92533	0.29503	1660
1056.8	24.516	10.704	0.56338	0.79272	1661
3135.1	39.713	13.358	0.66364	0.7365	1662
22148	196.93	18.965	0.90369	0.35776	1663
1645.5	20.333	14.739	0.27515	0.94334	1664
52.728	6.7117	5.3953	0.19614	1.0921	1665
33812	227.5	26.713	0.88258	0.33827	1666
3089	55.9	11.179	0.80002	0.58761	1667
4615.9	34.089	22.947	0.32684	0.81256	1668
7588.4	55.9	25.2	0.54919	0.66332	1669
127000	280.8	36.794	0.86897	0.4526	1670
1307.2	18.828	13.455	0.28538	0.95969	1671
3062.6	46.546	12.237	0.73709	0.65382	1672
148000	364	38.879	0.89319	0.38703	1673
5152	62.4	13.517	0.78338	0.60248	1674
391.07	13.787	9.4657	0.31345	0.92809	1675
241.67	9.8073	8.8681	0.095771	1.0416	1676
465.76	12.28	10.709	0.12795	1.0248	1677
13999	100.66	18.091	0.82027	0.54452	1678
2333.2	56.923	10.241	0.8201	0.54557	1679
3664.6	46.063	13.837	0.69961	0.67976	1680
305.38	10.719	9.5994	0.10448	1.0151	1681
13639	139.1	14.676	0.8945	0.43926	1682
377.88	11.684	10.21	0.12611	1.0114	1683
140000	533	32.117	0.93974	0.26632	1684
716.22	21.515	9.4132	0.56247	0.79262	1685
599.78	15.322	11.358	0.25867	0.9396	1686
1091.9	25.668	12.498	0.5131	0.62024	1687
9321.9	93.6	15.266	0.8369	0.5319	1688
3332.8	54.6	12.331	0.77416	0.56648	1689
1190.8	21.802	13.16	0.39638	0.83396	1690
615.16	14.225	11.902	0.16331	0.95777	1691
79.092	7.5758	6.6569	0.12129	1.0473	1692
145	9.4884	7.8573	0.1719	0.97035	1693
2071.8	22.541	14.777	0.34445	0.91877	1694
15276	92.3	19.685	0.78673	0.60773	1695
1658.7	23.253	13.956	0.39981	0.89106	1696
1269.9	19.183	13.988	0.27082	0.95407	1697
4301.7	41.496	15.843	0.61821	0.77593	1698
14226	154.7	19.685	0.87275	0.38015	1699
1975.1	32.232	12.237	0.62034	0.76818	1700
4813.6	57.2	16.008	0.72014	0.59081	1701
15517	135.2	16.424	0.87852	0.45144	1702
4297.3	54.6	13.25	0.75732	0.63591	1703
18152	122.2	19.309	0.84199	0.49433	1704
6973.3	67.6	14.676	0.7829	0.61147	1705
35545	163.8	27.439	0.83248	0.46706	1706
751.37	19.293	9.6374	0.50048	0.86346	1707
1333.6	28.879	12.468	0.56825	0.71455	1708
3387.8	44.964	13.681	0.69574	0.66629	1709
2711.1	45.5	10.611	0.7668	0.66092	1710
1575.3	33.329	10.53	0.68406	0.7126	1711
6481.1	70.2	14.169	0.79816	0.59707	1712
84084	280.8	34.455	0.8773	0.40193	1713
575.61	13.167	11.715	0.11028	0.99935	1714
711000	954.2	46.651	0.95111	0.28018	1715
5580.4	72.8	12.927	0.82243	0.56865	1716
779.93	20.439	9.3713	0.5415	0.83534	1717
11965	92.957	23.784	0.74414	0.52393	1718
443.79	12.309	10.614	0.13772	1.0258	1719
6092.3	77.353	14.199	0.81644	0.52831	1720
1645.5	23.659	12.878	0.4557	0.88495	1721
417.43	14.886	10.026	0.32648	0.87531	1722
242000	417.3	50.02	0.88014	0.36865	1723
63.713	9.4381	5.6771	0.3985	0.86745	1724
11334	75.4	18.173	0.75898	0.63092	1725
865.62	16.395	14.528	0.11386	0.87929	1726
683.27	17.035	9.6374	0.43427	0.89701	1727
2060.8	57.854	9.3152	0.83899	0.5212	1728
2342	29.963	14.422	0.51866	0.79401	1729
305000	856.7	34.393	0.95986	0.23586	1730
162000	239.84	37.892	0.84201	0.5031	1731
1008.4	19.436	10.951	0.43657	0.8995	1732
1250.1	27.009	10.758	0.60169	0.78287	1733
619.55	16.745	10.318	0.38383	0.8807	1734
415.23	14.23	8.6349	0.39319	0.91999	1735
797.51	16.132	12.624	0.21748	0.94304	1736
61.516	8.7199	6.8898	0.20988	0.8785	1737
426.22	13.787	10.25	0.25658	0.92943	1738
10660	74.1	21.057	0.71582	0.60489	1739
347.13	12.261	10.783	0.1206	0.89055	1740
164.78	12.111	7.2062	0.40498	0.85199	1741
755.77	18.329	10.676	0.41754	0.87095	1742
184.55	11.121	8.7854	0.21	0.89408	1743
7792.8	53.3	18.765	0.64793	0.73378	1744
94987	392.6	28.877	0.92645	0.31299	1745
2831.9	48.573	12.707	0.7384	0.61109	1746
718.42	15.789	11.117	0.29589	0.96193	1747
131.82	10.512	9.474	0.098788	0.78467	1748
604.17	14.199	11.907	0.16143	0.98411	1749
3616.3	47.477	12.961	0.727	0.68477	1750
32687	167.7	25.691	0.84681	0.45873	1751
5329.9	74.1	12.359	0.83321	0.54496	1752
2761.6	52.503	11.445	0.78202	0.59493	1753
3332.8	59.8	12.359	0.79333	0.54537	1754
9546	154.7	14.169	0.90841	0.34245	1755
79.092	7.5758	6.6569	0.12129	1.0473	1756
2076.2	23.788	14.822	0.3769	0.87666	1757
303.19	13.527	12.571	0.070652	0.73703	1758
942.51	16.881	12.561	0.25589	0.96464	1759
6079.1	70.2	14.169	0.79816	0.57024	1760
257.05	11.106	8.8839	0.2001	0.96943	1761
228000	733.2	33.473	0.95435	0.25771	1762
1999.3	37.7	11.179	0.70348	0.68086	1763
472.36	13.988	11.377	0.18666	0.95855	1764
1439	30.778	11.189	0.63647	0.73642	1765
1601.6	29.739	11.669	0.6076	0.75989	1766
1162.2	22.021	11.166	0.49293	0.87328	1767
716.22	17.677	11.659	0.34044	0.89266	1768
1458.8	35.764	10.638	0.70255	0.67331	1769
4835.6	42.197	15.976	0.6214	0.77356	1770
314.17	11.684	10.614	0.091605	0.96589	1771
55367	280.8	33.253	0.88158	0.29782	1772
111000	451.1	29.232	0.9352	0.29081	1773
5811.1	65	14.676	0.77422	0.58627	1774
3904.1	42.066	15.156	0.6397	0.70684	1775
707.43	17.072	10.11	0.40781	0.87962	1776
24527	184.6	17.014	0.90783	0.40618	1777
20887	159.9	18.765	0.88264	0.41932	1778
52.728	6.914	5.9106	0.14512	1.0391	1779
79.092	8.5208	6.8459	0.19657	0.95578	1780
5488.1	60.367	17.073	0.71718	0.63138	1781
28706	210.6	22.442	0.89343	0.38495	1782
36134	149.5	30.971	0.79283	0.4976	1783
1768.6	21.646	19.123	0.11654	0.8476	1784
88324	529.1	27.997	0.94709	0.23905	1785
555000	1021.8	50.028	0.95104	0.25408	1786
2801.2	24.12	21.84	0.094536	0.86462	1787
6186.8	72.8	12.927	0.82243	0.57255	1788
2990.1	32.033	15.077	0.52933	0.8413	1789
1498.3	24.583	12.162	0.50526	0.84835	1790
325000	937.3	36.231	0.96135	0.22492	1791
70.304	7.6081	6.684	0.12147	0.92979	1792
1858.7	28.492	13.35	0.53146	0.78894	1793
1135.8	32.073	10.04	0.68695	0.64635	1794
18642	187.2	15.266	0.91845	0.37936	1795
2654	50.7	12.331	0.75679	0.5679	1796
24240	158.6	18.173	0.88542	0.45716	1797
11304	111.8	18.741	0.83237	0.47631	1798
1961.9	24.89	14.454	0.41929	0.83795	1799
366.9	16.037	9.1746	0.42789	0.83765	1800
4622.5	44.2	14.169	0.67943	0.73125	1801
105000	302.9	43.405	0.8567	0.37406	1802
34188	211.9	26.303	0.87587	0.36418	1803
25575	141.7	21.079	0.85124	0.50153	1804
1195.2	18.096	15.669	0.13411	0.88239	1805
12890	137.8	14.676	0.8935	0.43437	1806
13920	88.4	26.303	0.70246	0.52901	1807
2326.6	24.516	15.39	0.37225	0.92488	1808
5314.5	60.765	17.021	0.71989	0.60183	1809
71526	245.7	34.213	0.86075	0.39629	1810
4431.4	60.765	13.681	0.77486	0.573	1811
3150.5	63.7	10.611	0.83343	0.5142	1812
2155.3	23.659	15.081	0.3626	0.90597	1813
2636.4	26.046	16.362	0.37178	0.90353	1814
821.68	14.836	13.502	0.089906	0.97609	1815
112.05	9.4595	7.2305	0.23563	0.90997	1816
21946	128.7	20.467	0.84097	0.51021	1817
179000	573.3	41.04	0.92841	0.19809	1818
421.82	18.047	7.6917	0.57379	0.78574	1819
441.6	12.321	11.244	0.087369	1.0183	1820
294.4	11.072	9.4176	0.14941	0.99241	1821
3328.5	29.999	16.302	0.45659	0.86476	1822
116000	353.6	27.958	0.92093	0.37289	1823
742.59	21.74	9.4555	0.56506	0.77785	1824
1834.5	27.268	12.707	0.53401	0.80988	1825
3335.1	30.319	16.042	0.4709	0.87589	1826
1746.6	30.022	11.712	0.60988	0.74005	1827
104000	426.4	31.239	0.92674	0.31102	1828
6307.6	68.9	14.676	0.787	0.57501	1829
16728	104	24.145	0.76784	0.53155	1830
4717	48.1	18.765	0.60986	0.65538	1831
610.77	13.788	12.059	0.12534	0.99616	1832
722.81	15.94	12.382	0.22324	0.93284	1833
1669.7	31.675	11.204	0.64627	0.75013	1834
242000	799.5	37.384	0.95324	0.22333	1835
288000	668.2	53.003	0.92068	0.24017	1836
360.31	11.684	10.614	0.091609	0.98495	1837
15673	176.8	14.085	0.92033	0.38074	1838
120.83	10.175	7.6224	0.25085	0.81724	1839
997.44	16.037	13.106	0.18278	0.99027	1840
428.42	12.584	10.213	0.18846	0.96956	1841
2168.4	46.8	10.611	0.77328	0.57946	1842
1656.5	19.95	14.735	0.2614	0.95745	1843
7790.6	104	13.25	0.8726	0.46507	1844
2522.2	44.2	11.979	0.72899	0.61646	1845
3857.9	31.55	17.524	0.44455	0.87042	1846
14379	92.3	22.238	0.75907	0.51653	1847
105.46	8.9948	7.2054	0.19894	0.95747	1848
1968.5	30.115	18.555	0.38387	0.73045	1849
13307	63.7	27.461	0.5689	0.65666	1850
17097	178.1	15.089	0.91528	0.39148	1851
786.53	14.847	13.718	0.076028	0.98504	1852
617.36	13.787	12.059	0.12532	1.0049	1853
144000	455	46.583	0.89762	0.2858	1854
5868.2	43.552	18.095	0.58453	0.7866	1855
93478	439.4	34.477	0.92154	0.27839	1856
856.83	19.55	13.613	0.30368	0.82115	1857
1302.8	28.256	10.704	0.62118	0.753	1858
46.137	6.7116	5.3953	0.19612	1.0301	1859
746.98	15.375	11.902	0.22592	0.97351	1860
1428	18.683	13.941	0.25384	0.97571	1861
17591	78	23.964	0.69277	0.67071	1862
1155.6	29.739	9.8222	0.66972	0.69212	1863
23227	180.7	16.424	0.90911	0.41839	1864
36512	231.4	23.374	0.89899	0.36981	1865
573.42	14.269	11.443	0.19803	0.95668	1866
59.319	6.746	5.6128	0.16798	1.0909	1867
46251	395.2	18.173	0.95402	0.27098	1868
12031	70.528	23.741	0.66338	0.64003	1869
1287.4	19.183	14.482	0.24504	0.93622	1870
707.43	20.479	9.5727	0.53256	0.82558	1871
531.67	16.753	8.5735	0.48823	0.87077	1872
11058	102.7	15.266	0.85135	0.50732	1873
593.19	13.574	12.283	0.095101	1.0012	1874
492.13	16.969	9.626	0.43273	0.80648	1875
125.23	12.683	7.5203	0.40705	0.64867	1876
676.68	13.879	12.85	0.074118	1.0076	1877
31960	335.4	16.424	0.95103	0.27452	1878
7680.7	91	13.25	0.85439	0.52034	1879
79.092	7.5423	6.6234	0.12184	1.0475	1880
3064.8	47.224	12.237	0.74086	0.65573	1881
1140.2	28.021	10.758	0.61607	0.70284	1882
79360	284.7	34.393	0.8792	0.40112	1883
13922	98.8	17.846	0.81937	0.56879	1884
30369	326.3	15.834	0.95147	0.27178	1885
779.93	17.062	12.48	0.26857	0.90258	1886
924.94	35.973	9.4434	0.73748	0.57248	1887
110000	308.1	34.433	0.88824	0.38274	1888
307000	733.2	42.527	0.942	0.2501	1889
3231.8	50.7	11.769	0.76787	0.6287	1890
292.2	11.357	10.453	0.079622	0.99074	1891
5404.6	79.3	14.085	0.82238	0.51926	1892
2693.5	40.3	11.769	0.70797	0.69391	1893
118000	313.3	41.04	0.86901	0.33753	1894
57.122	8.2886	6.2864	0.24156	0.91139	1895
999.63	16.346	14.159	0.13381	0.94997	1896
6290	88.4	12.927	0.85376	0.50035	1897
725.01	17.035	10.337	0.39319	0.89569	1898
25320	241.8	16.008	0.9338	0.34201	1899
7454.4	55.9	16.927	0.69719	0.71425	1900
51353	366.6	19.899	0.94572	0.28581	1901
17084	98.8	20.489	0.79262	0.59027	1902
173.56	9.748	8.8779	0.089265	0.97772	1903
2315.6	39	10.611	0.72793	0.70786	1904
8146.5	66.3	17.014	0.74337	0.64205	1905
347.13	11.684	10.614	0.091605	0.98352	1906
905.16	29.162	9.3152	0.68057	0.67764	1907
21383	198.9	17.318	0.91293	0.35828	1908
1067.7	29.56	9.6837	0.67241	0.68456	1909
7461	76.7	15.266	0.80097	0.55142	1910
187000	514.8	39.553	0.92317	0.29753	1911
891.98	17.615	12.463	0.29246	0.91664	1912
9763.5	132.6	13.517	0.89806	0.41147	1913
35627	280.8	17.846	0.93644	0.32997	1914
12450	122.2	15.244	0.87526	0.46215	1915
463.57	15.553	8.5735	0.44875	0.8834	1916
30215	266.5	20.467	0.9232	0.31626	1917
4383	55.947	13.911	0.75136	0.60747	1918
1366.5	20.692	12.853	0.37885	0.91109	1919
2166.2	46.8	10.492	0.7758	0.59612	1920
5874.8	57.2	16.402	0.71325	0.6436	1921
46.137	22.1	3.1385	0.85799	0.56874	1922
476.75	16.346	10.726	0.34381	0.83984	1923
53073	228.8	25.429	0.88886	0.43061	1924
7179.8	94.9	13.25	0.86038	0.49099	1925
7274.3	62.4	16.008	0.74346	0.65348	1926
10919	119.6	15.266	0.87236	0.45212	1927
1076.5	28.256	9.8222	0.65239	0.72425	1928
84723	439.4	21.67	0.95068	0.28669	1929
16418	140.4	18.765	0.86634	0.42906	1930
1632.4	20.047	14.822	0.26065	0.95543	1931
69924	349.7	28.877	0.91742	0.29686	1932
1557.7	23.269	12.999	0.44135	0.87789	1933
134.02	10.579	7.4534	0.29546	0.89824	1934
4022.7	72.8	11.412	0.84325	0.50872	1935
1847.7	58.5	8.8621	0.84851	0.50181	1936
15728	174.2	15.089	0.91338	0.38979	1937
48798	196.3	23.396	0.88081	0.46078	1938
9992	87.1	23.418	0.73113	0.46958	1939
63847	291.2	23.986	0.91763	0.37821	1940
549.25	25.493	9.6502	0.62145	0.61731	1941
86817	486.2	23.964	0.95071	0.26557	1942
1632.4	21.74	13.552	0.37662	0.91604	1943
17071	189.8	16.927	0.91082	0.33184	1944
217.5	10.844	9.1095	0.15991	0.98475	1945
46.137	8.3097	4.6284	0.44301	0.9183	1946
1759.8	27.01	13.35	0.50574	0.82836	1947
1010.6	24.516	12.365	0.49564	0.76566	1948
25459	209.3	16.424	0.92153	0.3786	1949
124000	471.9	30.368	0.93565	0.29877	1950
727.21	16.541	11.838	0.28436	0.85872	1951
2399.1	27.488	15.077	0.45151	0.83836	1952
16383	118.3	17.846	0.84914	0.52104	1953
319000	583.7	48.377	0.91712	0.28246	1954
10163	135.2	14.169	0.8952	0.40588	1955
90.077	11.645	9.9717	0.14369	0.54831	1956
7577.4	109.2	13.517	0.87621	0.44888	1957
2509	34.508	13.301	0.61454	0.76329	1958
180.15	12.206	8.1931	0.32875	0.82645	1959
101.06	17.066	6.5207	0.61791	0.5069	1960
953.5	18.565	11.669	0.37143	0.90555	1961
4242.4	45.967	14.767	0.67874	0.71034	1962
3161.5	37.7	13.517	0.64145	0.7517	1963
67189	336.7	28.62	0.915	0.28244	1964
804.1	16.037	11.902	0.25784	0.96126	1965
17888	157.3	16.402	0.89573	0.42633	1966
175000	577.2	36.311	0.93709	0.27454	1967
692.05	20.776	9.4555	0.54488	0.80267	1968
28491	217.1	17.846	0.9178	0.37194	1969
101000	499.2	22.657	0.95461	0.27298	1970
131.82	13.611	9.7898	0.28077	0.46888	1971
3926	69.575	14.086	0.79754	0.50823	1972
1318.2	40.3	8.8621	0.7801	0.59218	1973
503.11	13.349	11.032	0.17357	0.96716	1974
3932.6	52.982	14.27	0.73067	0.62252	1975
9776.6	114.4	16.008	0.86007	0.43202	1976
859.03	15.644	13.053	0.16562	0.97105	1977
467000	924.3	46.695	0.94948	0.21668	1978
1581.8	34.726	11.219	0.67692	0.69767	1979
351.52	13.379	8.8839	0.33595	0.91632	1980
336.14	12.242	9.4657	0.2268	0.98773	1981
2350.8	43.332	11.832	0.72693	0.64153	1982
202000	755.3	39.111	0.94822	0.21889	1983
399.85	13.647	9.7959	0.28218	0.95006	1984
1021.6	30.744	9.0247	0.70646	0.67861	1985
10199	96.2	17.014	0.82313	0.52138	1986
2236.6	30.011	13.884	0.53736	0.81315	1987
235.08	16.271	6.8562	0.57862	0.76196	1988
79263	335.4	23.986	0.92848	0.3622	1989
492.13	17.035	8.5735	0.49673	0.84501	1990
854.63	28.256	8.9403	0.6836	0.6651	1991
22236	234	15.834	0.93233	0.33941	1992
1854.3	31.997	11.577	0.63819	0.75164	1993
43714	308.1	24.145	0.92163	0.2996	1994
38911	319.8	18.173	0.94317	0.30041	1995
878000	964.6	57.097	0.94081	0.26544	1996
76.895	7.5758	6.0643	0.19952	1.0525	1997
39572	183.3	29.778	0.83755	0.4276	1998
1406.1	33.243	10.337	0.68904	0.70378	1999
[truncated: 183 more rows]

## Sheet: KI_5
Volume3d	Length3d	EqDiameter	elongation	sphericity	index
875000	1240.2	50.148	0.95957	0.15244	1
1150000	3023.8	38.879	0.98714	0.078951	2
73035	724.1	67.127	0.9073	0.15902	3
202.12	11.311	8.3768	0.25943	0.94032	4
3163.7	144.3	9.2073	0.93619	0.27762	5
175.76	28.6	4.977	0.82598	0.50738	6
20751	71.906	54.624	0.24034	0.40946	7
669000	1116.7	59.458	0.94676	0.12201	8
60758	1090.7	11.979	0.98902	0.13422	9
13982	151.85	20.741	0.86341	0.21248	10
70.304	27.3	2.584	0.90535	0.50458	11
147.2	49.4	3.868	0.9217	0.36744	12
6410.9	52.708	30.965	0.41253	0.52701	13
24165	54.008	51.953	0.038046	0.6328	14
6384.5	266.5	14.75	0.94465	0.20628	15
57.122	20.8	2.584	0.87577	0.57341	16
1658.7	43.415	19.717	0.54585	0.46577	17
499000	715	46.105	0.93552	0.23815	18
52.728	26	2.584	0.90062	0.53395	19
793.12	109.2	6.6393	0.9392	0.27542	20
522.89	32.178	8.786	0.72695	0.50982	21
553000	1261	79.26	0.93715	0.13393	22
105.46	13.624	9.4222	0.30841	0.51085	23
156000	326.3	54.191	0.83392	0.24456	24
9488.8	366.6	9.4302	0.97428	0.20542	25
971.07	26.939	13.569	0.4963	0.61732	26
11218	51.534	40.88	0.20673	0.53884	27
1948.7	111.8	7.7347	0.93082	0.31663	28
30734	302.9	20.604	0.93198	0.15828	29
355000	943.8	42.585	0.95488	0.15077	30
1186.4	23.308	13.16	0.43537	0.75938	31
61191	287.3	30.565	0.89361	0.25022	32
60956	456.3	31.635	0.93067	0.23318	33
94394	267.8	28.874	0.89218	0.38188	34
2434.3	42.149	19.617	0.53457	0.54911	35
336000	435.5	65.703	0.84913	0.26635	36
8627.6	46.482	30.341	0.34726	0.56419	37
472.36	14.52	11.389	0.21561	0.92934	38
634.93	63.7	7.1136	0.88833	0.36598	39
8396.9	270.4	9.2073	0.96595	0.25118	40
138.41	32.5	5.3651	0.83492	0.43189	41
1983.9	37.217	12.14	0.67381	0.61955	42
725.01	15.093	13.831	0.083623	0.93104	43
10157	48.638	38.122	0.21621	0.56187	44
76.895	9.5482	5.1862	0.45684	0.89872	45
342.73	52	4.977	0.90429	0.3803	46
397.66	13.164	10.703	0.18699	0.91673	47
6327.4	43.094	24.768	0.42527	0.6087	48
2385.9	30.568	13.817	0.54797	0.75298	49
184.55	39	4.2068	0.89213	0.43844	50
23464	774.8	13.059	0.98315	0.1121	51
12090	51.105	46.532	0.089488	0.5563	52
15533	457.6	11.179	0.97557	0.20105	53
309000	759.2	41.383	0.94549	0.22072	54
398000	2069.6	35.312	0.98294	0.10507	55
461.37	13.849	11.866	0.14317	0.8834	56
736	15.618	13.427	0.1403	0.89762	57
340.54	26.738	16.942	0.36637	0.30145	58
1340.2	21.472	17.405	0.18941	0.82712	59
123.03	33.8	3.1385	0.90715	0.44315	60
343000	569.4	57.465	0.89908	0.19731	61
250000	666.9	34.417	0.94839	0.24059	62
930000	2719.6	40.837	0.98498	0.12746	63
228000	2039.7	23.396	0.98853	0.097792	64
33392	820.3	12.337	0.98496	0.15432	65
23857	503.1	11.179	0.97778	0.20353	66
61455	795.6	14.085	0.9823	0.17958	67
162.58	12.406	7.89	0.36404	0.77716	68
1010.6	20.564	14.327	0.30328	0.79217	69
1177.6	27.235	18.023	0.33824	0.57386	70
74.698	20.8	3.1385	0.84911	0.58181	71
243000	430.3	48.355	0.88762	0.31249	72
311.97	13.084	9.445	0.27814	0.92677	73
162.58	67.6	3.1385	0.95357	0.33116	74
375.69	26.747	16.993	0.36468	0.29052	75
4811.4	94.23	11.753	0.87527	0.40058	76
10919	44.797	31.138	0.30492	0.67413	77
539000	2138.5	36.578	0.98289	0.10482	78
12178	42.384	32.725	0.22789	0.80151	79
159000	1653.6	33.473	0.97976	0.10012	80
281000	478.4	42.608	0.91094	0.27114	81
145	42.9	4.2068	0.90194	0.41048	82
9350.4	40.767	37.263	0.085954	0.71355	83
369.1	78	5.3651	0.93122	0.26332	84
9877.7	40.886	39.883	0.024548	0.71396	85
53115	1708.2	11.179	0.99346	0.090037	86
3537.2	30.157	20.833	0.30917	0.74207	87
1570000	1722.5	70.243	0.95922	0.1388	88
30604	89.291	30.366	0.65992	0.52416	89
217.5	75.4	3.868	0.9487	0.30074	90
3196.6	175.5	7.7347	0.95593	0.27119	91
195000	1723.8	27.997	0.98376	0.11818	92
563000	1703	44.282	0.974	0.10915	93
83.486	48.1	2.584	0.94628	0.40055	94
85000	1474.2	20.089	0.98637	0.12128	95
54558	1423.5	14.547	0.98978	0.10647	96
804.1	126.1	4.977	0.96053	0.23748	97
2535.3	30.294	19.994	0.33999	0.64446	98
338.34	52	4.2068	0.9191	0.3743	99
5973.6	34.034	26.758	0.21378	0.71885	100
138.41	13.77	10.65	0.22659	0.45986	101
2227.8	31.858	21.117	0.33716	0.56609	102
29578	83.669	38.995	0.53394	0.47208	103
21236	94.755	25.982	0.7258	0.55515	104
110000	138.55	50.09	0.63848	0.52728	105
573.42	61.1	5.9553	0.90253	0.37511	106
13134	133.89	18.398	0.8626	0.43926	107
72.501	20.8	3.1385	0.84911	0.58287	108
571.22	36.819	7.7052	0.79073	0.54342	109
5762.7	75.286	14.592	0.80618	0.49399	110
604.17	35.544	9.0365	0.74576	0.50072	111
57.122	18.2	2.584	0.85802	0.5961	112
164.78	9.129	7.4113	0.18815	1.0324	113
87.88	13.54	7.0575	0.47874	0.54507	114
402000	1913.6	25.225	0.98682	0.13805	115
1270000	1433.9	46.695	0.96744	0.18365	116
121000	1912.3	21.17	0.98893	0.097199	117
580000	1463.8	36.182	0.97528	0.17665	118
3326.3	32.034	20.518	0.35948	0.71001	119
304000	1167.4	33.887	0.97097	0.17752	120
772000	1376.7	47.257	0.96567	0.18146	121
138.41	10.595	7.2365	0.31697	0.9035	122
2335.4	32.439	21.519	0.33661	0.66204	123
1220000	1355.9	57.374	0.95769	0.15507	124
672000	1548.3	42.585	0.97249	0.17012	125
202.12	10.87	9.558	0.12068	0.86988	126
2684.7	174.2	6.6393	0.96189	0.26178	127
958000	2190.5	42.563	0.98057	0.12272	128
430000	2182.7	37.384	0.98287	0.12074	129
40337	535.6	14.547	0.97284	0.21174	130
10877	182	19.886	0.89074	0.21112	131
716.22	88.4	5.3651	0.93931	0.32741	132
83348	111.87	53.447	0.52223	0.59645	133
230.69	36.4	4.2068	0.88443	0.45873	134
19936	235.3	26.713	0.88647	0.16791	135
391000	1424.8	37.15	0.97393	0.12371	136
59.319	27.3	2.584	0.90535	0.52039	137
138000	196.13	45.782	0.76658	0.45547	138
584.4	61.1	5.3651	0.91219	0.39616	139
190000	170.92	88.601	0.48162	0.32589	140
1847.7	234	5.3651	0.97707	0.18907	141
193.34	14.443	6.6592	0.53892	0.79692	142
859.03	105.3	4.977	0.95273	0.27934	143
63.713	10.432	4.9878	0.52186	0.85019	144
2137.7	68.049	11.196	0.83547	0.43269	145
103.26	18.712	4.6688	0.7505	0.5961	146
173000	259.32	45.663	0.82391	0.37968	147
115000	1060.8	40.023	0.96227	0.10405	148
107.65	37.7	3.1385	0.91675	0.43855	149
70.304	23.4	3.868	0.8347	0.52101	150
2675.9	24.634	22.265	0.096161	0.88358	151
1118.3	189.8	4.977	0.97378	0.21	152
3499.8	68.449	13.303	0.80564	0.40473	153
232.88	44.2	4.2068	0.90482	0.4221	154
250.46	48.1	4.2068	0.91254	0.39105	155
11468	245.7	14.75	0.93997	0.254	156
487.73	14.872	12.23	0.17763	0.88173	157
105.46	24.7	3.868	0.8434	0.52118	158
553.64	17.821	11.832	0.33605	0.74421	159
173000	804.7	32.554	0.95954	0.17879	160
467.96	17.149	11.599	0.32363	0.76257	161
494.32	139.1	4.977	0.96422	0.21455	162
2236.6	180.7	6.6393	0.96326	0.22743	163
318.56	53.3	4.2068	0.92107	0.41241	164
56340	861.9	16.424	0.98094	0.16522	165
402.05	17.671	11.387	0.3556	0.73212	166
30314	353.6	19.331	0.94533	0.2587	167
406.44	83.2	4.2068	0.94944	0.29956	168
3422.9	152.1	7.9233	0.94791	0.28404	169
595.39	16.712	13.178	0.21143	0.73639	170
120.83	17.825	5.5594	0.6881	0.64155	171
441.6	18.927	11.387	0.39837	0.7312	172
54.925	19.5	2.584	0.86749	0.58573	173
272.43	55.9	4.2068	0.92474	0.37076	174
1287.4	25.625	18.135	0.2923	0.65723	175
54.925	11.005	5.5633	0.49449	0.66133	176
292.2	18.782	10.825	0.42365	0.63347	177
87.88	8.3836	6.9266	0.17379	1.0078	178
147.2	12.726	6.5225	0.48748	0.86867	179
24639	81.231	69.705	0.1419	0.43075	180
114.24	9.1392	7.4993	0.17944	0.96227	181
6591	61.364	24.018	0.60859	0.41324	182
48861	482.3	18.602	0.96143	0.22905	183
48.334	6.9471	5.1701	0.25578	1.0559	184
696.45	113.1	6.6393	0.9413	0.21887	185
1149	115.7	7.1136	0.93852	0.24883	186
94.471	8.1887	6.9508	0.15116	1.0287	187
465.76	28.584	7.6169	0.73352	0.55535	188
114.24	15.71	6.5345	0.58405	0.65433	189
667.89	19.213	11.894	0.38092	0.75557	190
2572.7	33.815	22.533	0.33364	0.56352	191
274.63	41.6	4.2068	0.89887	0.43488	192
1010.6	20.128	14.63	0.27318	0.74467	193
46.137	13	3.1385	0.75858	0.70839	194
7915.8	206.7	9.5732	0.95369	0.29786	195
1320.4	23.328	21.743	0.06795	0.65578	196
65972	734.5	23.535	0.96796	0.15872	197
179000	1119.3	23.535	0.97897	0.16912	198
228.49	11.76	8.0703	0.31376	0.90721	199
5459.5	87.477	13.288	0.8481	0.42898	200
116.44	18.2	4.2068	0.76886	0.65267	201
1150000	1405.3	50.435	0.96411	0.18266	202
689.86	17.267	14.193	0.17804	0.81041	203
76.895	7.7283	6.8041	0.11958	0.99648	204
11297	299	13.517	0.95479	0.24212	205
1678.5	105.3	7.1136	0.93244	0.33958	206
801.9	119.6	5.3651	0.95514	0.2695	207
309.78	74.1	5.152	0.93047	0.27563	208
117000	361.4	30.361	0.91599	0.32246	209
1012.8	70.2	6.8154	0.90291	0.4032	210
445.99	65.553	5.0967	0.92225	0.37086	211
384000	353.6	60.131	0.82995	0.35696	212
48.334	8.7292	4.8	0.45011	0.87342	213
105.46	31.2	3.868	0.87603	0.46475	214
162.58	27.3	4.2068	0.84591	0.53833	215
1180000	1413.1	55.961	0.9604	0.17769	216
727.21	94.9	5.3651	0.94347	0.2895	217
417.43	81.9	5.3651	0.93449	0.30107	218
50.531	6.8409	5.159	0.24586	1.0137	219
59.319	7.9885	5.5488	0.3054	0.99839	220
529000	878.8	39.082	0.95553	0.24242	221
406.44	15.95	15.368	0.036441	0.60182	222
104000	405.6	26.306	0.93514	0.30148	223
6775.6	39.71	20.736	0.47781	0.77202	224
881	26.276	10.542	0.5988	0.71314	225
6725	93.6	19.479	0.79189	0.51838	226
65.91	9.7401	4.7688	0.5104	0.91004	227
4949.8	141.7	10.695	0.92453	0.34867	228
87.88	14.3	4.977	0.65196	0.66211	229
208000	837.2	39.959	0.95227	0.18115	230
894.18	96.2	5.9553	0.93809	0.32378	231
46.137	8.3348	3.652	0.56184	0.9696	232
84451	1358.5	15.089	0.98889	0.12413	233
1553.3	38.812	13.278	0.65789	0.67398	234
1162.2	130	5.3651	0.95873	0.25632	235
3462.5	98.8	9.4302	0.90455	0.41281	236
86612	566.8	26.119	0.95392	0.21738	237
192000	956.8	29.232	0.96945	0.17555	238
182.35	11.76	9.1575	0.22132	0.83195	239
344.93	11.245	10.112	0.10076	1.0031	240
768000	683.8	51.922	0.92407	0.29226	241
27662	334.1	15.089	0.95484	0.26933	242
94464	473.2	31.548	0.93333	0.2038	243
15269	386.1	11.979	0.96898	0.22466	244
46.137	23.4	2.584	0.88957	0.56032	245
32538	361.4	25.735	0.92879	0.24366	246
685000	1140.1	51.284	0.95502	0.14246	247
237.28	39	4.977	0.87239	0.46209	248
1566.5	65	10.491	0.83859	0.48553	249
268.03	16.053	13.676	0.14805	0.58143	250
140.61	9.1497	7.5995	0.16943	0.99496	251
103.26	9.8623	6.669	0.32379	0.85397	252
57.122	22.1	3.868	0.82498	0.55215	253
1149	128.7	5.9553	0.95373	0.2608	254
54.925	27.3	3.868	0.85832	0.51506	255
155.99	11.896	7.3136	0.38522	0.8049	256
3658	63.591	11.503	0.8191	0.49442	257
14817	187.2	13.517	0.92779	0.36627	258
171.37	45.5	3.1385	0.93102	0.41358	259
215.31	11.692	9.854	0.15717	0.88905	260
250.46	63.7	4.2068	0.93396	0.34328	261
3488.8	105.3	9.2073	0.91256	0.40115	262
153.79	16.9	5.3651	0.68254	0.71914	263
1920.2	87.1	7.7347	0.9112	0.39827	264
3251.6	31.73	22.032	0.30565	0.69698	265
435.01	13.371	11.566	0.13506	0.87663	266
5301.4	150.8	10.02	0.93355	0.33871	267
191.14	42.9	4.2068	0.90194	0.41854	268
71457	321.1	32.117	0.89998	0.23783	269
75054	547.3	25.145	0.95406	0.23896	270
461.37	14.698	12.367	0.1586	0.90309	271
643.72	21.77	17.767	0.18389	0.51169	272
53732	113.7	57.097	0.49781	0.44023	273
1030.4	21.95	18.901	0.13891	0.63777	274
5242	271.7	8.2719	0.96955	0.21538	275
1225.9	25.051	13.567	0.45843	0.73944	276
63427	743.6	18.765	0.97476	0.17651	277
606000	468	90.442	0.80675	0.30896	278
5655.1	45.668	26.222	0.42582	0.56942	279
4086.4	36.146	27.173	0.24824	0.62245	280
41462	208.56	29.327	0.85939	0.34284	281
6399.9	358.8	6.8154	0.98101	0.18225	282
85496	652.6	29.8	0.95434	0.1917	283
24716	62.476	37.517	0.3995	0.71334	284
3058.2	68.393	16.437	0.75967	0.40614	285
119000	153.75	61.564	0.5996	0.50248	286
3756.9	91	16.424	0.81951	0.39098	287
1012.8	50.7	7.9233	0.84372	0.50129	288
511.9	34.738	6.9535	0.79983	0.51444	289
158.18	10.153	8.6463	0.1484	0.94225	290
70.304	7.8665	6.1496	0.21826	0.97222	291
46.137	7.2355	5.0781	0.29817	0.96894	292
775.54	17.383	13.831	0.20434	0.87137	293
7230.3	166.4	10.611	0.93623	0.34453	294
87.88	8.2875	6.9411	0.16246	1.0133	295
198000	910	26.303	0.9711	0.20368	296
1217.1	52	7.9233	0.84763	0.47278	297
210000	559	39.701	0.92898	0.16566	298
3005.5	36.821	19.922	0.45895	0.54678	299
329.55	93.6	3.868	0.95868	0.2682	300
11033	184.6	12.337	0.93317	0.34519	301
30650	128.38	33.266	0.74087	0.30997	302
27258	224.9	16.992	0.92444	0.34766	303
2924.2	163.8	7.7347	0.95278	0.27739	304
27214	310.7	25.225	0.91881	0.27704	305
83.486	24.7	3.1385	0.87294	0.51779	306
52.728	16.9	3.1385	0.81429	0.69285	307
347.13	41.6	5.9553	0.85684	0.44956	308
762.36	20.465	13.832	0.32409	0.72316	309
92.274	7.5733	6.6582	0.12084	1.0445	310
15265	252.2	13.517	0.9464	0.29388	311
573.42	26.021	16.283	0.37422	0.48813	312
153000	617.5	32.685	0.94707	0.21626	313
5266.2	247	8.2719	0.96651	0.22603	314
4183.1	32.455	24.984	0.2302	0.75395	315
48.334	20.8	3.1385	0.84911	0.58242	316
1419.3	30.593	22.586	0.26172	0.5391	317
529.48	20.334	8.3292	0.59037	0.7309	318
109.85	13.624	5.9089	0.56629	0.70693	319
494.32	18.999	8.5087	0.55215	0.76341	320
158000	285.7	37.182	0.86986	0.41372	321
462000	513.49	56.186	0.89058	0.25351	322
16168	249.6	21.079	0.91555	0.24956	323
114.24	9.7951	6.873	0.29832	0.92348	324
48.334	7.7288	6.1165	0.20861	0.87688	325
59.319	11.263	4.1417	0.63229	0.78167	326
6202.1	34.743	28.341	0.18427	0.72199	327
164.78	9.6632	7.7722	0.19569	0.98997	328
2394.7	139.1	8.2719	0.94053	0.28537	329
1529.1	29.748	24.423	0.179	0.51826	330
1401.7	237.9	4.977	0.97908	0.18857	331
191.14	10.065	8.7178	0.13385	0.93862	332
46.137	6.9035	5.1506	0.25392	1.0391	333
92.274	16.692	4.7626	0.71468	0.64188	334
10359	40.216	37.644	0.063945	0.72756	335
193.34	10.829	9.0006	0.16886	0.94956	336
924.94	68.9	7.9233	0.885	0.3695	337
467.96	27.352	6.781	0.75209	0.59646	338
5912.1	35.411	26.184	0.26055	0.74501	339
386.67	36.4	5.9553	0.83639	0.55857	340
6085.7	35.41	26.911	0.24003	0.74309	341
151.59	11.079	6.6371	0.40092	0.87106	342
107.65	18.2	6.436	0.64638	0.50602	343
6296.6	36.434	26.841	0.26331	0.7358	344
432.81	61.1	5.3651	0.91219	0.398	345
1452.2	37.752	9.9234	0.73714	0.60244	346
41345	158.32	31.425	0.80151	0.40586	347
2205.8	78	8.8621	0.88638	0.44273	348
239.47	16.089	7.5778	0.52901	0.82368	349
6687.7	119.6	13.495	0.88716	0.40868	350
147000	188.89	38.563	0.79585	0.50416	351
202.12	46.8	4.2068	0.91011	0.38816	352
4350.1	92.3	11.179	0.87889	0.46041	353
342.73	29.9	6.6393	0.77795	0.5231	354
20063	205.4	15.266	0.92568	0.35532	355
193.34	24.7	5.3651	0.78279	0.54844	356
6384.5	42.623	23.753	0.44273	0.62781	357
1709.3	21.748	19.168	0.11864	0.80769	358
410.84	50.7	5.3651	0.89418	0.43117	359
168000	144.16	69.084	0.52079	0.46118	360
4936.7	71.5	14.085	0.803	0.56346	361
1702.7	39	10.02	0.74307	0.67113	362
3078	55.9	12.337	0.7793	0.59818	363

## Sheet: KI_6
Volume3d	Length3d	EqDiameter	elongation	sphericity	index
755.36	19.028	14.104	0.25878	0.66925	1
134.89	14.275	10.28	0.27985	0.56409	2
2598.8	21.119	17.574	0.16788	0.96716	3
660.94	34.885	15.987	0.54173	0.40171	4
5863	29.191	22.83	0.21791	0.94557	5
19785	41.692	34.33	0.17659	0.95742	6
33155	49.339	40.761	0.17385	0.94326	7
154000	108.31	72.895	0.32701	0.79618	8
2565.1	26.831	15.758	0.41269	0.88379	9
148000	508.28	60.969	0.88005	0.24438	10
537.29	13.173	11.314	0.14117	0.99167	11
19053	42.954	33.058	0.23039	0.93401	12
146.13	13.146	7.8903	0.3998	0.65911	13
98.916	12.113	6.1919	0.48881	0.77009	14
584.5	13.679	12.262	0.10356	0.97365	15
512.56	13.377	11.177	0.16445	0.99779	16
5932.7	25.792	24.175	0.0627	0.98495	17
409.15	14.194	11.515	0.18875	0.82846	18
98.916	15.381	6.0341	0.60771	0.57764	19
78773	99.592	59.254	0.40503	0.60375	20
36516	65.66	36.179	0.449	0.87474	21
330.47	12.161	9.847	0.19029	0.95778	22
63630	92.544	54.198	0.41435	0.60888	23
3572.2	27.182	18.272	0.3278	0.95273	24
615000	220.15	105.75	0.51964	0.7061	25
73794	131	42.341	0.67679	0.64598	26
203000	183.74	50.439	0.72548	0.66748	27
771.1	28.339	14.587	0.48526	0.4809	28
1913.1	19.287	16.996	0.11882	0.97077	29
8104.4	52.697	22.196	0.57881	0.62186	30
125000	191.86	49.961	0.73959	0.56552	31
1879.4	27.041	15.67	0.42052	0.70344	32
657000	359.78	76.601	0.78709	0.56374	33
59993	136.78	40.016	0.70745	0.5032	34
6238.5	35.277	20.628	0.41526	0.90397	35
213.57	19.65	8.3355	0.5758	0.57161	36
178000	132.49	58.305	0.55992	0.80483	37
16476	36.864	32.923	0.10692	0.97974	38
8808	29.35	27.907	0.049149	0.98218	39
12540	49.025	26.961	0.45006	0.82646	40
80.931	10.561	6.9205	0.34471	0.75322	41
242.79	12.426	9.8869	0.20435	0.80914	42
5177.4	26.706	22.004	0.17607	0.9725	43
56124	58.211	51.44	0.11631	0.93469	44
25003	45.723	34.829	0.23826	0.9548	45
3007.9	21.401	19.33	0.096778	0.99529	46
139.38	10.569	6.9498	0.34242	0.88599	47
3761.1	23.533	20.695	0.12061	0.9896	48
1321.9	16.583	15.171	0.08515	0.98068	49
177.6	10.171	8.3537	0.17868	0.94902	50
2785.4	28.79	15.677	0.45549	0.85345	51
1590000	488.63	106.91	0.78121	0.52904	52
22249	49.932	32.754	0.34403	0.92103	53
231.55	11.218	8.9559	0.20162	0.90683	54
43199	306.54	21.814	0.92884	0.31602	55
9082.3	30.091	28.258	0.060931	0.97461	56
3360.9	22.2	19.941	0.10176	0.9756	57
674000	357.16	98.305	0.72476	0.38951	58
710.4	15.8	13.689	0.13365	0.82271	59
409.15	14.998	13.304	0.11291	0.71827	60
33407	61.315	39.022	0.36358	0.87359	61
290	11.782	9.7375	0.1735	0.86194	62
33290	49.96	39.7	0.20537	0.95538	63
308000	176.38	70.276	0.60157	0.73299	64
46266	56.447	43.428	0.23065	0.93556	65
467.6	12.857	11.835	0.079449	0.9034	66
211.32	11.176	8.8525	0.20786	0.93212	67
19028	75.343	24.228	0.67843	0.7152	68
24441	43.313	37.468	0.13495	0.9505	69
78.683	10.301	7.4196	0.27974	0.71839	70
1679.3	17.149	15.825	0.07716	0.99308	71
267.52	12.236	9.514	0.22243	0.8434	72
43761	58.498	43.664	0.25358	0.90927	73
923.97	16.197	14.331	0.11516	0.90644	74
161000	146.72	62.737	0.57241	0.62979	75
33798	57.184	37.082	0.35153	0.9297	76
4010.6	24.937	20.564	0.17537	0.97186	77
20404	50.672	32.559	0.35746	0.89027	78
238.3	14.139	11.076	0.21666	0.63843	79
1004.9	18.286	14.672	0.19764	0.83475	80
420.39	13.138	11.138	0.15219	0.91106	81
152.87	11.421	8.687	0.23942	0.86283	82
206.82	10.715	8.435	0.21276	0.96292	83
29448	48.992	44.86	0.084329	0.86383	84
7650.3	28.4	26.088	0.081393	0.97067	85
175.35	9.8739	8.2718	0.16226	0.95208	86
21851	45.511	33.365	0.26688	0.93841	87
3648.7	25.408	21.24	0.16404	0.94522	88
12821	34.571	29.117	0.15776	0.97952	89
392000	361.56	73.989	0.79536	0.35245	90
247.29	11.478	8.3024	0.27665	0.95768	91
12897	60.931	22.742	0.62676	0.76508	92
357.45	11.887	9.6224	0.19049	1.0037	93
364.19	11.332	10.082	0.11038	0.97182	94
535.05	13.981	12.705	0.09131	0.92067	95
16076	39.001	30.905	0.2076	0.96316	96
1108.3	16.171	15.232	0.058059	0.97354	97
85787	134.07	41.355	0.69154	0.69007	98
96515	76.472	63.166	0.17401	0.87216	99
10870	58.127	21.728	0.62621	0.75297	100
15761	46.653	27.54	0.40969	0.89712	101
1133	17.072	15.294	0.10418	0.95559	102
8661.9	33.357	26.45	0.20706	0.9524	103
3603.7	25.543	19.159	0.24992	0.95112	104
184.34	10.948	8.5657	0.2176	0.93796	105
290	11.901	9.3071	0.21797	0.94918	106
46990	60.127	46.555	0.22572	0.91149	107
1868.2	17.932	16.73	0.067043	1.0007	108
92.172	9.7023	7.1241	0.26574	0.87131	109
213.57	11.46	8.1906	0.28528	0.9321	110
71.939	8.6843	7.4465	0.14254	0.83077	111
21224	48.895	37.751	0.22793	0.8944	112
16377	50.704	30.518	0.3981	0.86688	113
4275.9	103.16	13.962	0.86465	0.38038	114
1182.5	48.327	10.758	0.77739	0.44993	115
13252	37.515	27.618	0.26381	0.96413	116
94.42	9.8007	6.6599	0.32047	0.89937	117
584.5	13.843	11.71	0.15412	0.93305	118
182.1	10.822	7.7637	0.28258	0.92421	119
705.9	14.6	12.1	0.17126	0.94024	120
40335	80.053	38.239	0.52233	0.78734	121
230000	120.64	66.177	0.45147	0.86646	122
2268.3	19.164	18.03	0.059173	0.98584	123
2891	20.994	18.736	0.10755	0.98643	124
177.6	10.048	7.9867	0.20512	0.95224	125
3585.7	22.089	21.004	0.049089	0.99171	126
76.435	9.162	6.6581	0.2733	0.89379	127
157.37	12.31	7.6381	0.37949	0.8142	128
348.45	13.097	11.86	0.094458	0.87052	129
397.91	13.981	11.582	0.17159	0.81708	130
141.63	10.835	9.3834	0.13398	0.77773	131
23573	48.552	34.714	0.28503	0.92927	132
86729	135.3	43.882	0.67566	0.63985	133
309000	1256.3	56.369	0.95513	0.13278	134
14855	39.606	31.424	0.2066	0.92505	135
1787.2	19.968	17.405	0.12836	0.95512	136
7717.7	28.862	27.853	0.034964	0.97533	137
9603.8	30.602	26.585	0.13126	0.98303	138
804.82	13.653	12.16	0.10936	0.98214	139
184.34	10.953	7.658	0.30086	0.92588	140
32109	75.867	49.575	0.34655	0.62572	141
123.65	11.197	8.743	0.21915	0.72906	142
209.07	11.901	10.053	0.15531	0.80881	143
874000	465.05	88.345	0.81003	0.47579	144
1200.5	18.306	16.257	0.11192	0.85487	145
458.61	17.105	13.522	0.20942	0.67875	146
28299	48.243	37.266	0.22752	0.95543	147
11074	32.216	30.052	0.067165	0.97597	148
2583.1	25.491	18.474	0.27528	0.90614	149
42287	69.899	41.162	0.41113	0.85639	150
5393.2	28.718	21.067	0.26641	0.96645	151
294.5	11.163	9.6376	0.13667	0.96404	152
6236.2	34.109	22.127	0.35128	0.9003	153
795.82	14.807	12.921	0.12741	0.97318	154
1513	17.645	15.744	0.10774	0.98627	155
865.52	14.671	12.569	0.14329	0.98343	156
2155.9	19.519	17.098	0.12405	0.99567	157
6874.7	57.682	19.111	0.66868	0.66413	158
400.16	12.325	10.081	0.18207	0.94486	159
222.56	20.653	11.577	0.43949	0.52146	160
921.72	31.255	23.735	0.2406	0.34717	161
5082.9	24.56	22.822	0.070791	0.98915	162
672.18	19.721	9.1353	0.53678	0.77945	163
314000	404.79	67.536	0.83316	0.33035	164
3936.4	24.327	23.196	0.046488	0.95719	165
1252.2	18.481	14.822	0.198	0.90255	166
400.16	14.604	12.086	0.17242	0.7152	167
307.99	14.804	8.8019	0.40545	0.89358	168
143.88	9.3739	7.2743	0.22398	0.96874	169
17265	40.562	31.693	0.21866	0.95758	170
332.72	12.598	9.9056	0.21371	0.95009	171
2843.8	23.339	18.929	0.18894	0.94521	172
49829	164.45	31.962	0.80564	0.40611	173
101.16	8.9854	6.1505	0.31551	0.96745	174
45373	77.956	47.773	0.38717	0.61361	175
96463	88.097	56.596	0.35757	0.86228	176
4844.6	83.095	13.13	0.84199	0.45663	177
20114	42.944	33.437	0.22139	0.96295	178
256.28	10.927	9.1202	0.16534	0.93192	179
755.36	15.925	13.218	0.16997	0.83864	180
4725.5	26.086	23.668	0.092689	0.95564	181
54775	92.896	37.107	0.60056	0.75899	182
33013	55.262	36.643	0.33692	0.92728	183
179.85	12.944	9.5364	0.26324	0.69631	184
404.66	18.684	11.595	0.37943	0.67978	185
15907	37.546	34.502	0.081067	0.96192	186
370.94	12.915	10.506	0.18654	0.92912	187
14170	38.624	31.447	0.18582	0.94632	188
263.03	11.028	9.0919	0.17556	0.93636	189
28634	49.517	40.756	0.17691	0.94029	190
375.43	12.179	10.984	0.098065	0.92784	191
103000	78.729	58.111	0.26188	0.89065	192
12295	34.467	29.064	0.15675	0.97572	193
912.72	15.697	13.116	0.16442	0.96469	194
15631	47.769	30.862	0.35394	0.85669	195
248000	244.97	60.29	0.75389	0.55073	196
31006	59.777	46.786	0.21732	0.77596	197
577.76	20.967	14.513	0.30781	0.63208	198
982.42	23.422	12.639	0.46039	0.77777	199
1571.4	39.855	32.783	0.17744	0.27344	200
175000	247.59	48.914	0.80244	0.56514	201
152.87	10.558	7.0489	0.33237	0.90934	202
80.931	8.794	6.5074	0.26002	0.91508	203
13329	33.623	31.169	0.072982	0.98348	204
85.427	10.88	8.3966	0.22824	0.67065	205
325.97	12.87	9.866	0.23344	0.87976	206
7947	32.446	24.782	0.23621	0.95684	207
1330000	342.34	116.26	0.66039	0.4772	208
825.05	24.42	14.711	0.39759	0.60511	209
146.13	10.171	7.4415	0.26837	0.96133	210
1796.2	23.719	16.596	0.3003	0.85097	211
382000	162.89	72.397	0.55554	0.74867	212
8864.2	33.49	27.405	0.18168	0.95661	213
10499	37.973	30.269	0.20288	0.87784	214
312.48	19.272	12.939	0.32859	0.5215	215
474.35	12.556	10.527	0.16161	0.97591	216
61762	99.445	42.281	0.57484	0.7649	217
896.99	14.506	13.444	0.073213	0.97955	218
357.45	11.972	10.474	0.12516	0.94435	219
21519	41.493	37.047	0.10714	0.96199	220
2495.4	22.596	17.179	0.23972	0.94081	221
7268.1	41.735	25.887	0.37973	0.67216	222
1820000	565.32	148.66	0.73704	0.5282	223
4739	25.792	22.29	0.13577	0.97166	224
786.83	14.255	13.366	0.062358	0.96179	225
22632	66.288	46.743	0.29485	0.57796	226
10105	35.2	28.653	0.186	0.95231	227
32698	50.048	39.398	0.2128	0.96918	228
236.05	23.448	7.0117	0.70097	0.58702	229
125.89	20.96	5.0152	0.76072	0.59503	230
10038	31.751	28.266	0.10976	0.97649	231
93177	84.549	54.758	0.35235	0.87816	232
1047.6	16.774	14.301	0.14743	0.97676	233
55912	70.227	42.172	0.39949	0.91917	234
27033	45.407	38.394	0.15445	0.9484	235
235000	119.29	79.223	0.3359	0.69741	236
359.69	13.144	11.022	0.16146	0.89133	237
116.9	10.241	8.7039	0.15009	0.84147	238
804.82	14.857	12.705	0.14485	1.0016	239
195.58	15.91	10.197	0.35909	0.64755	240
55022	130.94	42.44	0.67589	0.33132	241
492.33	12.915	11.264	0.12782	0.97567	242
34501	63.065	49.128	0.221	0.6669	243
553.03	16.122	14.145	0.12261	0.79736	244
418.14	14.524	13.569	0.065731	0.71946	245
18547	42.645	31.481	0.26178	0.9487	246
114000	107.49	56.894	0.4707	0.75434	247
498000	198.27	77.873	0.60724	0.5635	248
33978	208.29	21.814	0.89527	0.40269	249
2666.2	21.284	18.498	0.13089	0.97956	250
85960	69.391	56.356	0.18784	0.92733	251
2288.6	21.017	18.105	0.13858	0.9725	252
937.45	17.379	14.283	0.17819	0.82587	253
472.1	15.448	14.12	0.085956	0.74577	254
1220.7	17.96	15.144	0.15682	0.93656	255
95834	124.58	52.703	0.57695	0.52846	256
539.54	13.097	11.641	0.11122	0.9521	257
242.79	11.349	10.023	0.11686	0.86491	258
215.82	11.226	8.3369	0.25733	0.94474	259
224.81	10.715	8.3558	0.22016	0.97833	260
36241	61.479	48.306	0.21426	0.76099	261
39249	65.368	57.041	0.12739	0.70053	262
112.4	9.7023	7.2861	0.24903	0.86057	263
19821	50.008	32.233	0.35543	0.89505	264
200.08	12.424	10.226	0.17698	0.7894	265
79641	93.654	45.094	0.51851	0.84289	266
10303	32.906	27.343	0.16906	0.97651	267
191.09	11.444	9.3433	0.18357	0.86555	268
8001	32.2	25.615	0.20452	0.95458	269
96.668	10.587	7.0805	0.33124	0.79251	270
30893	56.266	37.559	0.33246	0.8786	271
184.34	11.801	9.3507	0.20763	0.75344	272
41255	62.977	46.761	0.25749	0.81122	273
8688.9	66.711	19.236	0.71165	0.64356	274
669.93	16.197	14.036	0.1334	0.83264	275
260.78	13.699	11.599	0.15328	0.73682	276
274.27	13.596	11.471	0.15631	0.79597	277
391000	575.09	61.127	0.89371	0.32593	278
21762	45.511	35.153	0.2276	0.93484	279
1045.4	25.568	13.174	0.48474	0.59104	280
1737.8	46.813	16.088	0.65634	0.37788	281
105.66	15.171	9.3562	0.38327	0.52232	282
2439.2	21.179	17.964	0.15176	0.95666	283
420.39	13.144	9.9739	0.24121	0.9726	284
708.15	16.239	11.818	0.27226	0.90198	285
1265.7	18.306	14.835	0.18962	0.92217	286
233.8	16.473	10.697	0.35066	0.57003	287
9460	82.876	17.852	0.7846	0.55217	288
458.61	12.572	11.27	0.10354	0.98705	289
30329	47.822	41.834	0.12523	0.95401	290
78.683	8.7094	6.2407	0.28345	0.92472	291
1456.8	18.122	15.744	0.13121	0.9643	292
103.41	11.186	10.737	0.040177	0.52809	293
6063.1	31.197	22.381	0.28258	0.94278	294
44463	76.734	38.467	0.4987	0.77844	295
75686	118.57	41.195	0.65257	0.6742	296
299000	157.2	71.73	0.5437	0.80503	297
319.23	11.411	9.2357	0.19063	0.99879	298
51571	62.362	44.547	0.28567	0.93773	299
3952.1	28.598	21.085	0.2627	0.89801	300
307.99	11.874	10.011	0.15687	0.95725	301
4390.5	25.687	20.509	0.20158	0.97588	302
16191	37.973	31.111	0.1807	0.9724	303
701.4	14.439	12.033	0.16661	0.98107	304
96.668	10.274	7.0577	0.31307	0.88552	305
4547.9	27.296	21.996	0.19418	0.94687	306
1517.5	67.964	10.249	0.84921	0.36935	307
13194	40.015	31.412	0.215	0.92474	308
128.14	14.26	5.1776	0.63692	0.72841	309
9140.7	33.104	27.68	0.16385	0.96615	310
94.42	23.58	5.0152	0.78731	0.44449	311
65606	78.16	46.546	0.40448	0.88493	312
23771	40.975	38.169	0.068497	0.97269	313
34495	60.195	37.528	0.37655	0.90766	314
28416	60.507	41.387	0.316	0.8037	315
4936.8	31.47	22.025	0.30013	0.84492	316
6314.9	46.975	19.114	0.59312	0.75856	317
3518.3	22.246	20.196	0.092142	0.99258	318
269000	126.55	74.075	0.41465	0.83209	319
34403	49.175	45.52	0.074326	0.92344	320
2776.4	21.964	18.405	0.16205	0.98351	321
115000	123.14	47.62	0.61328	0.79126	322
85.427	8.9854	6.5648	0.26939	0.91345	323
37815	105.36	31.041	0.70539	0.6653	324
2601	21.336	18.113	0.15105	0.97146	325
1178	16.281	14.552	0.10624	0.98373	326
1614.1	17.427	16.141	0.07378	0.98142	327
245.04	10.715	9.0415	0.15615	0.98732	328
3219.3	21.235	19.582	0.077822	0.98834	329
2392	81.895	10.473	0.87212	0.4071	330
159000	114.69	70.472	0.38555	0.78786	331
152.87	17.436	6.7035	0.61553	0.60385	332
132000	101.97	64.116	0.37123	0.71733	333
256.28	11.496	8.7686	0.23725	0.95957	334
699.16	16.046	14.205	0.11474	0.86721	335
200.08	12.823	10.837	0.15487	0.67118	336
15161	39.533	31.87	0.19384	0.93899	337
1054.4	34.197	10.249	0.7003	0.57523	338
139.38	11.358	8.181	0.2797	0.82718	339
263.03	12.389	9.5242	0.23126	0.87043	340
47615	86.594	37.473	0.56726	0.77527	341
415000	402.65	64.724	0.83925	0.4009	342
467.6	16.426	12.427	0.24348	0.79899	343
584.5	13.658	12.741	0.067175	0.96003	344
7389.5	33.085	23.595	0.28685	0.9414	345
7041	30.274	25.342	0.16293	0.96128	346
1690.6	31.61	24.033	0.23969	0.50484	347
2023.3	18.959	17.296	0.087728	0.98602	348
1207.2	16.581	15.187	0.084089	0.97125	349
278000	136.24	69.276	0.49152	0.83366	350
3794.8	23.049	20.23	0.12228	0.98657	351
206.82	10.556	8.8074	0.16567	0.93398	352
48644	63.163	41.72	0.33949	0.93189	353
20033	46.851	31.87	0.31976	0.93908	354
3583.5	27.272	21.028	0.22897	0.91825	355
2405.5	20.101	17.834	0.1128	0.98387	356
23538	46.352	34.988	0.24517	0.94635	357
22593	102.82	24.45	0.76221	0.60624	358
1369.1	19.707	13.599	0.30993	0.91552	359
49258	61.526	45.523	0.2601	0.92431	360
41356	113.46	37.744	0.66734	0.63807	361
498000	150.26	92.621	0.38358	0.81995	362
49029	120.32	40.481	0.66356	0.57325	363
1092.6	32.769	20.922	0.36153	0.35613	364
82910	62.144	54.721	0.11944	0.96803	365
9201.4	29.755	27.253	0.084087	0.9839	366
2522.4	20.841	19.23	0.077275	0.97705	367
1061.1	17.475	13.618	0.22069	0.9281	368
2529.1	68.814	12.484	0.81859	0.41722	369
105.66	15.094	5.8728	0.61092	0.61613	370
71.939	10.185	7.879	0.22642	0.7328	371
406.9	14.494	10.387	0.28337	0.8046	372
193.34	16.076	7.4777	0.53485	0.65852	373
919.47	18.398	17	0.075999	0.75313	374
195.58	11.158	8.87	0.20507	0.77849	375
11238	84.971	19.856	0.76632	0.57815	376
6555.4	28.254	25.043	0.11364	0.97689	377
604.74	23.675	16.346	0.3096	0.49266	378
78.683	8.0405	7.3113	0.090688	0.92451	379
400.16	15.321	13.998	0.086361	0.71838	380
35916	154.18	106.56	0.30888	0.18418	381
5202.1	41.195	17.729	0.56964	0.7947	382
17189	120	18.925	0.84229	0.50529	383
748000	271.17	106.6	0.60689	0.42114	384
175.35	11.941	8.0173	0.32859	0.85657	385
786.83	14.797	13.43	0.092443	0.973	386
157.37	10.953	7.9283	0.27619	0.88179	387
1058.9	17.515	15.427	0.11923	0.92506	388
622.72	14.403	11.829	0.17872	0.97594	389
78.683	7.9269	6.6313	0.16344	0.93953	390
404.66	12.236	9.9935	0.18324	0.99384	391
54725	65.161	44.868	0.31143	0.91896	392
38433	60.185	48.721	0.19048	0.66496	393
1036.4	27.163	20.21	0.256	0.562	394
20599	50.428	33.609	0.33352	0.86366	395
526.05	13.052	11.862	0.091188	0.98181	396
5195.3	34.191	21.275	0.37777	0.87185	397
575000	288.16	95.856	0.66735	0.54039	398
10609	31.91	29.773	0.066969	0.96212	399
173000	207.46	47.132	0.77281	0.60466	400
319.23	12.309	9.3793	0.23803	0.94715	401
139000	415.27	46.699	0.88755	0.25425	402
422.64	12.386	10.878	0.12173	0.97486	403
1499.5	18.39	15.687	0.14698	0.93921	404
128000	81.125	63.596	0.21607	0.93012	405
154000	85.9	64.254	0.252	0.94979	406
2450000	812.2	151	0.81408	0.24496	407
36711	57.782	45.559	0.21154	0.86263	408
269.77	11.411	8.9244	0.21791	0.95157	409
16269	38.636	33.948	0.12135	0.95607	410
3992.6	23.127	21.761	0.05906	0.98789	411
2153.7	19.809	17.873	0.097744	0.99378	412
82932	79.571	47.109	0.40796	0.90754	413
61110	176.39	37.266	0.78873	0.39043	414
299	12.687	9.8573	0.22303	0.89851	415
3405.9	27.771	17.463	0.37117	0.92094	416
11843	38.31	27.507	0.282	0.95462	417
2967.5	20.857	20.104	0.036094	0.98266	418
114.65	10.435	7.0849	0.32104	0.84166	419
858.77	15.286	13.878	0.092116	0.91222	420
41988	63.456	43.316	0.31738	0.79824	421
307.99	12.05	10.62	0.1187	0.90521	422
195.58	10.822	8.6467	0.20098	0.86798	423
38986	58.552	39.091	0.33236	0.93471	424
227000	166.3	77.792	0.53221	0.51615	425
9439.7	31.962	27.664	0.13448	0.97181	426
172000	117.64	75.35	0.35951	0.66036	427
3448.6	21.363	20.591	0.036124	0.99168	428
5294.3	26.962	22.878	0.15146	0.97343	429
6461	107.42	11.866	0.88954	0.41931	430
3826.3	23.084	21.026	0.089165	0.9861	431
771.1	15.772	12.617	0.20002	0.91568	432
759.85	14.438	13.079	0.094145	0.98336	433
134.89	12.597	5.6396	0.55231	0.80601	434
1243.2	19.812	16.109	0.18693	0.80649	435
544.04	13.685	11.811	0.13691	0.94619	436
230000	137.34	65.655	0.52195	0.80844	437
26779	71.817	44.211	0.3844	0.59388	438
205000	198.82	50.474	0.74613	0.59999	439
108000	102.33	64.778	0.36694	0.77649	440
118000	167.54	49.433	0.70495	0.60218	441
321.48	16.496	10.593	0.35783	0.65393	442
96.668	9.7683	6.5815	0.32624	0.89676	443
330.47	11.726	10.82	0.077314	0.94144	444
17375	98.727	25.711	0.73957	0.57714	445
829.55	23.782	14.616	0.38541	0.69914	446
346.21	14.338	12.186	0.15007	0.74393	447
539.54	15.705	13.085	0.16681	0.77189	448
263.03	15.941	15.021	0.057682	0.57078	449
1022.9	19.421	16.678	0.14127	0.81008	450
209.07	14.438	10.543	0.2698	0.60259	451
364.19	14.791	11.326	0.23424	0.78081	452
337.21	14.791	12.686	0.14233	0.6996	453
10503	48.987	31.938	0.34803	0.6412	454
11967	35.501	28.527	0.19645	0.95721	455
182.1	10.017	9.1696	0.084563	0.84917	456
38869	58.88	40.764	0.30768	0.91354	457
96243	73.176	57.803	0.21008	0.938	458
76.435	8.058	6.0751	0.24608	0.9846	459
89.924	10.859	6.8508	0.3691	0.83432	460
456.36	13.974	10.152	0.2735	0.96147	461
5874.3	28.287	22.756	0.19553	0.98413	462
526000	167.68	85.347	0.49101	0.77131	463
89.924	11.567	7.3983	0.36041	0.70661	464
2144.7	18.866	16.797	0.10967	0.99069	465
260.78	10.876	8.9796	0.17433	0.98159	466
4230.9	24.66	21.453	0.13002	0.96568	467
45292	75.583	50.333	0.33407	0.8103	468
631.71	15.572	12.437	0.20133	0.89381	469
46855	68.111	51.293	0.24692	0.69295	470
30909	56.721	40.147	0.29219	0.85404	471
17803	45.766	30.36	0.33662	0.93855	472
28825	57.877	41.048	0.29078	0.8109	473
182.1	10.277	8.0964	0.21218	0.9462	474
631.71	14.552	11.858	0.18515	0.92654	475
730000	294.75	91.073	0.69102	0.66239	476
9898.3	36.626	29.57	0.19265	0.90193	477
521.56	15.325	11.37	0.25804	0.83222	478
11852	34.343	29.312	0.14648	0.97974	479
70734	76.035	52.924	0.30395	0.84478	480
19120	39.493	33.3	0.15682	0.97515	481
422.64	12.339	10.509	0.14833	0.97808	482
553.03	15.938	13.779	0.13546	0.70132	483
519.31	14.595	13.901	0.047583	0.80397	484
179.85	12.946	8.3734	0.35321	0.82266	485
269.77	14.354	8.9355	0.37748	0.76923	486
143.88	14.679	8.1661	0.44368	0.61247	487
63216	59.646	48.795	0.18193	0.96444	488
3797	26.167	19.196	0.2664	0.96056	489
19561	38.427	35.747	0.069742	0.98162	490
4790.7	24.047	21.972	0.086295	0.99074	491
204.58	10.231	8.8934	0.13073	0.95144	492
89.924	12.147	6.0791	0.49952	0.83493	493
939.7	17.558	13.809	0.21348	0.93275	494
2470.7	19.476	17.914	0.080187	0.99396	495
438.38	12.579	11.02	0.12399	0.98551	496
21202	55.277	36.289	0.34351	0.78362	497
7245.6	35.402	23.028	0.34951	0.90527	498
489000	251.13	77.801	0.69019	0.60369	499
103000	88.816	62.027	0.30162	0.53075	500
393.42	12.179	10.784	0.11449	0.95031	501
95431	91.101	55.793	0.38758	0.8281	502
512.56	22.25	11.065	0.50269	0.60715	503
269.77	17.837	9.4891	0.46801	0.63315	504
8129.1	29.005	27.139	0.064345	0.97657	505
267.52	15.3	12.487	0.18387	0.66256	506
6946.6	34.023	22.352	0.34305	0.9167	507
384.42	13.619	10.82	0.20554	0.8969	508
5269.5	31.386	20.665	0.34159	0.93422	509
499000	259.38	81.876	0.68434	0.59239	510
16487	45.843	29.554	0.35531	0.93819	511
1647.9	32.166	23.556	0.26768	0.45298	512
26761	61.632	37.639	0.38929	0.76828	513
438000	205.53	69.85	0.66014	0.72379	514
258.53	26.2	6.4855	0.75246	0.49287	515
3057.4	21.826	19.645	0.099935	0.99161	516
77040	75.159	54.83	0.27048	0.90612	517
793.58	18.222	13.585	0.25449	0.78854	518
138000	143.78	48.796	0.66063	0.70748	519
2484.1	51.577	11.952	0.76827	0.55363	520
139.38	15.082	5.407	0.6415	0.80172	521
25125	41.017	37.825	0.077832	0.97706	522
409.15	15.776	11.86	0.2482	0.77883	523
420.39	15.438	10.165	0.34155	0.815	524
29263	48.096	38.17	0.20637	0.96714	525
333000	186.16	66.899	0.64065	0.66514	526
16202	145.41	17.451	0.87999	0.42372	527
4916.6	24.718	22.318	0.097087	0.99139	528
609.23	44.226	9.4801	0.78564	0.40629	529
112000	81.262	59.843	0.26358	0.89393	530
95807	79.795	53.992	0.32336	0.93318	531
11308	33.715	28.769	0.1467	0.97357	532
15139	37.267	33.237	0.10812	0.96583	533
267.52	11.243	9.0824	0.19217	0.93029	534
26350	72.553	29.664	0.59113	0.78796	535
7308.5	31.975	24.406	0.2367	0.9551	536
330.47	16.472	10.809	0.34382	0.6766	537
370.94	17.034	12.484	0.26713	0.67627	538
6557.7	66.37	15.028	0.77358	0.60009	539
1501.7	17.841	16.159	0.094276	0.95978	540
505.82	12.572	11.511	0.084408	0.99437	541
71.939	16.148	3.5938	0.77745	0.67244	542
741.87	15.105	13.726	0.091312	0.95221	543
23317	53.064	40.746	0.23214	0.77401	544
3758.8	22.454	20.721	0.077191	0.98848	545
98.916	15.172	6.5046	0.57128	0.63243	546
285.51	15.096	11.284	0.25252	0.76212	547
120000	74.043	61.637	0.16756	0.96445	548
3187.8	26.695	18.033	0.32445	0.91142	549
1670.3	17.266	16.007	0.072903	1.0021	550
328.22	16.821	9.6732	0.42494	0.74161	551
143.88	16.605	6.6787	0.59779	0.65155	552
229.31	11.175	7.8925	0.29377	0.96612	553
213.57	11.332	8.454	0.254	0.92899	554
341000	258.07	79.967	0.69014	0.51082	555
1528.7	17.149	16.166	0.05732	0.98411	556
18286	42.754	37.477	0.12343	0.91698	557
6634.1	29.362	23.813	0.18898	0.9786	558
1960.3	38.069	27.085	0.28852	0.38113	559
555.28	13.052	11.59	0.11198	0.97944	560
38687	47.694	43.613	0.085561	0.97925	561
172000	204.36	55.202	0.72988	0.57462	562
352.95	13.143	10.54	0.19808	0.91191	563
17949	37.543	34.129	0.090926	0.98263	564
183000	223.15	84.699	0.62044	0.49247	565
2241.3	68.54	19.566	0.71453	0.34053	566
1173.5	16.724	14.26	0.14731	0.94823	567
2070.5	36.779	12.997	0.64661	0.66347	568
123.65	12.103	8.9349	0.26178	0.65299	569
3866.7	39.048	15.669	0.59874	0.76994	570
13423	47.507	30.179	0.36474	0.74371	571
10705	39.787	24.762	0.37762	0.90995	572
1326.4	17.072	15.196	0.10987	0.99071	573
27391	54.171	38.578	0.28784	0.89719	574
669000	167.7	116.9	0.3029	0.76879	575
48253	66.5	42.733	0.3574	0.90758	576
33647	49.456	41.34	0.16412	0.95794	577
60579	136.1	42.254	0.68954	0.40334	578
1004.9	15.96	13.721	0.14028	0.98562	579
345000	188.64	78.404	0.58437	0.70398	580
391.17	15.039	10.452	0.30498	0.80621	581
78.683	10.798	9.1456	0.15305	0.75532	582
78544	69.278	51.586	0.25538	0.9422	583
530.55	13.015	11.091	0.14778	0.95668	584
18468	44.738	31.344	0.29939	0.94353	585
2353.8	21.505	17.735	0.17533	0.963	586
80922	97.488	49.743	0.48975	0.81888	587
30462	44.368	40.061	0.097073	0.9804	588
550.78	23.007	13.409	0.41717	0.64956	589
231.55	10.747	8.8458	0.17693	0.97686	590
45522	71.712	48.33	0.32605	0.74912	591
47511	64.895	44.517	0.31402	0.89122	592
640.71	15.017	12.463	0.17011	0.92745	593
298000	203.18	94.986	0.53251	0.4057	594
2954	21.518	19.702	0.084394	0.96583	595
458.61	15.687	11.701	0.25412	0.7318	596
283.26	13.602	11.86	0.12805	0.76757	597
411.4	12.566	10.827	0.13842	0.95569	598
179.85	10.935	9.6629	0.11632	0.8112	599
157.37	10.459	8.9389	0.1453	0.85717	600
323.73	13.656	9.3444	0.31573	0.84307	601
1522	31.045	25.958	0.16388	0.51606	602
14206	64.898	31.231	0.51876	0.51723	603
64408	65.426	52.507	0.19747	0.80597	604
692.41	32.233	11.275	0.6502	0.50277	605
2180.6	53.941	25.382	0.52944	0.28212	606
11022	33.416	28.032	0.16114	0.9653	607
705.9	25.18	9.8978	0.60691	0.6162	608
23641	41.91	35.924	0.14283	0.9704	609
31159	72.256	33.61	0.53484	0.79953	610
38143	56.85	51.763	0.089477	0.65382	611
314.73	12.451	9.6321	0.22642	0.90526	612
121.4	10.561	9.0043	0.1474	0.74722	613
242000	125.35	81.886	0.34675	0.78444	614
8167.3	30.052	28.571	0.049278	0.97215	615
1944.6	18.807	16.825	0.10539	0.97907	616
27045	46.144	36.516	0.20865	0.92411	617
301.24	14.273	12.924	0.09451	0.69232	618
705.9	15.553	13.85	0.10951	0.87055	619
27881	49.027	38.595	0.21278	0.94621	620
3621.7	22.33	20.693	0.073315	0.98763	621
2335.8	21.994	16.979	0.22802	0.96407	622
1288.2	38.46	20.436	0.46865	0.41599	623
514.81	12.126	10.841	0.10596	0.99822	624
5712.4	26.385	25.102	0.048646	0.97804	625
390000	147.03	95.241	0.35224	0.70646	626
89634	77.228	56.796	0.26456	0.90245	627
379.93	12.362	10.236	0.172	0.95271	628
7600.8	33.971	24.439	0.28058	0.83909	629
2135.7	19.681	17.446	0.11355	0.99426	630
17533	38.575	36.635	0.050278	0.95425	631
22650	64.82	33.381	0.48503	0.67141	632
456000	352.7	58.701	0.83357	0.47462	633
129000	87.96	58.439	0.33562	0.91893	634
175.35	10.394	8.7445	0.15866	0.93692	635
12459	42.383	28.48	0.32801	0.87535	636
34029	71.281	36.45	0.48865	0.79867	637
1640000	446.01	133.67	0.7003	0.51187	638
1584.9	18.135	16.379	0.09684	0.98064	639
249.54	11.343	8.5657	0.24483	0.97357	640
586.75	73.36	10.367	0.85868	0.25949	641
386.67	11.901	10.541	0.11432	0.98961	642
35497	50.25	42.364	0.15694	0.95991	643
218.06	10.953	8.6326	0.21188	0.95796	644
155.12	10.851	7.3733	0.32049	0.89989	645
95652	78.988	55.522	0.29708	0.90394	646
98619	80.969	56.922	0.29699	0.89172	647
2661.7	121.83	9.5028	0.922	0.2962	648
18252	324.88	22.981	0.92926	0.20998	649
6717.3	107.42	24.33	0.7735	0.24203	650
78.683	9.7023	5.6072	0.42208	0.95664	651
352.95	12.243	9.654	0.21146	0.96862	652
49703	69.366	40.841	0.41122	0.89273	653
125.89	10.435	7.0307	0.32623	0.84591	654
496.83	37.99	7.9843	0.78983	0.46512	655
4269.1	27.421	21.274	0.22418	0.93677	656
40922	54.281	42.181	0.22291	0.95346	657
141.63	11.353	9.9992	0.11925	0.71745	658
503.57	13.484	11.707	0.13178	0.91075	659
333000	301.3	64.056	0.7874	0.57591	660
458.61	12.914	10.569	0.18163	0.96512	661
4768.2	90.39	10.777	0.88077	0.44264	662
2583.1	20.064	18.833	0.061346	0.98827	663
42354	68.511	41.038	0.401	0.87568	664
94.42	9.0844	6.8519	0.24575	0.91191	665
633.96	19.573	13.929	0.28838	0.67441	666
39731	107.32	32.54	0.69679	0.64029	667
18014	58.136	29.271	0.4965	0.73752	668
13630	36.858	29.672	0.19495	0.96259	669
71.939	12.313	5.3785	0.56319	0.72925	670
303.49	13.143	9.626	0.26761	0.85139	671
110.16	10.747	8.3961	0.21877	0.70543	672
415.9	14.079	11.367	0.1926	0.86885	673
451.87	14.044	10.869	0.22609	0.92306	674
200.08	12.788	8.7736	0.3139	0.76703	675
13093	35.715	31.377	0.12145	0.97143	676
2562.8	20.947	18.816	0.10172	0.97653	677
593.5	13.4	11.623	0.13263	0.98556	678
46108	62.702	57.772	0.078632	0.83546	679
173.1	10.124	7.7363	0.23584	0.94516	680
15586	35.49	32.374	0.08781	0.98922	681
420.39	13.097	12.122	0.074502	0.92482	682
12252	33.428	30.155	0.09793	0.9775	683
4109.5	24.892	22.335	0.10275	0.96737	684
155000	143.51	60.882	0.57576	0.64506	685
11011	33.728	29.6	0.12238	0.97198	686
6751	50.914	18.843	0.62991	0.73326	687
96.668	8.3807	6.1446	0.26682	0.99921	688
3550000	317.7	190.87	0.39922	0.48608	689
56690	94.006	47.05	0.49951	0.73835	690
307000	201.86	75.075	0.62808	0.53458	691
7328.8	28.204	25.888	0.082107	0.98405	692
1690.6	18.069	17.168	0.049891	0.97632	693
3963.4	25.008	20.675	0.17329	0.98736	694
3363.1	24.831	21.084	0.15089	0.94254	695
131000	166.21	82.136	0.50583	0.50518	696
5775.3	25.524	24.857	0.026127	0.98369	697
10705	33.074	27.217	0.17707	0.97792	698
26876	183.4	20.647	0.88742	0.39723	699
3997.1	23.18	21.103	0.089624	0.9889	700
337.21	11.887	9.0557	0.23817	0.9932	701
9347.6	30.222	28.108	0.069959	0.98719	702
15314	40.373	30.983	0.23258	0.95201	703
114.65	8.8902	7.0489	0.20711	0.9112	704
300000	251.52	75.137	0.70127	0.5626	705
21890	40.872	36.964	0.095614	0.96602	706
139.38	14.956	8.3637	0.44078	0.62139	707
1166.8	18.553	15.715	0.153	0.90737	708
3839.7	24.923	20.863	0.16289	0.95238	709
732000	197.51	106.45	0.46102	0.72443	710
86776	73.366	56.05	0.23603	0.92567	711
10672	45.298	27.829	0.38565	0.73773	712
341.71	14.529	11.177	0.23072	0.81436	713
391.17	13.976	12.471	0.10773	0.77913	714
347000	161.07	91.392	0.43261	0.58847	715
216000	129.05	68.183	0.47164	0.76574	716
16566	37.418	33.871	0.094794	0.97646	717
98.916	11.176	8.6871	0.22267	0.70329	718
222.56	12.208	9.8697	0.19156	0.78277	719
4646.8	23.943	22.295	0.068838	0.99213	720
4325.3	24.724	22.459	0.091595	0.97345	721
78198	95.995	53.558	0.44208	0.71109	722
184000	96.603	79.532	0.17672	0.76754	723
94.42	10.693	7.49	0.29953	0.81731	724
310.24	12.208	10.314	0.15517	0.83332	725
92.172	10.171	7.3772	0.27469	0.86164	726
301.24	13.98	11.253	0.19507	0.78632	727
436.13	14.133	11.371	0.19548	0.84437	728
3160.8	21.761	20.393	0.062865	0.98957	729
5944	38.337	19.639	0.48773	0.85094	730
13839	244.97	20.074	0.91805	0.25303	731
125000	94.643	57.245	0.39515	0.88234	732
239000	109.19	71.417	0.34596	0.90151	733
42455	52.339	42.811	0.18205	0.97454	734
735.13	14.516	12.432	0.14357	0.96331	735
504000	166.81	105.18	0.36945	0.68451	736
260.78	11.421	8.8127	0.2284	0.9863	737
1537.7	158.51	7.9843	0.94963	0.21983	738
2664	21.312	17.612	0.17361	0.97454	739
984.66	38.056	14.933	0.60759	0.41181	740
73791	77.13	62.835	0.18534	0.77119	741
12194	54.667	28.249	0.48325	0.65856	742
602000	668.1	58.198	0.91289	0.28221	743
9846.6	32.166	28.953	0.099878	0.97105	744
269.77	10.815	9.1299	0.1558	0.97314	745
2562.8	21.851	17.883	0.18159	0.96984	746
2102	43.165	33.104	0.23308	0.36037	747
472.1	12.234	11.305	0.075926	0.98441	748
263.03	11.874	9.3687	0.21099	0.95192	749
25790	53.729	41.834	0.22139	0.84563	750
139.38	10.083	8.3244	0.17443	0.87974	751
186.59	10.93	8.8489	0.19041	0.91002	752
137.13	10.277	7.2606	0.29351	0.94262	753
667.68	13.953	11.738	0.15874	0.99689	754
1616.4	18.717	15.34	0.18044	0.99364	755
4462.5	25.132	21.868	0.12989	0.99718	756
18470	60.595	26.892	0.55621	0.82548	757
294.5	11.786	9.0589	0.23136	0.96049	758
121.4	20.385	4.433	0.78253	0.5337	759
22087	40.191	36.792	0.084576	0.97757	760
4143.2	25.446	23.194	0.088507	0.96095	761
27631	44.32	39.813	0.10169	0.96754	762
469.85	13.515	11.014	0.18503	0.93727	763
490.08	16.446	12.46	0.24235	0.70668	764
6733	29.864	24.242	0.18825	0.96846	765
13585	36.071	32.595	0.096385	0.95987	766
103.41	9.0571	6.3481	0.29911	0.96092	767
274.27	12.905	10.76	0.16623	0.79078	768
294.5	11.887	8.899	0.25135	0.95621	769
238.3	11.812	8.6216	0.27011	0.93667	770
6548.7	38.946	22.318	0.42694	0.70895	771
73600	65.775	51.857	0.2116	0.94739	772
36938	54.182	39.402	0.27278	0.93947	773
1061.1	32.317	12.566	0.61117	0.57447	774
159.61	10.039	7.658	0.23722	0.96417	775
420.39	13.377	10.637	0.20483	0.88539	776
732.88	17.409	15.088	0.13333	0.7805	777
649.7	16.818	14.722	0.1246	0.72362	778
4221.9	27.656	20.51	0.25839	0.86875	779
300000	198.35	67.544	0.65948	0.72382	780
147000	449.33	50.823	0.88689	0.30964	781
182.1	18.522	6.8947	0.62775	0.60691	782
15525	36.919	31.575	0.14476	0.97582	783
7261.3	26.866	25.09	0.066109	0.99849	784
74.187	10.231	5.6027	0.45237	0.86692	785
5240000	585.57	192.21	0.67175	0.5499	786
6377.8	26.164	24.029	0.081621	0.99693	787
2713.4	20.964	19.454	0.07204	0.98952	788
129000	77.384	66.121	0.14555	0.93999	789
476.6	13.143	10.566	0.19607	0.96724	790
7965	44.309	33.685	0.23978	0.56691	791
683.42	14.941	12.553	0.15983	0.88286	792
975.67	30.937	24.58	0.20548	0.35757	793
208000	146.49	64.214	0.56164	0.78861	794
92.172	10.86	7.5723	0.30272	0.77198	795
82458	242.59	38.691	0.84051	0.41574	796
130.39	10.025	7.6105	0.24083	0.94262	797
611.48	28.005	9.9468	0.64482	0.57468	798
589	27.441	9.7702	0.64397	0.55088	799
81385	308.5	44.87	0.85455	0.33859	800
76161	81.434	49.825	0.38816	0.88092	801
3021.4	21.477	19.701	0.082705	0.97867	802
112.4	9.2209	7.7145	0.16337	0.92295	803
7371.5	137.55	22.387	0.83725	0.30302	804
123000	75.3	72.125	0.042168	0.86803	805
5662.9	27.509	23.396	0.14949	0.97972	806
105000	79.875	55.097	0.31021	0.90998	807
22726	60.95	40.716	0.33197	0.77144	808
61429	118.67	58.162	0.50988	0.36824	809
32402	67.974	39.43	0.41993	0.78068	810
2821.4	21.017	19.472	0.073529	0.98712	811
92.172	9.5308	6.439	0.3244	0.88299	812
1090.3	15.643	14.738	0.057893	0.96577	813
20294	41.831	33.588	0.19704	0.97414	814
1340000	382.52	175.23	0.5419	0.23842	815
18205	110.61	22.267	0.79869	0.53659	816
18207	38.745	33.435	0.13705	0.98149	817
132000	82.995	61.295	0.26147	0.93029	818
18639	59.459	42.71	0.28169	0.67818	819
35443	115.58	48.03	0.58445	0.42572	820
246000	143.19	73.648	0.48567	0.79643	821
94.42	10.948	8.4508	0.2281	0.65423	822
337.21	13.173	9.5773	0.27298	0.89395	823
7504.1	34.011	27.085	0.20362	0.8961	824
2823.6	20.671	19.645	0.049647	0.99324	825
9684.8	70.358	19.496	0.7229	0.6377	826
2841.6	21.318	19.465	0.086921	0.98679	827
9352.1	44.364	29.381	0.33772	0.70373	828
43746	62.944	44.357	0.2953	0.88881	829
60348	77.51	48.395	0.37562	0.83849	830
12859	35.55	29.785	0.16216	0.97193	831
1351.1	18.933	15.332	0.19021	0.97795	832
3212.5	102.18	15.383	0.84945	0.30811	833
244000	151.93	75.22	0.50491	0.74973	834
87.676	11.386	8.4247	0.26006	0.59513	835
575.51	14.857	13.788	0.071972	0.8486	836
242.79	13.328	11.593	0.13018	0.75227	837
361.94	12.957	9.6222	0.25738	0.93602	838
114.65	10.435	7.1973	0.31027	0.85067	839
256.28	11.411	8.7863	0.23001	0.92696	840
1173.5	16.28	14.845	0.088155	0.97046	841
1330.9	19.957	15.181	0.23933	0.92248	842
1971.6	56.639	10.919	0.80721	0.46333	843
1232	56.269	10.242	0.81798	0.37468	844
25057	45.537	36.833	0.19114	0.9493	845
8131.3	55.483	19.679	0.64533	0.70844	846
265.27	11.773	8.9901	0.23637	0.97769	847
75019	72.044	60.655	0.15808	0.8794	848
5689.9	33.498	20.345	0.39265	0.89162	849
98.916	9.22	7.3919	0.19828	0.87734	850
195.58	12.883	10.458	0.18824	0.7201	851
69963	66.277	49.831	0.24814	0.95123	852
7016.3	29.409	23.685	0.19462	0.97219	853
89.924	10.617	9.3554	0.11884	0.69034	854
3561	22.595	21.471	0.049713	0.99313	855
159.61	9.7683	8.1677	0.16386	0.95661	856
11980	32.031	31.191	0.026212	0.98178	857
26518	44.34	37.92	0.14481	0.97005	858
91664	79.583	52.251	0.34343	0.91095	859
923.97	16.572	14.844	0.1043	0.90704	860
1620.9	17.594	16.448	0.065132	0.9747	861
539000	265.45	134.92	0.49175	0.25018	862
818.31	15.572	13.519	0.13185	0.95367	863
2774.1	22.079	18.983	0.14021	0.98265	864
45960	52.328	48.257	0.077805	0.95704	865
26516	41.176	38.195	0.072386	0.97995	866
2182.9	19.331	17.218	0.10933	0.98479	867
14862	42.308	29.335	0.30663	0.93802	868
272.02	10.822	9.6085	0.1121	0.93931	869
132.64	9.0737	7.2595	0.19994	0.96371	870
1429.8	18.226	16.771	0.079845	0.97061	871
4116.3	23.553	21.256	0.097548	0.98812	872
751000	189.85	112.48	0.40754	0.66039	873
150000	163.68	64.205	0.60773	0.59441	874
338000	285.52	121.08	0.57593	0.24505	875
43103	52.734	45.328	0.14043	0.96236	876
383000	128.42	79.066	0.38433	0.86061	877
51870	71.144	54.476	0.23429	0.77848	878
8410.1	30.904	27.031	0.12531	0.96193	879
317000	133.62	75.156	0.43754	0.82658	880
106000	210.87	94.635	0.55121	0.25566	881
550.78	12.857	11.393	0.11389	0.99642	882
307000	152.27	80.285	0.47273	0.68938	883
123.65	11.157	9.4997	0.14854	0.63512	884
128.14	9.8034	7.973	0.18671	0.87765	885
62263	58.208	51.071	0.12261	0.95198	886
2358.2	23.719	15.834	0.33244	0.9392	887
278.76	11.684	10.918	0.065504	0.87847	888
424.89	12.158	10.148	0.16528	0.98699	889
19637	45.465	31.261	0.31242	0.93782	890
361.94	15.32	12.509	0.18348	0.66981	891
1009.4	18.47	13.096	0.29097	0.80729	892
49912	55.73	49.245	0.11636	0.95543	893
11859	39.549	32.58	0.17622	0.85458	894
267.52	11.659	8.9559	0.23183	0.9628	895
4093.8	27.337	20.308	0.2571	0.93914	896
1872.7	28.846	13.881	0.51878	0.75931	897
130000	142.51	76.442	0.46359	0.40799	898
589000	187.46	108.63	0.42054	0.69515	899
61876	91.259	48.731	0.46602	0.76584	900
234000	199.32	52.847	0.73485	0.65963	901
82826	67.536	53.015	0.21502	0.94854	902
3457.6	29.407	18.329	0.37673	0.87992	903
8985.6	30.089	27.061	0.10063	0.97498	904
82613	62.235	54.514	0.12407	0.97386	905
191000	155.82	57.7	0.62971	0.70895	906
31001	43.848	41.365	0.056622	0.97634	907
858.77	16.579	13.668	0.17562	0.85511	908
357.45	15.106	12.369	0.18116	0.73572	909
393.42	13.649	10.839	0.2059	0.88101	910
3689.1	23.387	20.022	0.14387	0.98081	911
96.668	9.0844	6.6304	0.27013	0.88455	912
125.89	9.7596	7.6617	0.21495	0.94956	913
4853.6	24.15	22.411	0.07199	0.97204	914
76.435	8.0701	6.694	0.17052	0.94605	915
19511	45.7	38.686	0.15348	0.84957	916
35351	55.436	37.684	0.32023	0.94117	917
206.82	10.227	8.181	0.20002	0.97354	918
87.676	10.227	7.5502	0.26171	0.75181	919
182.1	11.358	8.913	0.21524	0.86675	920
442.87	17.961	9.4189	0.47558	0.82188	921
224.81	10.246	8.4232	0.17794	0.98943	922
526.05	16.307	13.579	0.16726	0.75978	923
476.6	15.387	12.394	0.19454	0.76031	924
30293	61.613	37.414	0.39275	0.72352	925
66377	119.6	40.856	0.65838	0.71391	926
8711.4	37.23	23.465	0.36973	0.91546	927
53419	63.514	52.326	0.17616	0.82546	928
4239.9	23.228	21.8	0.061465	0.99107	929
95283	70.895	57.231	0.19273	0.94389	930
440.63	13.699	10.951	0.20059	0.96701	931
11267	33.268	29.809	0.10397	0.96863	932
397.91	12.309	10.465	0.14978	0.98038	933
7443.4	118.4	13.839	0.88312	0.3989	934
5761.9	27.102	22.704	0.16228	0.96381	935
771.1	17.493	13.019	0.25573	0.85815	936
388.92	13.906	12.267	0.11792	0.7909	937
546.29	14.108	13.172	0.066323	0.81834	938
1285.9	16.697	14.86	0.11001	0.99295	939
22198	39.878	38.266	0.040432	0.98143	940
2425.7	20.668	17.528	0.15194	0.98342	941
83249	82.742	56.39	0.31849	0.80887	942
24399	40.727	38.082	0.064961	0.98142	943
98.916	9.0844	7.719	0.1503	0.83181	944
130.39	12.522	6.4623	0.48395	0.83971	945
11016	31.529	28.845	0.085105	0.98398	946
101000	161.62	40.565	0.74901	0.61981	947
2378.5	21.712	17.126	0.21123	0.96813	948
2378.5	20.388	18.528	0.091234	0.98983	949
220000	148.54	65.926	0.55616	0.76568	950
694.66	14.439	11.623	0.19501	0.98498	951
150.62	10.084	8.3141	0.17555	0.90602	952
6018.1	25.807	24.389	0.054938	0.98366	953
739.62	14.341	13.385	0.066694	0.97105	954
10130	32.938	27.969	0.15088	0.96936	955
1312.9	15.786	14.831	0.060522	1.002	956
31871	55.381	47.569	0.14105	0.77869	957
2410	34.162	25.627	0.24983	0.49461	958
2652.7	21.546	18.682	0.13295	0.98083	959
73171	72.479	48.129	0.33596	0.92144	960
16724	37.962	33.383	0.12062	0.96184	961
114.65	11.711	7.9117	0.32443	0.71947	962
494.58	15.96	13.439	0.15792	0.68007	963
8171.8	33.68	29.358	0.12832	0.88097	964
204.58	10.843	9.5664	0.11775	0.87407	965
2436.9	21.144	18.112	0.14339	0.97626	966
240.55	15.238	8.3702	0.4507	0.76122	967
651.95	16.058	12.898	0.19681	0.84764	968
383000	393	85.629	0.78212	0.27645	969
276000	103.71	85.179	0.17867	0.88019	970
15595	35.242	31.903	0.094753	0.98562	971
9866.9	44.243	29.295	0.33786	0.68309	972
20064	42.497	33.716	0.20662	0.95247	973
420.39	13.143	10.116	0.23035	0.96592	974
579000	161.18	119.95	0.25581	0.75207	975
525000	351.08	86.53	0.75353	0.40093	976
328.22	12.92	11.481	0.1114	0.88555	977
175.35	13.326	10.081	0.24354	0.63405	978
1555.7	17.358	16.089	0.073135	0.98193	979
503.57	13.143	10.566	0.19607	1.0004	980
383000	162.1	88.138	0.45627	0.77168	981
307000	195.84	83.44	0.57393	0.56069	982
166.36	10.88	9.3561	0.1401	0.80022	983
287.76	11.865	10.685	0.099475	0.90532	984
112.4	14.714	4.4519	0.69744	0.71646	985
52830	58.429	47.148	0.19307	0.94924	986
532.8	23.61	21.921	0.071551	0.35343	987
87.676	9.1637	6.7007	0.26877	0.90561	988
597.99	13.688	12.725	0.070404	0.96178	989
218000	185.81	138.31	0.25567	0.33243	990
213.57	19.022	14.795	0.22221	0.43166	991
1124	16.28	14.614	0.10237	0.99169	992
565000	194.34	101.96	0.47535	0.69462	993
490000	173.3	86.659	0.49994	0.76684	994
415.9	19.631	16.949	0.13663	0.55185	995
46882	79.91	39.289	0.50834	0.71375	996
1886.1	18.001	17.007	0.055238	1.0069	997
42705	55.992	42.989	0.23224	0.95138	998
89.924	9.0844	6.8519	0.24575	0.88794	999
138000	103.01	83.716	0.18732	0.64424	1000
469.85	12.783	11.215	0.12262	0.99291	1001
375.43	11.693	10.787	0.077502	0.94423	1002
325.97	11.779	9.654	0.18037	0.98982	1003
197.83	12.284	9.8002	0.20221	0.71511	1004
386.67	13.001	11.741	0.096937	0.84699	1005
23005	54.582	35.924	0.34183	0.83577	1006
1969.3	18.465	16.845	0.087735	0.99351	1007
164.11	12.556	9.9826	0.20494	0.64753	1008
460.86	15.584	13.528	0.1319	0.73594	1009
492.33	16.227	14.33	0.11693	0.67825	1010
10665	95.701	37.764	0.6054	0.25921	1011
7704.2	56.758	31.965	0.43681	0.4908	1012
96.668	10.435	6.2712	0.39902	0.90108	1013
381000	123.14	94.34	0.23388	0.78282	1014
3608.2	22.015	20.567	0.06576	0.98631	1015
104000	90.383	53.026	0.41332	0.88458	1016
393.42	13.031	10.566	0.18916	0.87932	1017
54563	63.519	48.156	0.24186	0.83703	1018
550.78	16.19	11.96	0.26125	0.88654	1019
6771.3	28.824	24.014	0.16688	0.97417	1020
13904	34.653	33.25	0.04048	0.9736	1021
310.24	11.779	9.312	0.20941	0.98079	1022
2063.7	27.787	15.888	0.42823	0.75749	1023
5031.2	31.133	20.199	0.3512	0.92969	1024
1827.7	45.649	12.678	0.72228	0.5578	1025
89.924	9.2279	7.9704	0.13627	0.86114	1026
78.683	14.645	3.5753	0.75587	0.75135	1027
91009	141.15	116.31	0.17598	0.268	1028
173.1	9.1638	8.3118	0.092975	0.97642	1029
845.28	15.726	14.428	0.082514	0.87581	1030
213.57	13.02	11.53	0.11442	0.71189	1031
46306	52.492	45.108	0.14067	0.96814	1032
221000	259.38	55.588	0.78569	0.49074	1033
9651.1	35.243	26.947	0.23538	0.93398	1034
2664	46.341	13.554	0.70752	0.58824	1035
467.6	13.269	12.236	0.077831	0.86514	1036
175.35	12.099	10.018	0.17203	0.79731	1037
368.69	11.096	9.7908	0.11761	0.96482	1038
15118	47.31	32.931	0.30393	0.83293	1039
9068.8	34.96	27.38	0.21683	0.9465	1040
157.37	10.217	8.1842	0.19898	0.92095	1041
508.07	12.522	11.462	0.084713	0.99787	1042
8612.4	29.329	26.583	0.093618	0.99173	1043
184000	117.47	99.889	0.14963	0.71454	1044
15640	48.482	28.393	0.41435	0.87259	1045
811000	191.72	104.08	0.45715	0.75814	1046
334.97	11.746	10.191	0.13243	0.98159	1047
479000	124.96	104.79	0.16144	0.75622	1048
62191	58.413	50.959	0.1276	0.9649	1049
233.8	10.394	8.877	0.14591	0.95797	1050
24205	44.005	35.311	0.19756	0.97043	1051
35025	49.171	42.696	0.13167	0.94788	1052
149000	98.378	76.133	0.22612	0.73643	1053
793.58	14.778	13.071	0.11551	0.98358	1054
422.64	14.701	9.7927	0.33388	0.90913	1055
20887	46.144	39.621	0.14137	0.92063	1056
30639	48.612	36.655	0.24597	0.96638	1057
440.63	12.142	10.519	0.13369	0.96865	1058
6719.5	84.025	19.665	0.76597	0.46946	1059
1953.6	18.959	17.405	0.081954	0.98411	1060
746.37	13.876	12.605	0.091594	0.99734	1061
213000	121.94	66.065	0.45821	0.81984	1062
5730.4	43.055	18.794	0.56348	0.79048	1063
43107	70.484	42.09	0.40284	0.7271	1064
29493	165.06	31.747	0.80767	0.40873	1065
4554.6	24.136	22.009	0.088129	0.98422	1066
9421.7	30.471	27.955	0.082557	0.98376	1067
12850	36.109	29.693	0.17769	0.95172	1068
3828.5	70.293	12.997	0.8151	0.46249	1069
89.924	11.397	7.7132	0.32325	0.69799	1070
307.99	15.107	10.457	0.30779	0.71984	1071
6971.3	26.98	25.529	0.053793	0.98363	1072
94.42	9.592	7.3082	0.2381	0.84286	1073
316.98	12.374	10.059	0.1871	0.89761	1074
483.34	14.552	12.25	0.15817	0.90038	1075
212000	334.05	55.962	0.83247	0.35608	1076
103.41	9.1416	7.3082	0.20056	0.88471	1077
6096.8	40.83	20.006	0.51002	0.82465	1078
669.93	40.049	10.596	0.73543	0.4261	1079
473000	272.48	66.964	0.75424	0.59815	1080
690.16	15.753	13.386	0.15021	0.87245	1081
292.25	13.612	12.492	0.082324	0.71779	1082
23688	425.75	19.457	0.9543	0.18607	1083
40556	107.42	38.362	0.64287	0.59908	1084
49092	62.547	46.629	0.25449	0.9042	1085
15188	35.145	31.755	0.096462	0.98295	1086
263.03	20.847	13.558	0.34964	0.40934	1087
7175.9	28.549	24.784	0.13189	0.98235	1088
312.48	11.332	9.2062	0.18762	0.99761	1089
32676	61.19	40.019	0.34599	0.72739	1090
12356	44.67	25.532	0.42842	0.89208	1091
606.98	13.021	11.854	0.08962	0.98206	1092
1045.4	15.37	13.428	0.12634	0.99928	1093
148.37	9.7023	7.7276	0.20353	0.95837	1094
15465	80.518	30.193	0.62501	0.61445	1095
1580.4	23.531	13.656	0.41965	0.8053	1096
76.435	12.179	9.9094	0.18634	0.59933	1097
74.187	8.0405	6.7631	0.15887	0.93802	1098
197.83	10.518	8.7836	0.16491	0.97655	1099
85.427	8.2792	7.2387	0.12567	0.91027	1100
5168.4	24.89	23.079	0.072758	0.99647	1101
1767	17.97	15.913	0.11444	1.0035	1102
168.61	20.411	9.6771	0.5259	0.4732	1103
144000	119.55	69.722	0.41682	0.63494	1104
310.24	11.993	10.532	0.12182	0.90297	1105
58342	74.44	45.028	0.39511	0.87104	1106
76.435	15.942	3.5297	0.77858	0.67526	1107
541.79	13.377	11.701	0.12532	0.98196	1108
3412.6	22.636	19.633	0.1327	0.98753	1109
4819.9	112.66	10.692	0.90509	0.37419	1110
663.19	36.001	19.43	0.46031	0.36041	1111
1740000	381.21	139.28	0.63464	0.30331	1112
43451	57.261	42.221	0.26266	0.90728	1113
1937.9	30.699	17.907	0.4167	0.57173	1114
312.48	12.957	9.092	0.2983	0.93913	1115
5611.2	31.145	23.81	0.23549	0.8909	1116
2261.6	19.204	17.961	0.064695	0.99281	1117
6524	31.325	25.233	0.1945	0.92905	1118
306000	198.53	78.538	0.6044	0.60383	1119
802.57	14.621	13.078	0.10551	0.97842	1120
125.89	10.948	6.7119	0.38693	0.87961	1121
456.36	13.129	11.464	0.12685	0.87577	1122
388.92	12.276	9.7107	0.20896	0.99562	1123
103.41	11.331	7.9249	0.30062	0.72146	1124
346.21	15.772	9.2748	0.41194	0.80655	1125
218.06	12.128	10.929	0.098849	0.75192	1126
44951	121.83	33.731	0.72313	0.6184	1127
272.02	18.021	13.34	0.25975	0.48788	1128
768.85	15.956	13.596	0.1479	0.88556	1129
238.3	10.953	8.8228	0.19451	0.97298	1130
168000	92.76	71.267	0.2317	0.89509	1131
24327	47.372	34.856	0.26421	0.95017	1132
115000	103.66	52.846	0.49022	0.82732	1133
287000	123.14	79.21	0.35675	0.87701	1134
2855.1	22.634	18.767	0.17081	0.97903	1135
703.65	25.565	12.678	0.50409	0.51839	1136
4150	24.239	22.407	0.075591	0.96981	1137
726.13	30.074	15.904	0.47119	0.38093	1138
379000	215.24	122.71	0.42989	0.32561	1139
13603	35.8	31.974	0.10686	0.97395	1140
269.77	12.243	8.7173	0.28798	0.95458	1141
447.37	12.605	10.596	0.15938	0.97751	1142
1117.3	17.203	14.295	0.16905	0.92841	1143
303.49	12.161	9.1631	0.24651	0.96399	1144
16928	59.806	32.655	0.45398	0.72723	1145
80958	164.43	42.584	0.74102	0.55507	1146
1387.1	16.705	15.023	0.10069	1.0039	1147
76114	68.861	52.745	0.23404	0.93936	1148
9599.3	29.566	28.031	0.051914	0.98473	1149
1187	15.599	14.464	0.072705	1.0065	1150
107.91	11.361	7.7052	0.32181	0.71763	1151
119.15	10.435	7.8987	0.24305	0.84297	1152
6171	86.404	39.793	0.53946	0.23633	1153
422.64	33.112	9.8991	0.70104	0.36745	1154
5460.6	28.018	22.736	0.18852	0.97267	1155
226000	111.57	71.885	0.35568	0.8601	1156
4572.6	24.96	22.55	0.096549	0.96854	1157
14298	36.247	32.225	0.11096	0.94976	1158
193.34	10.593	8.1877	0.22705	0.98168	1159
29236	43.972	39.342	0.10529	0.97456	1160
582.26	13.434	11.128	0.17168	0.98837	1161
1110.6	41.071	17.045	0.58498	0.46123	1162
76.435	8.7093	6.1963	0.28854	0.9262	1163
332.72	13.486	10.491	0.22207	0.83787	1164
8093.1	28.619	25.581	0.10618	0.9858	1165
7373.7	27.432	26.059	0.050069	0.98764	1166
402.41	12.362	9.9408	0.19585	0.98251	1167
202.33	17.918	5.9402	0.66848	0.6727	1168
364.19	18.824	12.333	0.34481	0.60553	1169
1863.7	17.613	16.33	0.072816	1.0142	1170
26388	91.603	46.32	0.49434	0.37273	1171
456.36	13.154	11.867	0.097843	0.91302	1172
225000	108.68	74.38	0.31564	0.85027	1173
240.55	11.586	9.865	0.14856	0.85516	1174
96.668	9.4915	7.0849	0.25355	0.90112	1175
42183	63.61	53.037	0.16621	0.75034	1176
604.74	13.434	10.952	0.18474	0.99806	1177
8637.2	32.024	26.474	0.1733	0.95112	1178
2410000	262.41	153.57	0.41478	0.73502	1179
87.676	9.5366	7.1683	0.24834	0.80946	1180
442.87	16.92	15.302	0.095676	0.70388	1181
8542.7	29.253	26.246	0.10277	0.98506	1182
238000	101.26	82.572	0.18458	0.86981	1183
24612	42.251	38.359	0.092129	0.97437	1184
258000	113.38	82.12	0.27569	0.83755	1185
7209.6	28.191	25.759	0.086299	0.98087	1186
50404	71.293	45.085	0.36761	0.82915	1187
2852.8	23.725	18.429	0.22323	0.9493	1188
33380	57.731	37.709	0.34681	0.91835	1189
5091.9	29.286	21.342	0.27124	0.92936	1190
451.87	20.499	9.2502	0.54874	0.65111	1191
237000	104.93	92.488	0.11855	0.83118	1192
4640.1	25.476	22.101	0.13249	0.97846	1193
14219	40.036	29.638	0.2597	0.94188	1194
164.11	15.08	5.982	0.6033	0.73308	1195
112.4	11.919	6.7065	0.43734	0.82254	1196
134.89	9.1397	7.8862	0.13715	0.93348	1197
281.01	17.149	8.6885	0.49334	0.66255	1198
413.65	12.389	10.568	0.14703	0.95999	1199
18772	42.528	32.541	0.23484	0.94481	1200
3423.8	23.204	19.423	0.16297	0.99084	1201
382.18	12.224	9.6126	0.21363	0.99575	1202
70750	196.37	47.219	0.75954	0.3492	1203
717.14	27.854	16.723	0.39964	0.4181	1204
18794	42.426	34.164	0.19475	0.94064	1205
201000	256.8	60.356	0.76497	0.47818	1206
114.65	13.927	8.7428	0.37224	0.59445	1207
218.06	10.142	8.4355	0.1683	0.99424	1208
377.68	13.52	11.465	0.15201	0.85185	1209
146000	169.32	91.056	0.46222	0.28383	1210
1191.5	22.524	11.775	0.47725	0.82536	1211
1987.3	17.881	17.247	0.035435	0.98254	1212
142000	102.71	64.176	0.37515	0.72193	1213
451.87	14.464	12.434	0.14035	0.81658	1214
723.89	14.423	11.827	0.17999	0.98307	1215
6948.8	26.535	26.025	0.019249	0.98857	1216
181000	90.607	75.23	0.16971	0.91975	1217
2724.7	20.603	18.777	0.088611	0.98491	1218
292000	167.64	95.446	0.43063	0.49985	1219
1571.4	18.465	16.93	0.083155	0.97644	1220
436000	167.4	83.683	0.50011	0.79879	1221
133000	83.268	69.406	0.16648	0.90314	1222
83.179	16.169	6.0506	0.62579	0.73276	1223
233.8	18.203	7.8508	0.56872	0.68916	1224
1106.1	20.318	14.239	0.2992	0.89522	1225
728.38	14.631	12.029	0.17788	0.92221	1226
483000	157.2	92.432	0.41201	0.82064	1227
41666	114.82	33.753	0.70603	0.62275	1228
66022	292.13	29.711	0.8983	0.37011	1229
254.03	11.478	8.6467	0.24666	0.95553	1230
263.03	12.104	8.8983	0.26482	0.9411	1231
933000	354.45	94.238	0.73413	0.42878	1232
28202	48.722	38.448	0.21086	0.94656	1233
2774.1	21.637	20.155	0.068489	0.96576	1234
166.36	11.524	9.4214	0.18245	0.76228	1235
24482	50.298	34.765	0.30882	0.923	1236
2054.8	31.637	12.171	0.61529	0.76494	1237
23074	54.009	32.919	0.39049	0.88933	1238
9684.8	31.393	29.526	0.05947	0.94818	1239
206.82	11.453	10.551	0.078749	0.78791	1240
256.28	11.226	8.999	0.19836	0.96902	1241
28106	47.255	40.697	0.13879	0.95404	1242
224000	106.22	80.276	0.24427	0.76682	1243
237000	112.15	83.372	0.25658	0.79286	1244
467.6	14.354	13.261	0.076108	0.79336	1245
161.86	11.79	7.7942	0.33892	0.80678	1246
222.56	12.347	10.495	0.15001	0.73638	1247
454.11	15.134	12.545	0.17106	0.85362	1248
177.6	13.581	11.028	0.188	0.65118	1249
6117.1	79.901	35.654	0.55377	0.32523	1250
11240	32.265	29.738	0.078331	0.96835	1251
21692	44.663	36.46	0.18368	0.95475	1252
20170	44.366	40.209	0.093693	0.86372	1253
119.15	9.6625	7.5643	0.21715	0.92669	1254
454.11	38.038	8.3491	0.7805	0.35858	1255
4995.3	24.487	22.168	0.094727	1.0027	1256
394000	206.98	90.523	0.56265	0.6431	1257
395.66	12.87	10.356	0.1954	0.9854	1258
126000	150.16	130.67	0.12979	0.18881	1259
445000	169.85	100.59	0.40779	0.57581	1260
6247.4	28.274	23.185	0.17999	0.97805	1261
22139	49.946	37.708	0.24502	0.87498	1262
615.98	18.973	10.584	0.44215	0.78886	1263
37754	64.275	38.184	0.40593	0.88691	1264
1829.9	20.145	15.668	0.22227	0.97402	1265
204.58	16.725	8.7314	0.47794	0.61325	1266
1407.3	17.427	16.246	0.067754	0.96857	1267
24790	53.175	36.144	0.32027	0.87768	1268
155.12	12.89	9.9053	0.23153	0.62074	1269
638.46	15.275	12.915	0.15452	0.89583	1270
744.12	14.552	12.836	0.11795	0.96953	1271
9723	35.563	26.633	0.2511	0.94606	1272
108000	72.239	59.79	0.17233	0.85625	1273
8522.5	36.24	25.031	0.30929	0.92062	1274
9651.1	127.07	16.528	0.86993	0.36778	1275
175000	164.31	117.89	0.28251	0.23464	1276
640000	192.79	104.89	0.45591	0.59115	1277
188.84	10.892	8.7985	0.19223	0.8932	1278
48143	66.98	42.85	0.36027	0.85488	1279
1328.6	17.948	15.594	0.13115	0.97552	1280
321.48	11.874	9.6126	0.19045	0.9569	1281
30129	49.842	37.026	0.25714	0.95027	1282
4997.5	24.647	22.805	0.074756	0.98943	1283
22870	45.849	35.911	0.21677	0.95056	1284
159.61	10.593	8.1877	0.22706	0.95347	1285
32824	47.546	39.435	0.1706	0.96309	1286
26402	61.619	34.812	0.43505	0.79575	1287
25305	44.495	36.478	0.18016	0.96956	1288
622.72	13.904	12.677	0.088243	0.96381	1289
1744.5	49.742	19.673	0.60449	0.32171	1290
68196	66.816	56.519	0.15411	0.85959	1291
23396	40.699	37.793	0.071419	0.96639	1292
3421.6	21.361	20.214	0.0537	0.99241	1293
11393	38.501	33.631	0.12649	0.9181	1294
11654	89.744	21.543	0.75996	0.5348	1295
235000	121.97	66.05	0.45849	0.87672	1296
188.84	12.597	8.2559	0.34462	0.869	1297
15163	39.83	34.39	0.13658	0.94961	1298
175.35	10.017	9.0387	0.097624	0.97276	1299
78.683	9.949	8.3152	0.16422	0.69539	1300
5310	31.16	23.221	0.25479	0.87752	1301
16971	63.208	28.261	0.55289	0.76971	1302
52061	66.048	46.198	0.30055	0.72608	1303
759.85	15.774	13.731	0.12951	0.8782	1304
3698.1	59.578	28.805	0.51652	0.35256	1305
139.38	13.409	9.1809	0.31531	0.6008	1306
182.1	10.389	8.0847	0.22182	0.94744	1307
1315.1	17.136	14.2	0.17137	0.97339	1308
427.14	22.595	15.516	0.31331	0.47483	1309
544.04	23.547	13.639	0.42079	0.60433	1310
13275	37.263	30.254	0.18809	0.95593	1311
3100000	468.24	145.7	0.68883	0.3701	1312
440.63	14.037	12.436	0.11407	0.76743	1313
15952	62.916	24.778	0.60617	0.77878	1314
269.77	13.478	11.39	0.15491	0.75667	1315
269.77	11.176	8.899	0.2037	0.98191	1316
475000	140.83	106.6	0.24301	0.83062	1317
366.44	12.849	9.3554	0.27192	1.0005	1318
285.51	14.297	10.528	0.2636	0.73616	1319
121.4	10.676	8.5234	0.20164	0.85547	1320
3860	25.057	21.875	0.12701	0.9649	1321
312.48	20.618	9.6645	0.53127	0.59557	1322
172000	123.05	63.39	0.48486	0.77871	1323
694.66	15.643	13.096	0.16284	0.86108	1324
35365	79.556	34.105	0.57131	0.77453	1325
191.09	9.7029	8.2393	0.15084	0.99282	1326
100000	145.6	44.068	0.69734	0.6774	1327
359000	203.05	84.809	0.58232	0.54627	1328
274.27	12.243	8.9931	0.26545	0.94034	1329
8569.7	30.117	26.3	0.12671	0.99441	1330
85.427	8.5522	8.0616	0.057356	0.85914	1331
262000	166.37	96.928	0.4174	0.41881	1332
229000	100.89	72.612	0.28029	0.92333	1333
94.42	9.7023	6.8772	0.29118	0.88348	1334
3356.4	21.947	20.418	0.069654	0.9876	1335
116.9	9.8706	7.8602	0.20367	0.85788	1336
10485	31.911	27.607	0.13488	0.98148	1337
200.08	10.851	9.3343	0.13977	0.82572	1338
222.56	11.474	9.9381	0.13389	0.85981	1339
202000	95.533	84.024	0.12047	0.81732	1340
762.1	14.835	12.835	0.13478	0.99118	1341
65473	58.265	50.966	0.12526	0.96272	1342
341000	178.25	90.775	0.49074	0.71629	1343
11964	111.97	17.195	0.84643	0.48705	1344
141.63	12.522	9.3523	0.25316	0.69669	1345
86931	93.857	44.815	0.52252	0.85274	1346
75486	82.154	48.171	0.41364	0.7464	1347
12511	47.719	30.104	0.36913	0.87896	1348
1240.9	17.072	14.902	0.1271	0.93038	1349
1144.3	17.108	15.68	0.083473	0.88625	1350
112.4	12.87	10.683	0.16995	0.601	1351
8594.5	35.843	27.21	0.24086	0.8944	1352
2535.8	21.158	18.141	0.1426	0.96795	1353
16103	38.994	29.896	0.23334	0.95795	1354
202.33	11.445	8.9912	0.21436	0.81244	1355
23632	104.08	30.557	0.70639	0.54254	1356
218.06	10.676	8.3009	0.22249	0.97116	1357
3439.6	22.081	20.084	0.090439	0.98487	1358
101.16	9.8706	7.8439	0.20533	0.87982	1359
7564.8	29.93	24.464	0.18263	0.97484	1360
989.16	18.256	14.25	0.21939	0.91791	1361
101.16	10.747	7.3112	0.31972	0.83663	1362
59810	61.233	56.975	0.069535	0.92165	1363
263.03	13.929	11.458	0.17741	0.73551	1364
618.23	15.599	14.207	0.08923	0.80382	1365
361.94	11.421	10.096	0.116	1.0071	1366
294.5	17.524	15.708	0.10362	0.56058	1367
2448.2	20.95	18.142	0.13406	0.9919	1368
109000	85.094	64.878	0.23757	0.84955	1369
40625	60.227	50.991	0.15336	0.87476	1370
85.427	8.7999	7.2847	0.17218	0.88804	1371
6699.3	31.691	24.537	0.22572	0.9552	1372
368.69	12.243	9.8188	0.19801	0.96865	1373
200.08	21.433	10.038	0.53168	0.4814	1374
202.33	10.084	8.0916	0.19761	0.98195	1375
328.22	11.361	9.7074	0.14558	0.91043	1376
19410	50.982	30.195	0.40774	0.90258	1377
968.93	25.227	11.036	0.56252	0.73162	1378
146.13	9.7023	7.649	0.21163	0.96796	1379
672.18	16.176	14.395	0.11013	0.79128	1380
143.88	14.333	9.9957	0.30263	0.63721	1381
19925	52.636	33.098	0.3712	0.70973	1382
861.02	14.585	12.554	0.13923	0.99286	1383
451.87	16.197	11.818	0.27035	0.78742	1384
65745	76.263	45.372	0.40506	0.88576	1385
154000	113.61	59.035	0.48037	0.83432	1386
265.27	11.801	8.8934	0.24638	0.94187	1387
2717.9	20.65	18.823	0.088457	1.0053	1388
1634.4	17.259	16.001	0.072878	1.0041	1389
1030000	187.2	126.83	0.32245	0.78967	1390
905.98	27.692	11.16	0.59701	0.70999	1391
175.35	17.799	10.888	0.38827	0.47134	1392
260.78	11.411	8.7501	0.23319	0.95213	1393
103000	79.133	56.093	0.29115	0.92895	1394
117000	121.45	49.993	0.58838	0.72495	1395
200.08	10.948	8.5657	0.2176	0.93922	1396
552000	253.54	136.15	0.46299	0.3257	1397
46272	69.952	40.405	0.42239	0.88544	1398
35907	47.229	41.938	0.11202	0.96222	1399
2783.1	23.776	20.081	0.15541	0.83863	1400
865.52	18.607	12.792	0.31249	0.82151	1401
119000	171.61	44.828	0.73878	0.49988	1402
206.82	11.478	7.3932	0.35587	0.9378	1403
17794	39.215	32.648	0.16747	0.97237	1404
110000	95.01	54.336	0.4281	0.84507	1405
10474	32.735	28.226	0.13777	0.97604	1406
352000	127.9	83.314	0.3486	0.85769	1407
205000	166.37	59.611	0.6417	0.71176	1408
10723	31.992	29.255	0.085541	0.98726	1409
286000	153.27	69.552	0.54622	0.80312	1410
82644	78.948	55.973	0.29101	0.79212	1411
6568.9	33.46	21.673	0.35227	0.92135	1412
55557	57.487	47.945	0.16597	0.9607	1413
38894	75.793	40.498	0.46568	0.81198	1414
24644	49.837	34.515	0.30743	0.91736	1415
3228.3	22.33	19.609	0.12186	0.97866	1416
64936	61.508	50.19	0.184	0.96271	1417
6897.1	30.089	23.713	0.2119	0.96802	1418
767000	544.96	106.23	0.80507	0.28598	1419
96.668	8.5643	7.4997	0.1243	0.90904	1420
512.56	13.4	11.055	0.17499	0.96443	1421
16215	35.675	33.588	0.058488	0.97877	1422
141000	81.73	64.932	0.20553	0.89956	1423
249.54	11.524	8.8881	0.22873	0.94685	1424
606.98	13.976	11.053	0.20914	0.98653	1425
12540	34.629	28.81	0.16804	0.97603	1426
83.179	9.94	6.1892	0.37734	0.81546	1427
1645.6	19.319	16.742	0.13343	0.96867	1428
91416	106.79	46.384	0.56564	0.80675	1429
60939	81.828	48.706	0.40477	0.81322	1430
8416.9	41.812	27.155	0.35053	0.78332	1431
132.64	8.5522	7.9392	0.071672	0.99215	1432
831.79	16.843	15.72	0.066686	0.8049	1433
59694	59.019	47.545	0.19441	0.96269	1434
422.64	16.426	12.637	0.23071	0.70009	1435
7818.9	29.394	26.723	0.090838	0.97832	1436
492.33	12.566	10.67	0.15092	1.0084	1437
14667	34.932	32.097	0.081163	0.97894	1438
9464.5	30.883	27.284	0.11654	0.9777	1439
2562.8	20.145	18.69	0.072261	0.99496	1440
192000	119.34	66.244	0.44489	0.85276	1441
20105	42.423	33.74	0.20468	0.9593	1442
4633.3	25.908	21.679	0.16322	0.97032	1443
2803.4	21.284	19.16	0.099773	0.99082	1444
4561.4	24.831	22.061	0.11156	0.98427	1445
3446.3	26.828	20.104	0.25062	0.92553	1446
151000	88.723	66.347	0.2522	0.88441	1447
3752.1	25.758	19.674	0.23618	0.95131	1448
8457.3	28.274	26.703	0.055558	0.98665	1449
240.55	10.638	9.5998	0.09762	0.95479	1450
209000	150.65	70.783	0.53015	0.60412	1451
121.4	10.143	7.2756	0.28267	0.94656	1452
229000	170.33	60.672	0.6438	0.67736	1453
160000	162.63	50.64	0.68861	0.66204	1454
28859	54.255	35.538	0.34498	0.91922	1455
23306	41.643	35.881	0.13837	0.97669	1456
3226	21.632	19.36	0.10504	0.99865	1457
1285.9	16.418	14.281	0.13014	0.98533	1458
469.85	13.317	10.617	0.20273	0.92613	1459
9010.3	31.145	25.957	0.16656	0.97611	1460
148.37	9.9237	7.9751	0.19636	0.96093	1461
83.179	9.1621	7.4508	0.18679	0.83433	1462
566.52	16.027	14.586	0.089881	0.69756	1463
908.23	16.79	15.439	0.080453	0.85862	1464
166.36	10.435	7.4548	0.28559	0.92773	1465
291000	154.96	75.264	0.5143	0.71167	1466
4552.4	23.396	21.704	0.072314	0.99138	1467
50584	121.83	35.584	0.70793	0.65199	1468
211.32	10.569	8.8479	0.16283	0.9437	1469
245000	129.69	62.672	0.51675	0.8382	1470
272000	116.44	91.516	0.21405	0.81703	1471
5145.9	35.548	18.806	0.47097	0.8524	1472
1088.1	15.873	14.035	0.1158	0.99022	1473
25929	47.54	40.7	0.14388	0.9319	1474
211000	124.45	67.169	0.46027	0.80046	1475
535.05	16.973	14.861	0.12443	0.68253	1476
9111.5	29.239	27.016	0.076018	0.99983	1477
829.55	17.39	14.604	0.16018	0.83791	1478
155.12	12.591	8.7013	0.3089	0.76107	1479
386.67	14.592	11.731	0.19606	0.79302	1480
85.427	11.412	5.4426	0.52309	0.81586	1481
1726.5	34.051	14.46	0.57534	0.72785	1482
8214.5	27.625	26.233	0.050398	0.99779	1483
146.13	10.194	8.4847	0.1677	0.95217	1484
251.79	13.602	9.6897	0.28763	0.84616	1485
598000	153.9	121.02	0.21363	0.7065	1486
451.87	12.824	11.158	0.12988	0.96829	1487
19947	62.159	35.249	0.43292	0.76407	1488
1879.4	19.352	17.233	0.10949	0.93924	1489
5022.2	24.653	22.908	0.07075	0.98466	1490
5979.9	41.05	22.149	0.46042	0.72245	1491
3846.5	24.89	20.46	0.17798	0.96605	1492
227.06	10.953	8.6398	0.21122	0.95275	1493
245000	111.07	73.649	0.33691	0.88744	1494
143.88	12.142	9.69	0.20195	0.62932	1495
642.95	15.843	11.315	0.28584	0.8462	1496
102000	86.544	52.45	0.39395	0.89546	1497
267.52	11.659	9.5115	0.18417	0.93192	1498
346.21	13.106	11.856	0.095388	0.87265	1499
227.06	12.251	11.019	0.10058	0.75691	1500
182.1	12.103	10.533	0.12976	0.77716	1501
681.17	14.081	12.354	0.12263	0.90453	1502
773.34	14.878	12.285	0.1743	0.98441	1503
120000	91.256	61.664	0.32427	0.78504	1504
191.09	11.176	7.6627	0.31433	0.92113	1505
40173	59.096	52.772	0.10701	0.59164	1506
512.56	13.219	10.948	0.17178	0.95214	1507
708.15	13.94	12.052	0.13548	1.006	1508
1171.3	36.308	23.57	0.35085	0.3358	1509
157.37	9.7023	7.649	0.21163	0.96054	1510
42080	68.094	43.769	0.35722	0.79034	1511
2652.7	53.68	38.888	0.27557	0.24394	1512
3493.5	91.103	18.57	0.79616	0.25303	1513
1409.6	39.526	25.806	0.3471	0.35144	1514
1060000	272.81	107.88	0.60457	0.69218	1515
30304	48.889	39.353	0.19506	0.94105	1516
74.187	11.724	6.1451	0.47587	0.76799	1517
5600	25.251	23.777	0.058395	0.98381	1518
5244.8	86.902	28.682	0.66995	0.22298	1519
37602	51.007	44.887	0.11998	0.92527	1520
1375.8	36.853	20.366	0.44737	0.41517	1521
219000	118.36	71.004	0.40011	0.77842	1522
129000	81.882	61.883	0.24424	0.93522	1523
32332	47.456	41.81	0.11898	0.95307	1524
2279.6	60.26	21.219	0.64787	0.25971	1525
263.03	17.03	10.572	0.37921	0.53568	1526
339.46	15.773	10.856	0.31171	0.73053	1527
566.52	15.773	11.854	0.24846	0.80675	1528
98.916	9.7683	7.364	0.24613	0.85964	1529
415.9	12.411	10.572	0.1482	0.93206	1530
3851	23.8	20.18	0.15214	0.9837	1531
510.32	41.307	12.369	0.70055	0.30475	1532
2691	20.592	18.967	0.078902	0.98877	1533
38654	56.33	40.677	0.27789	0.91752	1534
152.87	11.688	9.5409	0.18368	0.6911	1535
755.36	15.078	13.654	0.094455	0.92639	1536
283.26	14.842	13.693	0.077415	0.58515	1537
1070.1	17.279	16.237	0.060262	0.89828	1538
645000	438.85	74.488	0.83026	0.44801	1539
306000	265.84	77.13	0.70986	0.57233	1540
2884.3	27.822	20.403	0.26666	0.72985	1541
6364.3	76.343	40.941	0.46373	0.21907	1542
359000	136.56	89.375	0.34554	0.8023	1543
10130	45.821	27.633	0.39693	0.7001	1544
32238	48.216	40.599	0.15797	0.95332	1545
1816.5	18.311	16.961	0.073716	1.0025	1546
120000	96.706	79.873	0.17407	0.73651	1547
150.62	9.6265	7.4286	0.22832	0.96266	1548
388.92	13.729	12.994	0.053567	0.7944	1549
519.31	15.31	14.148	0.075846	0.80933	1550
15579	36.678	32.217	0.12164	0.97014	1551
1940.1	18.311	16.857	0.079396	0.97044	1552
281.01	13.716	9.9543	0.27426	0.78459	1553
265000	404.79	49.388	0.87799	0.37642	1554
2427.9	47.049	27.252	0.42078	0.3459	1555
13743	33.501	30.857	0.078907	0.98459	1556
10982	49.456	26.47	0.46478	0.78977	1557
804.82	16.03	13.991	0.12723	0.8829	1558
184.34	10.87	8.297	0.23667	0.91991	1559
811.56	14.95	13.413	0.10284	0.9725	1560
503.57	13.143	11.072	0.1576	0.96264	1561
73672	76.821	48.109	0.37375	0.90575	1562
184.34	13.478	9.6344	0.28516	0.72322	1563
114.65	9.1534	8.3339	0.089529	0.85506	1564
93745	112.59	46.537	0.58667	0.76192	1565
438.38	12.877	10.722	0.16737	0.95394	1566
258000	109.72	76.955	0.29864	0.81435	1567
1976.1	18.311	17.128	0.064642	0.98666	1568
207000	126.57	68.882	0.45576	0.65903	1569
357.45	12.692	11.355	0.10533	0.87799	1570
299	13.132	10.995	0.16271	0.82969	1571
19163	43.403	32.545	0.25017	0.95759	1572
33319	48.826	41.595	0.1481	0.93407	1573
467000	132.71	111.09	0.16296	0.84505	1574
14664	72.05	22.387	0.68929	0.68678	1575
106000	106.01	53.133	0.49878	0.72454	1576
119.15	12.005	9.1186	0.24042	0.64219	1577
260.78	12.375	9.699	0.21625	0.85778	1578
69.691	17.03	5.4064	0.68254	0.57511	1579
113000	86.889	56.091	0.35445	0.91373	1580
3021.4	46.966	14.018	0.70153	0.61382	1581
21451	45.137	32.416	0.28182	0.96001	1582
1100000	305.91	110.78	0.63786	0.69022	1583
14359	37.227	29.919	0.19631	0.96503	1584
42871	62.202	52.534	0.15543	0.76469	1585
96.668	9.7683	7.1453	0.26852	0.82649	1586
5042.5	24.838	22.908	0.077684	0.99367	1587
1054.4	41.666	16.393	0.60656	0.36058	1588
519.31	12.56	11.371	0.094611	0.99723	1589
341.71	12.626	11.268	0.10756	0.87272	1590
139000	178.87	66.504	0.6282	0.3089	1591
591.25	14.242	12.564	0.11778	0.89234	1592
121.4	10.943	9.6536	0.1178	0.7422	1593
7839.1	37.085	28.176	0.24025	0.80632	1594
1072.3	17.195	15.31	0.10962	0.90884	1595
92.172	11.226	8.9382	0.20377	0.6649	1596
10316	32.373	27.621	0.14678	0.97293	1597
649.7	14.778	12.232	0.17225	0.96341	1598
29335	53.026	36.414	0.31328	0.91547	1599
52913	70.652	48.543	0.31293	0.85249	1600
87.676	10.357	7.5899	0.26719	0.7928	1601
13949	41.03	29.111	0.29049	0.89012	1602
104000	112.52	51.283	0.54424	0.77337	1603
332.72	11.874	9.827	0.17239	0.96157	1604
9700.5	52.897	22.142	0.5814	0.78873	1605
163000	83.243	80.113	0.037591	0.9171	1606
800.32	15.599	13.523	0.13308	0.9651	1607
272.02	11.786	9.7087	0.17623	0.94032	1608
14970	39.95	30.406	0.23891	0.9494	1609
993.66	32.941	24.176	0.26609	0.34929	1610
9902.8	45.429	24.635	0.45771	0.81137	1611
16638	37.226	33.248	0.10686	0.97602	1612
96.668	8.5249	6.9799	0.18124	0.98485	1613
6103.6	25.83	24.332	0.057957	0.99388	1614
499.08	14.156	10.633	0.24886	0.94799	1615
65201	77.223	50.897	0.34091	0.88632	1616
375000	648.45	72.182	0.88868	0.24495	1617
685.67	14.552	12.324	0.15315	0.97823	1618
876.76	15.723	13.714	0.1278	0.92294	1619
146.13	11.724	9.5161	0.18836	0.6984	1620
67881	66.473	47.728	0.282	0.95303	1621
255000	110.94	83.74	0.24518	0.85267	1622
510.32	14.393	11.62	0.19266	0.94684	1623
105.66	10.143	7.622	0.24851	0.881	1624
166.36	12.626	10.934	0.13398	0.70245	1625
5586.5	28.844	22.121	0.23308	0.96091	1626
542000	195.77	98.145	0.49867	0.63828	1627
400.16	13.154	11.58	0.1197	0.81701	1628
76.435	10.953	6.4928	0.40724	0.75396	1629
325.97	14.63	11.029	0.24613	0.73061	1630
112.4	9.7023	7.2709	0.2506	0.86335	1631
3273.2	22.939	20.204	0.11925	0.97131	1632
771.1	17.074	13.499	0.20936	0.83154	1633
155.12	10.231	7.8026	0.23738	0.84466	1634
12371	38.334	28.155	0.26552	0.95759	1635
2911.3	20.751	19.175	0.07595	0.99501	1636
249.54	15.134	11.51	0.23946	0.64279	1637
584.5	16.197	13.063	0.19349	0.86223	1638
4329.8	30.968	18.806	0.39272	0.89078	1639
285.51	12.386	10.825	0.12605	0.80002	1640
76.435	7.4067	6.8606	0.073732	0.96626	1641
200000	240	50.864	0.78807	0.57752	1642
71.939	10.309	7.2699	0.29481	0.75494	1643
9480.2	33.017	27.734	0.16001	0.96191	1644
95027	87.005	69.849	0.19718	0.74975	1645
11706	51.377	25.071	0.51201	0.83109	1646
352.95	22.281	14.309	0.3578	0.49835	1647
12574	39.472	27.036	0.31506	0.94129	1648
11124	33.715	28.686	0.14916	0.97091	1649
7879.6	57.998	28.163	0.51442	0.46871	1650
94.42	10.948	7.4997	0.31497	0.69425	1651
1629.9	22.745	18.263	0.19707	0.79394	1652
94.42	10.512	6.5228	0.37948	0.83829	1653
168.61	10.815	7.9268	0.26704	0.84749	1654
465.35	13.042	11.78	0.096808	0.90941	1655
159.61	12.105	9.6742	0.20079	0.74602	1656
2203.1	19.519	17.369	0.11016	0.99338	1657
968.93	15.689	13.119	0.1638	1.0083	1658
795.82	14.49	13.119	0.094619	0.98395	1659
32008	45.638	40.65	0.10931	0.97404	1660
584.5	19.363	17.384	0.10219	0.61718	1661
359.69	11.874	9.6867	0.18421	0.97963	1662
1609.6	18.465	16.363	0.11386	0.98533	1663
780.09	15.328	13.248	0.13571	0.9167	1664
7854.8	28.057	25.88	0.077599	0.98521	1665
51544	72.189	40.522	0.43867	0.88986	1666
1708.5	20.163	16.596	0.17688	0.87731	1667
4406.3	23.833	22.626	0.050651	0.98078	1668
1998.6	20.025	16.656	0.16824	0.96633	1669
368.69	11.874	9.6695	0.18567	0.99316	1670
5035.7	25.615	22.009	0.14078	0.98658	1671
249000	111.24	72.052	0.35226	0.87716	1672
11378	61.714	23.374	0.62125	0.73281	1673
296.75	14.242	11.772	0.17344	0.73641	1674
391.17	14.074	12.553	0.10804	0.82869	1675
191.09	9.7617	8.3711	0.14245	0.94477	1676
231.55	10.953	8.9244	0.18524	0.96735	1677
105.66	14.45	7.4465	0.48468	0.51316	1678
474000	176.55	90.057	0.48991	0.66568	1679
13812	36.039	31.557	0.12436	0.9634	1680
32687	44.32	40.67	0.082352	0.98144	1681
142000	83.384	64.225	0.22976	0.93961	1682
88606	83.069	56.481	0.32008	0.86208	1683
3970.1	22.842	21.291	0.067899	0.98539	1684
121.4	10.402	7.6165	0.26777	0.8925	1685
557.53	14.084	12.467	0.11481	0.81323	1686
519000	400.86	58.996	0.85283	0.42477	1687
82595	112.66	42.913	0.61909	0.76364	1688
80.931	8.7491	6.2028	0.29104	0.89459	1689
274.27	11.779	8.5109	0.27743	1.0112	1690
10849	38.769	25.983	0.3298	0.92291	1691
22978	56.376	37.815	0.32924	0.83137	1692
16049	38.365	32.467	0.15374	0.96436	1693
96.668	9.4894	7.192	0.2421	0.9198	1694
148000	99.319	62.999	0.36569	0.8756	1695
222.56	11.195	8.9692	0.19883	0.91045	1696
764.35	19.968	12.722	0.36289	0.75315	1697
132.64	15.018	9.5406	0.36473	0.51084	1698
74.187	11.688	7.5448	0.35446	0.63826	1699
11258	38.916	30.702	0.21107	0.91606	1700
735.13	15.669	13.932	0.11085	0.86723	1701
357.45	13.434	9.6744	0.27986	0.92041	1702
227000	120.77	68.203	0.43527	0.80974	1703
78281	69.527	56.266	0.19073	0.8785	1704
89.924	8.7491	6.9552	0.20505	0.90047	1705
47651	58.567	44.259	0.2443	0.95455	1706
204.58	13.853	10.15	0.26729	0.69642	1707
687.92	28.137	22.684	0.19381	0.33498	1708
562000	148.03	96.894	0.34544	0.69945	1709
11128	34.367	28.209	0.17919	0.95048	1710
205000	172.33	56.133	0.67427	0.70469	1711
94.42	8.5643	7.4997	0.1243	0.89923	1712
48583	57.593	46.199	0.19784	0.95053	1713
8641.7	29.191	27.625	0.053656	0.98204	1714
132000	288.2	58.682	0.79639	0.28241	1715
3304.7	21.965	19.812	0.098028	0.98162	1716
116.9	9.7902	7.2582	0.25863	0.92117	1717
87.676	8.2959	7.0019	0.15598	1.0015	1718
202.33	10.567	9.1425	0.13485	0.88639	1719
1390000	427.06	115.25	0.73014	0.42943	1720
21456	162.44	18.312	0.88727	0.42453	1721
244000	126.77	72.875	0.42514	0.86064	1722
15397	37.041	31.717	0.14374	0.96626	1723
730.63	14.992	12.452	0.16942	0.94995	1724
275000	199.8	71.589	0.6417	0.57913	1725
179.85	10.124	8.3918	0.17109	0.95318	1726
88467	68.803	53.438	0.22332	0.95979	1727
2115.5	53.102	19.372	0.63518	0.32189	1728
3819.5	23.137	21.272	0.0806	0.97493	1729
198000	189.95	45.916	0.75827	0.61285	1730
640.71	13.556	11.75	0.1332	1.0028	1731
1010000	488.63	85.133	0.82577	0.45438	1732
402.41	13.657	12.044	0.1181	0.78674	1733
9489.2	42.266	27.715	0.34427	0.78392	1734
7011.8	29.289	25.14	0.14167	0.96965	1735
71.939	8.7492	5.5654	0.3639	0.97222	1736
49761	85.797	36.598	0.57343	0.80939	1737
357.45	13.437	12.44	0.074227	0.7448	1738
16386	37.293	31.441	0.15692	0.97628	1739
349000	134.84	79.992	0.40675	0.76399	1740
49953	66.088	44.763	0.32267	0.88423	1741
101000	87.753	54.693	0.37674	0.88499	1742
755.36	14.529	12.658	0.12881	0.97737	1743
5732.6	25.811	24.111	0.065857	0.98282	1744
21116	65.869	34.616	0.47448	0.68789	1745
24136	132.31	22.615	0.82908	0.50508	1746
18774	50.025	29.422	0.41186	0.90327	1747
2963	20.603	19.026	0.076508	0.997	1748
622.72	13.54	12.759	0.057647	0.9401	1749
14325	40.036	28.644	0.28455	0.95372	1750
2488.6	32.16	18.491	0.42502	0.6288	1751
2533.6	20.462	18.679	0.087143	0.99118	1752
107.91	9.5317	8.2392	0.1356	0.77925	1753
195.58	11.836	9.6665	0.18329	0.74175	1754
218.06	13.413	10.351	0.2283	0.77675	1755
195.58	12.788	10.336	0.19171	0.66957	1756
56429	61.577	44.285	0.28081	0.95661	1757
490.08	16.142	10.574	0.34494	0.78167	1758
6373.3	37.072	20.851	0.43755	0.84306	1759
12504	35.04	29.816	0.14909	0.97736	1760
146.13	10.143	8.357	0.17605	0.8978	1761
703.65	15.712	14.406	0.083152	0.84116	1762
386.67	15.195	13.56	0.10761	0.66123	1763
2558.3	22.271	17.781	0.20159	0.97795	1764
867.76	37.44	15.199	0.59405	0.35221	1765
249.54	11.231	9.4181	0.16142	0.87097	1766
19783	45.806	33.499	0.26868	0.93042	1767
63369	61.217	51.876	0.15259	0.94644	1768
112.4	10.389	7.0771	0.31879	0.80692	1769
89.924	9.1949	6.623	0.27971	0.92661	1770
[truncated: 2,411 more rows]

## Sheet: KI_7
Volume3d	Length3d	EqDiameter	elongation	sphericity	index
[truncated: 753 more rows]

[truncated: 2 more sheets: KI_8, KI_9]
